# Supplementary material for: CD10−/ALDH− cells are the sole cisplatin-resistant component of a novel ovarian cancer stem cell hierarchy
Source: Cell Death Dis. 2017 Oct 19;8(10):e3128–. doi: 10.1038/cddis.2017.379 (PMC5680566; doi:10.1038/cddis.2017.379)
Supplement: Supplementary Data 3 [file cddis2017379x3.xls]

## Sheet: Raw Data Upreg
ALDHnegB vs ALDHneg: up-regulated genes
ALNegB_1	ALNegB_2	ALNegB_3	ALNegMix_1	ALNegMix_2	ALNegMix_3	Gene Index	RP/Rsum	Fold-change	pfp	p-value	Probe	Symbol	Description	Chromosome	Chromosome Location	GenBank	Gene	Cytoband	UniGene	PubMed
5.43	5.53379	5.47056	9.99589	9.8377	9.93505	31980	4.5588	21.7865	0	0	16942958	EPHA3	EPH receptor A3	3	89156674, 89156674	NM_005233	2042	3p11.2	Hs.123642	48
5.19639	7.33294	4.83242	10.2022	10.0826	9.96624	36272	5.8165	19.6464	0	0	16986913	VCAN	versican	5	82767493	NM_004385	1462	5q14.3	Hs.643801	115
5.7177	5.8693	5.96615	10.0098	9.71799	9.80122	34353	7.9886	19.5695	0	0	16947173	MME	membrane metallo-endopeptidase	3	154797436, 154797705, 154797953, 154798079	NM_000902	4311	3q25.2	Hs.307734	212
7.47068	6.62787	5.95502	10.0159	9.37644	9.93084	32379	8.5346	15.9236	0	0	16943499	ZPLD1	zona pellucida-like domain containing 1	3	102153859	NM_175056	131368	3q12.3	Hs.352213	5
6.68259	5.63627	5.73351	8.80532	9.06309	8.72048	37473	20.6139	8.98473	0	0	17021792	EPHA7	EPH receptor A7	6	-93949740	NM_004440	2045	6q16.1	Hs.73962	39
8.56156	5.34142	5.66399	9.55838	9.57054	9.62388	34841	22.771	8.8968	0	0	16851852	ASXL3	additional sex combs like 3 (Drosophila)	18	31158541	NM_030632	80816	18q11	Hs.464876	7
5.9645	5.96671	5.57732	8.67788	8.68994	8.41641	32043	27.1134	8.51064	0	0	17094814	TMEM2	transmembrane protein 2	9	-74298282	NM_013390	23670	9q21.13	Hs.494146	9
5.50681	5.47913	5.42828	8.3437	8.05772	8.205	40016	35.5205	7.18907	0	0	16665439	L1TD1	LINE-1 type transposase domain containing 1	1	62660474	NM_001164835	54596	1p31.3	Hs.685462	8
4.02235	3.83946	4.2209	7.0366	6.61881	6.30277	22874	36.2159	8.35422	0	0	17078592	FABP4	fatty acid binding protein 4, adipocyte	8	-82390732	NM_001442	2167	8q21	Hs.391561	103
5.49369	6.46198	6.11418	8.57728	8.54078	8.82103	46958	39.8365	6.7659	0	0	16887171	B3GALT1	UDP-Gal:betaGlcNAc beta 1,3-galactosyltransferase, polypeptide 1	2	168675182	NM_020981	8708	2q24.3	Hs.735833	14
6.33786	6.65308	6.75172	9.09112	9.40129	9.0451	4388	41.6569	6.64011	0	0	16966422	SHISA3	shisa homolog 3 (Xenopus laevis)	4	42399856	NM_001080505	152573	4p13	Hs.370904	2
5.31149	5.41226	5.37763	7.87516	7.87647	7.8238	45292	46.1295	6.16903	0	0	17070177	ZFHX4	zinc finger homeobox 4	8	77593515	NM_024721	79776	8q21.11	Hs.458973	14
10.103	4.50595	4.50595	9.64455	9.24196	9.31397	26543	48.2953	6.16143	0	0	16917373	FLRT3	fibronectin leucine rich transmembrane protein 3	20	-14304639	NM_198391	23767	20p11	Hs.41296	12
6.41816	7.0055	6.6969	9.39399	8.4838	9.6827	52106	49.1717	6.48929	0	0	16697196	FAM129A	family with sequence similarity 129, member A	1	-184760166	NM_052966	116496	1q25	Hs.518662	17
5.00979	4.38761	4.35035	6.84852	6.90122	7.19058	34112	50.8012	6.05694	0	0	16854615	CCDC178	coiled-coil domain containing 178	18	-30517366, -30517366	NM_001105528	374864	18q12.1	Hs.115461	6
5.94462	5.52534	5.65423	8.22772	7.80434	8.3347	44384	58.0658	5.6243	0	0	17094766	TRPM3	transient receptor potential cation channel, subfamily M, member 3	9	-73398778, -73149966, -73149966	NM_001007471	80036	9q21.12	Hs.47288	26
5.29589	6.03186	5.71291	7.62844	8.06902	8.46578	29454	59.9183	8.15661	0	0	16997802	HAPLN1	hyaluronan and proteoglycan link protein 1	5	-82934017	NM_001884	1404	5q14.3	Hs.2799	35
5.02403	5.42919	5.17856	7.57797	7.57098	7.56859	7381	62.0864	5.58036	0	0	16761820	MGP	matrix Gla protein	12	-15034115	NM_001190839	4256	12p12.3	Hs.365706	67
6.48295	6.17627	7.11231	8.95238	8.79205	8.9132	23204	66.7543	5.2687	0	0	16846291	HOXB9	homeobox B9	17	-46698519	NM_024017	3219	17q21.3	Hs.463350	34
5.17903	5.76349	5.39624	8.17013	6.90971	8.12706	46956	68.4881	5.33049	0	0	16962022	LAMP3	lysosomal-associated membrane protein 3	3	-182840003	NM_014398	27074	3q26.3-q27	Hs.518448	24
8.59972	5.35725	5.56548	9.10558	9.0239	8.96583	37480	75.0648	5.18403	0	0	16854360	ZNF521	zinc finger protein 521	18	-22641888	NM_015461	25925	18q11.2	Hs.116935	13
5.78376	5.6303	5.76978	7.96463	7.92796	7.92127	13692	76.3003	5.14139	0	0	16688007	KANK4	KN motif and ankyrin repeat domains 4	1	-62701837	NM_181712	163782	1p31.3	Hs.283398	7
9.27986	5.12907	5.54283	9.12568	9.39836	9.28975	36897	78.4062	5.25486	0	0	17105862	NRK	Nik related kinase	X	105066536	NM_198465	203447	Xq22.3	Hs.209527	9
6.37077	5.73926	6.19457	8.47046	8.63414	7.38868	22315	81.287	4.90918	0	0	17112560	NAP1L3	nucleosome assembly protein 1-like 3	X	-92925925	NM_004538	4675	Xq21.3-q22	Hs.21365 Hs.732006	7
5.43913	5.23187	5.14162	7.73914	6.8412	7.21585	33677	90.6281	4.88759	0.0004	0	16997816	EDIL3	EGF-like repeats and discoidin I-like domains 3	5	-83238126	NM_005711	10085	5q14	Hs.482730	15
6.03739	5.51777	5.37273	7.42014	7.44614	7.81121	28589	91.3366	4.9505	0.0004	0	16960705	PLCH1	phospholipase C, eta 1	3	-155197671, -155197671	NM_001130960	23007	3q25.31	Hs.567423	13
7.34259	7.84303	7.90495	9.61969	9.41386	9.89172	14687	91.5494	5.94884	0.0004	0	16864105	LOC100507003	uncharacterized LOC100507003	19	49929688	NM_001195256	100507003	19q13.33	Hs.553831
5.40464	5.64233	5.51364	7.44675	7.44129	7.44331	23175	92.2198	5.75374	0.0004	0	16917183	JAG1	jagged 1	20	-10618332	NM_000214	182	20p12.1-p11.23	Hs.224012 Hs.626544	162
7.16409	4.30331	4.55157	7.6603	7.41811	7.24837	6487	93.7983	4.62749	0.0003	0	17111008	NUDT11	nudix (nucleoside diphosphate linked moiety X)-type motif 11	X	-51232863	NM_018159	55190	Xp11.22	Hs.200016	18
7.29918	5.66209	6.30169	8.10643	8.73561	8.10291	48168	109.056	6.15006	0.0013	0	16907623	KLF7	Kruppel-like factor 7 (ubiquitous)	2	-207945529	NM_001270942	8609	2q32	Hs.471221 Hs.59908	17
5.50057	6.3948	5.25677	7.70016	7.57598	7.66946	52109	117.674	4.27899	0.0013	0	16972993	TLR3	toll-like receptor 3	4	186990309	NM_003265	7098	4q35	Hs.657724	327
5.83599	6.23678	5.45382	8.23752	6.96896	8.06885	14418	120.97	4.24088	0.0012	0	16980051	CLGN	calmegin	4	-141309607	NM_001130675	1047	4q28.3-q31.1	Hs.86368	15
7.98036	5.11979	5.06531	8.16355	8.08665	8.12802	26794	122.529	4.87329	0.0012	0	17105847	IL1RAPL2	interleukin 1 receptor accessory protein-like 2	X	103810996	NM_017416	26280	Xq22	Hs.675519	10
5.20575	5.59229	5.64498	7.19026	7.34691	7.3543	44113	124.847	4.41891	0.0018	0	16985943	CARTPT	CART prepropeptide	5	71014990	NM_004291	9607	5q13.2	Hs.1707	56
5.93719	5.36094	5.80679	7.42147	7.74257	7.24585	34354	128.112	4.08664	0.0017	0	16754134	LGR5	leucine-rich repeat containing G protein-coupled receptor 5	12	71833813	NM_003667	8549	12q22-q23	Hs.658889	48
8.86337	6.13403	6.28219	9.09118	9.0771	9.0647	53405	128.161	4.39947	0.0017	0	16909828	COL6A3	collagen, type VI, alpha 3	2	-238280260, -238232655	NM_004369	1293	2q37	Hs.233240	38
7.98301	7.73465	8.18946	9.71542	9.57755	9.75731	48826	133.252	4.17885	0.0016	0	16665447	USP1	ubiquitin specific peptidase 1	1	62901975, 62902383	NM_001017415	7398	1p31.3	Hs.35086	38
7.38405	8.32569	8.68453	9.89567	9.82488	9.98362	37481	138.703	3.98406	0.0016	0	16712373	NEBL	nebulette	10	-21068903, -21068903	NM_006393	10529	10p12	Hs.5025	24
6.2549	7.10033	7.05987	8.56984	8.48795	8.59626	50587	143.87	3.98565	0.0021	0	16956448	GBE1	glucan (1,4-alpha-), branching enzyme 1	3	-81538850	NM_000158	2632	3p12.3	Hs.436062	39
7.75419	6.02828	5.9861	8.32243	8.44829	8.31045	33543	154.098	3.77501	0.0022	0	17105903	MUM1L1	melanoma associated antigen (mutated) 1-like 1	X	105412298	NM_152423	139221	Xq22.3	Hs.592221	9
6.4802	6.46949	7.06429	8.43365	7.57475	9.22669	24199	156.624	3.8506	0.0022	0	16973038	CYP4V2	cytochrome P450, family 4, subfamily V, polypeptide 2	4	187112674	NM_207352	285440	4q35.2	Hs.587231	31
10.4817	9.01188	5.46829	10.6471	10.4372	10.5651	29434	156.636	3.79363	0.0021	0	16965377	SLIT2	slit homolog 2 (Drosophila)	4	20255235	NM_004787	9353	4p15.2	Hs.29802	88
9.15612	6.8333	6.96503	9.5556	9.50472	9.29992	24144	157.026	4.01445	0.0021	0	16837418	SOX9	SRY (sex determining region Y)-box 9	17	70117161	NM_000346	6662	17q23	Hs.647409	170
6.02922	5.76652	5.68925	7.85855	6.83092	7.81385	49502	159.936	3.92927	0.002	0	16890207	MAP2	microtubule-associated protein 2	2	210288771, 210444403	NM_001039538	4133	2q34-q35	Hs.368281	78
6.78033	7.03139	7.26481	8.69805	8.69032	8.58424	48675	172.75	4.29553	0.0024	0	16849576	LGALS3BP	lectin, galactoside-binding, soluble, 3 binding protein	17	-76967335	NM_005567	3959	17q25	Hs.514535	60
7.25506	8.58198	8.1272	9.64935	9.96521	9.42827	28496	177.484	3.71609	0.0026	0	16868481	OLFM2	olfactomedin 2	19	-9964394	NM_058164	93145	19p13.2	Hs.169743	10
4.78229	4.5753	4.65617	6.23009	5.90858	6.75202	34820	180.787	3.81388	0.0026	0	17070492	ATP6V0D2	ATPase, H+ transporting, lysosomal 38kDa, V0 subunit d2	8	87111139	NM_152565	245972		Hs.436360	13
6.14607	6.43086	5.76849	7.59439	7.78311	7.81248	35559	186.174	3.77501	0.0025	0	16997383	F2RL2	coagulation factor II (thrombin) receptor-like 2	5	-75911307, -75911307	NM_004101	2151	5q13	Hs.42502	54
6.26142	6.47682	7.45433	8.47092	8.38211	8.31106	48167	187.231	4.20168	0.0027	0	16907546	GCSHP3	glycine cleavage system protein H (aminomethyl carrier) pseudogene 3	2	-206980297	NR_033248	100329109		Hs.356055	1
6.18786	7.15133	7.40667	8.54191	8.56303	8.55884	36195	192.147	3.52113	0.003	0	16999083	SEMA6A	sema domain, transmembrane domain (TM), and cytoplasmic domain, (semaphorin) 6A	5	-115779251	NM_020796	57556	5q23.1	Hs.156967	17
4.9893	5.01721	5.25027	7.07947	6.21977	6.72031	12973	203.505	3.40716	0.0031	0	17048694	TAC1	tachykinin, precursor 1	7	97361271	NM_003182	6863	7q21-q22	Hs.2563	150
8.80207	8.81679	8.64209	10.4234	10.3246	10.1682	35731	207.998	3.45423	0.0031	0	16906534	STAT1	signal transducer and activator of transcription 1, 91kDa	2	-191840263, -191833762	NM_007315	6772	2q32.2	Hs.642990 Hs.743244	509
5.38409	4.35971	4.50184	6.1847	6.19727	6.51856	28706	211.338	3.95726	0.003	0	17072725	MIR1206	microRNA 1206	8	129021144	NR_031611	100302170			2
5.78054	6.382	6.34913	7.56615	7.38409	8.29314	23589	215.426	3.39328	0.003	0	16811299	THAP10	THAP domain containing 10	15	-71173681	NM_020147	56906	15q23	Hs.591123	7
7.28064	5.05289	5.51652	7.84942	7.34275	7.61433	4389	226.209	3.28192	0.0038	0	17013283	UTRN	utrophin	6	144612873	NM_007124	7402	6q24	Hs.133135	77
6.84344	8.32412	7.149	9.1975	8.93287	9.00978	41794	235.277	3.36134	0.0041	0	16944695	PARP14	poly (ADP-ribose) polymerase family, member 14	3	122399672	NM_017554	54625	3q21.1	Hs.518203	16
5.48019	5.6543	5.47438	7.07445	6.84747	7.18992	8987	235.616	3.41064	0.004	0	16981730	VEGFC	vascular endothelial growth factor C	4	-177604691	NM_005429	7424	4q34.3	Hs.435215	252
5.63859	5.63924	6.20876	7.58684	6.91492	7.57435	50231	237.592	3.63769	0.0041	0	16851230	ANKRD20A5P	ankyrin repeat domain 20 family, member A5, pseudogene	18	14179096	NR_040113	440482	18p11.21	Hs.632352	3
5.58648	5.34054	5.74401	7.12488	6.91037	7.09901	33167	238.221	3.35458	0.0042	0	16854509	DSC1	desmocollin 1	18	-28709214	NM_024421	1823	18q12.1	Hs.567260	32
6.04345	5.76875	6.12048	7.53435	7.16986	7.68779	21624	244.044	3.27761	0.0052	0	16982342	TRIML2	tripartite motif family-like 2	4	-189012427	NM_173553	205860	4q35.2	Hs.276429	2
5.61979	5.67362	6.94819	7.6144	7.32808	8.04806	31277	245.593	3.4459	0.0054	0	16736764	MUC15	mucin 15, cell surface associated	11	-26580579	NM_001135091	143662	11p14.3	Hs.407152	13
6.15818	6.07658	5.92515	7.64058	7.2241	7.69008	48170	248.801	3.41297	0.0053	0	16979432	NDNF	neuron-derived neurotrophic factor	4	-121956782	NM_024574	79625	4q27	Hs.709520	7
4.94431	5.10954	7.20724	7.64703	7.25409	7.44257	34823	263.948	3.34113	0.0071	0	16924461	D21S2088E	D21S2088E	21	-24733426	NR_040254	266917		Hs.145622	1
5.98839	5.77918	5.93966	7.37551	7.50536	7.13056	33993	264.825	4.68823	0.007	0	16947148	ARHGEF26	Rho guanine nucleotide exchange factor (GEF) 26	3	153838792, 153839149	NM_001251962	26084	3q25.2	Hs.240845	8
6.58891	5.39104	5.62162	7.58337	7.03379	7.37317	21447	265.073	3.48675	0.0069	0	16970140	USP53	ubiquitin specific peptidase 53	4	120133782	NM_019050	54532	4q26	Hs.431081 Hs.595368	12
5.8487	5.25787	5.3124	6.73144	7.19617	6.73144	26853	269.933	3.18878	0.0071	0	16730788	RAB39A	RAB39A, member RAS oncogene family	11	107799277	NM_017516	54734	11q22.3	Hs.354906	8
4.90418	4.92004	5.24338	6.13541	6.25693	7.02778	39619	272.912	3.31565	0.0072	0	16998594	GIN1	gypsy retrotransposon integrase 1	5	-102421704	NM_017676	54826	5q21.1	Hs.24088	7
8.07698	8.46466	7.07664	9.29696	9.17751	9.60009	52674	273.974	3.11429	0.0071	0	17004208	FOXC1	forkhead box C1	6	1610681	NM_001453	2296	6p25	Hs.348883	89
8.26331	7.76126	8.13924	9.62179	9.51991	9.21269	22623	276.157	3.09981	0.0071	0	17005276	SOX4	SRY (sex determining region Y)-box 4	6	21593972	NM_003107	6659	6p22.3	Hs.643910	64
5.69833	7.84934	7.66603	8.75202	8.4788	8.7039	52108	280.022	3.11624	0.007	0	16720077	IFITM2	interferon induced transmembrane protein 2	11	308107	NM_006435	10581	11p15.5	Hs.709321	15
8.4626	8.5064	9.0542	10.2096	9.99559	10.0576	24676	280.686	3.23311	0.0069	0	16684080	IFI6	interferon, alpha-inducible protein 6	1	-27992572	NM_002038	2537	1p35	Hs.523847 Hs.730125	21
5.26246	5.8495	5.56717	6.91715	6.8155	7.18227	18516	281.409	3.07503	0.0068	0	17106438	DOCK11	dedicator of cytokinesis 11	X	117629872	NM_144658	139818	Xq24	Hs.368203	7
6.37853	8.76589	9.04829	9.57751	9.6361	9.82965	44425	284.073	3.08547	0.0067	0	16721585	OLFML1	olfactomedin-like 1	11	7506600	NM_198474	283298	11p15.4	Hs.503500	6
5.90399	6.02736	6.06377	7.35621	7.1014	7.65061	35525	284.48	3.13676	0.0066	0	17078401	ZFHX4-AS1	ZFHX4 antisense RNA 1	8	-77523114	BC037827	100192378	8q21.11	Hs.596420	2
8.07161	7.71754	7.16355	9.39593	8.48534	9.28581	37479	287.266	3.04878	0.0071	0	17111858	SLC7A3	solute carrier family 7 (cationic amino acid transporter, y+ system), member 3	X	-70145430	NM_032803	84889	Xq13.1	Hs.175220	10
6.80736	6.42858	10.0682	9.46419	9.20381	9.17393	37429	288.52	3.06279	0.007	0	16723058	FIBIN	fin bud initiation factor homolog (zebrafish)	11	27015628	NM_203371	387758	11p14.2	Hs.712718	5
5.02712	5.08545	5.27463	6.47909	6.50546	6.4421	40353	288.743	3.10849	0.0069	0	17048083	STEAP2	STEAP family member 2, metalloreductase	7	89841000, 89841174, 89843134	NM_001244944	261729	7q21.13	Hs.489051	15
5.80532	5.75388	9.48031	8.79453	8.23836	8.19854	32045	290.711	3.04692	0.0068	0	17075628	EBF2	early B-cell factor 2	8	-25699246	NM_022659	64641	8p21.2	Hs.491292	14
7.70636	5.95485	6.14785	8.19023	7.79179	8.06755	39592	293.309	3.38066	0.0068	0	16941114	DOCK3	dedicator of cytokinesis 3	3	50712672	NM_004947	1795	3p21.2	Hs.476284	23
6.99639	7.47055	7.39652	8.69057	8.48295	8.7588	28487	296.06	3.15358	0.007	0	16692846	CTSK	cathepsin K	1	-150768684	NM_000396	1513	1q21	Hs.632466	110
7.81375	5.62904	5.28616	7.36271	7.33578	8.3055	11420	298.688	2.99133	0.007	0	17047843	MIR1255B1	microRNA 1255b-1	4		NR_031701	100313806			2
5.60737	5.8453	6.42138	7.5429	7.04973	7.39115	35062	305.218	3.03398	0.0071	0	16803533	AGPHD1	aminoglycoside phosphotransferase domain containing 1	15	78799906, 78799906	NM_001013619	123688	15q25.1	Hs.307962	17
7.14037	7.90018	7.43272	8.88984	8.73441	8.88846	37474	307.222	2.96472	0.0073	0	16944665	DTX3L	deltex 3-like (Drosophila)	3	122283185	NM_138287	151636	3q21.1	Hs.518201	17
6.48868	8.14213	8.45204	9.11602	8.89652	9.53465	3404	310.117	3.04414	0.0075	0	16670454	CA14	carbonic anhydrase XIV	1	150230218	NM_012113	23632	1q21	Hs.528988	13
6.87188	6.67215	6.40211	8.03672	8.05783	7.724	37621	310.996	3.11526	0.0074	0	17106415	WDR44	WD repeat domain 44	X	117480036	NM_019045	54521	Xq24	Hs.98510	23
6.69798	5.64931	6.19625	7.49015	7.32992	7.61462	42307	312.421	3.00571	0.0074	0	16925341	RCAN1	regulator of calcineurin 1	21	-35888784, -35888784, -35888784	NM_004414	1827	21q22.12	Hs.282326	72
6.03702	5.99987	6.2681	7.17691	7.65042	7.33032	28410	315.464	2.93169	0.0075	0	16722684	ZDHHC13	zinc finger, DHHC-type containing 13	11	19138692	NM_019028	54503	11p15.1	Hs.188569	11
4.37422	4.27726	4.41908	5.57705	5.58647	5.72311	2113	319.86	3.125	0.0078	0	16826606	CRNDE	colorectal neoplasia differentially expressed (non-protein coding)	16	-54952778, -54952777	NR_034105	643911	16q12.2	Hs.237396	4
5.453	5.07888	6.32946	6.77858	7.22874	6.84889	44650	324.711	2.93169	0.0079	0	17047086	MIR590	microRNA 590	7	73605528	NR_030321	693175	7q11.23		3
6.62838	7.82754	7.35744	8.79206	8.28906	8.71912	37379	331.914	3.01023	0.0081	0	17118319	TNKS	tankyrase, TRF1-interacting ankyrin-related ADP-ribose polymerase	8	9413445	NM_003747	8658	8p23.1	Hs.370267	69
9.06047	9.99386	9.29952	10.7683	10.7073	10.7652	18884	338.761	2.98418	0.0087	0	17039281	HLA-C	major histocompatibility complex, class I, C	6	-31236526, -2749781, -2532134, -2583421, -2617063, -2529777, -2570005	NM_001243042	3107	6p21.3	Hs.656020 Hs.743218 Hs.77961	744
7.25876	7.45478	6.93987	8.45798	8.45798	8.45798	39152	339.166	3.14268	0.0086	0	16782687	IRF9	interferon regulatory factor 9	14	24630422	NM_006084	10379	14q11.2	Hs.1706	54
9.18338	6.81587	7.228	9.14291	8.91526	9.16582	1771	344.663	2.88351	0.0091	0	16860946	LSR	lipolysis stimulated lipoprotein receptor	19	35739559	NM_205834	51599	19q13.12	Hs.466507	18
6.55011	6.98715	6.87603	8.34234	7.90716	7.90745	32152	360.226	3.04785	0.0103	0	16943284	TBC1D23	TBC1 domain family, member 23	3	99979661	NM_001199198	55773	3q12.2	Hs.477003	7
9.98464	7.57316	7.12985	9.63444	9.621	9.36831	35737	362.337	2.83046	0.0103	0	16661155	LIN28A	lin-28 homolog A (C. elegans)	1	26737269	NM_024674	79727	1p36.11	Hs.86154	52
5.79998	5.50775	4.4723	6.20421	6.59618	6.86064	22807	363.649	2.88767	0.0102	0	17049700	MIR4653	microRNA 4653	7	100802754	NR_039797	100616117			2
7.22978	7.78876	8.26186	9.11428	8.73738	9.30252	41470	364.338	2.97796	0.0102	0	16874293	PTH2	parathyroid hormone 2	19	-49925671	NM_178449	113091	19q13.33	Hs.339845	13
6.32633	6.34783	5.98524	7.2412	7.71841	7.36197	23192	364.377	2.80426	0.0101	0	16975490	BEND4	BEN domain containing 4	4	-42112870	NM_207406	389206	4p13	Hs.120591	2
7.15338	6.37525	7.05068	7.78354	8.01365	8.51864	41653	365.407	2.97089	0.01	0	16675312	RGS13	regulator of G-protein signaling 13	1	192605268	NM_002927	6003	1q31.2	Hs.497220	13
9.41576	7.98461	8.47141	9.87707	9.95711	9.77325	35821	372.894	2.80191	0.0104	0	17070013	RDH10	retinol dehydrogenase 10 (all-trans)	8	74206837	NM_172037	157506	8q21.11	Hs.244940	17
9.87064	6.016	6.24977	8.22031	8.26867	8.37914	11354	375.23	2.99581	0.0107	0	16743735	MMP3	matrix metallopeptidase 3 (stromelysin 1, progelatinase)	11	-102706528	NM_002422	4314	11q22.3	Hs.375129	495
6.34072	6.42282	6.37725	7.81624	7.44827	7.49654	41813	380.634	2.8401	0.0115	0	16726081	RARRES3	retinoic acid receptor responder (tazarotene induced) 3	11	63304273	NM_004585	5920	11q23	Hs.17466	46
4.00977	7.28443	5.85391	6.21101	7.37141	7.87328	35473	384.362	2.76091	0.0114	0	17016360	HIST1H4B	histone cluster 1, H4b	6	-26027124	NM_003544	8366	6p22.1	Hs.143080	25
6.14156	6.65406	6.43311	7.56259	7.72216	7.5843	8315	393.605	2.80426	0.0122	0	16816938	LOC653786	otoancorin pseudogene	16	22557019	NR_003676	653786	16p12.2	Hs.564945	2
5.12443	5.22872	5.8103	6.54961	6.66381	6.63321	27842	395.156	2.87853	0.0122	0	16931358	LOC284926	uncharacterized LOC284926	22		AK091355	284926	22q13.31	Hs.594938	1
6.69894	10.294	10.6866	11.1235	10.7589	10.8963	44208	396.731	2.75255	0.0123	0	16904667	SCN9A	sodium channel, voltage-gated, type IX, alpha subunit	2	-167051697	NM_002977	6335	2q24	Hs.439145	85
6.66146	6.43699	6.54783	7.82838	7.36887	8.07858	22470	399.209	2.73	0.0121	0	16960844	VEPH1	ventricular zone expressed PH domain-containing 1	3	-157177410, -157177410, -156977532, -156977532	NM_024621	79674	3q24-q25	Hs.658046	12
5.60019	6.06361	6.04129	7.08793	7.03005	7.21101	14690	399.671	2.84252	0.0123	0	16981219	DDX60	DEAD (Asp-Glu-Ala-Asp) box polypeptide 60	4	-169137442	NM_017631	55601	4q32.3	Hs.591710	6
6.77413	6.78865	6.7818	8.00976	7.89744	8.00637	30265	400.262	3.23625	0.0122	0	17070653	OSGIN2	oxidative stress induced growth inhibitor family member 2	8	90914096, 90914762	NM_001126111	734	8q21	Hs.436445	7
5.84689	6.27746	6.03547	7.23343	7.56681	6.98622	32377	402.725	2.70343	0.0122	0	16846864	MMD	monocyte to macrophage differentiation-associated	17	-53469974	NM_012329	23531	17q	Hs.463483 Hs.656753	7
6.08158	5.92908	5.79411	7.23323	6.87044	7.27599	34488	410.032	2.75634	0.0126	0	16990553	KCTD16	potassium channel tetramerisation domain containing 16	5	143550437	NM_020768	57528	5q31.3	Hs.661870	6
4.78138	4.83529	5.04437	6.08773	6.00556	6.13227	42870	413.592	2.71297	0.0126	0	17059355	SEMA3D	sema domain, immunoglobulin domain (Ig), short basic domain, secreted, (semaphorin) 3D	7	-84624872	NM_152754	223117	7q21.11	Hs.201340	9
6.5312	5.67399	6.09442	7.19451	7.51314	7.13063	13898	414.225	2.67809	0.0127	0	16688864	TTLL7	tubulin tyrosine ligase-like family, member 7	1	-84335057	NM_024686	79739	1p31.1	Hs.445826	9
5.29661	5.33591	5.26304	6.42887	6.42887	6.54383	14615	419.154	2.82486	0.0128	0	16749583	FAR2	fatty acyl CoA reductase 2	12	29376598	NM_001271783	55711	12p11.22	Hs.728955 Hs.744741	13
9.7689	6.4551	6.54154	8.64556	8.60123	8.52651	52161	420.974	2.69397	0.013	0	16910222	KIF1A	kinesin family member 1A	2	-241653181, -241653181	NM_001244008	547	2q37.3	Hs.516802	36
5.36654	6.28054	7.69755	7.62507	7.98639	7.88185	3734	421.064	3.05437	0.0129	0	16963674	ZNF141	zinc finger protein 141	4	331596	NM_003441	7700	4p16.3	Hs.654355	7
10.769	5.79318	6.99157	8.02716	9.17143	8.44349	611	422.194	2.76319	0.0129	0	16799315	THBS1	thrombospondin 1	15	39873280	NM_003246	7057	15q15	Hs.164226	335
6.21032	5.42555	5.9517	7.26447	6.91132	6.94389	25194	424.409	3.05904	0.0132	0	17011832	MARCKS	myristoylated alanine-rich protein kinase C substrate	6	114178527	NM_002356	4082	6q22.2	Hs.519909 Hs.712658	62
4.90404	8.88136	5.69731	7.62043	7.29831	7.84394	10747	425.766	2.66383	0.0131	0	16888349	PPP1R1C	protein phosphatase 1, regulatory (inhibitor) subunit 1C	2	182818968, 182850551, 182850551	NM_001080545	151242	2q31.3	Hs.10941	8
5.24667	5.18108	5.6465	6.62055	6.33806	6.65028	1699	427.335	2.9036	0.0131	0	16904514	SCN3A	sodium channel, voltage-gated, type III, alpha subunit	2	-165944030	NM_006922	6328	2q24	Hs.435274	22
7.58333	8.59604	7.84184	9.3235	9.12865	9.21919	53174	429.45	2.71223	0.013	0	17035049	HLA-A	major histocompatibility complex, class I, A	6	29910247, 1150133, 1421998, 1203608, 1202632, 1150098, 1203025, 1239582	AK301014	3105	6p21.3	Hs.181244 Hs.713441	1200
5.95984	7.60871	7.83386	8.40742	8.22354	8.8176	13854	429.658	3.14861	0.0129	0	16739979	PYGM	phosphorylase, glycogen, muscle	11	-64513861	NM_005609	5837	11q12-q13.2	Hs.154084	63
6.20425	6.08064	5.8572	7.46234	7.10777	7.04908	37562	432.159	2.73373	0.0131	0	16954217	UBA7	ubiquitin-like modifier activating enzyme 7	3	-49842638	NM_003335	7318	3p21	Hs.16695	27
6.64129	6.72433	6.59244	8.30671	7.08557	8.27492	38121	433.434	2.80034	0.0131	0	16946077	IL20RB	interleukin 20 receptor beta	3	136676707	NM_144717	53833	3q22.3	Hs.61232	16
4.69313	4.25113	5.66131	6.09972	5.49673	6.86059	41269	437.151	2.85633	0.0134	0	17013657	ULBP1	UL16 binding protein 1	6	150285143	NM_025218	80329	6q25	Hs.653255	34
6.17016	5.99737	7.2477	7.69803	7.7569	7.63983	38257	437.294	2.63296	0.0133	0	17117547	LOC100130428	IGYY565	11		BC040288	100130428	11q24.2	Hs.661469	2
8.07305	8.96357	9.30502	9.34642	10.2075	10.6602	12789	438.897	2.67881	0.0132	0	17016400	HIST1H3F	histone cluster 1, H3f	6	-26250370	NM_021018	8968	6p22.2	Hs.247814	26
6.73198	6.89123	6.88347	8.17136	7.85203	7.94212	9726	439.034	2.97619	0.0131	0	16875108	ZNF320	zinc finger protein 320	19	-53379425	NM_207333	162967	19q13.41	Hs.369632	5
7.88498	7.18684	7.57529	8.73108	8.66532	8.69374	41090	439.962	2.79799	0.0131	0	16768341	ATP2B1	ATPase, Ca++ transporting, plasma membrane 1	12	-89981826	NM_001001323	490	12q21.3	Hs.506276	65
4.36577	5.47718	5.70178	6.5643	6.54482	6.16403	52107	440.593	2.63435	0.0131	0	16846254	HOXB5	homeobox B5	17	-46668619	NM_002147	3215	17q21.3	Hs.654456	30
7.64644	6.78542	7.46081	8.28177	8.5039	8.57173	33994	446.061	2.84172	0.0137	0	17086353	RMI1	RMI1, RecQ mediated genome instability 1, homolog (S. cerevisiae)	9	86595637	NM_024945	80010	9q21.32	Hs.726327	30
7.72955	7.34368	8.26186	8.74748	9.31015	8.81961	6142	450.341	2.66312	0.0139	0	16736638	E2F8	E2F transcription factor 8	11	-19245610, -19245610, -19245610	NM_001256371	79733	11p15.1	Hs.523526	14
7.10948	6.54003	6.69568	8.05879	7.55061	8.19161	2405	454.067	2.6434	0.0142	0	16946680	LOC100507447	uncharacterized LOC100507447	3		AK098763	100507447		Hs.518315
7.82802	5.64523	4.553	7.43278	6.77124	7.34453	10425	454.436	2.62123	0.0141	0	16968878	MMRN1	multimerin 1	4	90816052	NM_007351	22915	4q22	Hs.268107	24
6.79952	7.00827	7.24408	8.37813	8.02814	8.09026	16830	456.29	2.75406	0.0143	0	17067190	DPYSL2	dihydropyrimidinase-like 2	8	26371709, 26435340, 26435921	NM_001197293	1808	8p22-p21	Hs.593187	68
8.35225	8.32009	7.88074	9.45522	9.38628	9.12098	625	458.233	2.72628	0.0143	0	17070634	RIPK2	receptor-interacting serine-threonine kinase 2	8	90769975	NM_003821	8767	8q21	Hs.103755	94
5.40869	5.59491	5.09533	6.37021	6.15517	7.09965	48225	459.97	2.66099	0.0144	0	16858007	LOC284385	uncharacterized LOC284385	19	9732158	NM_001242812	284385	19p13.2	Hs.651747	2
7.32856	5.42615	6.54148	7.87175	7.47475	7.53558	3033	460.538	2.67594	0.0143	0	17114707	LDOC1	leucine zipper, down-regulated in cancer 1	X	-140269931	NM_012317	23641	Xq27	Hs.45231	16
3.7664	4.22004	4.69305	5.28313	5.60004	5.29818	3729	469.696	2.77778	0.015	0	16760905	FAM86FP	family with sequence similarity 86, member A pseudogene	12	-8383645	NR_024254	653113	12p13.31	Hs.661749
7.11287	6.34405	7.74429	8.23596	8.10546	8.38533	9870	470.441	3.06748	0.0149	0	17056010	LOC646588	uncharacterized LOC646588	7		AK057379	646588	7p15.2	Hs.72068	1
10.3538	9.22399	9.35696	10.7292	10.7067	10.891	23586	472.564	2.74123	0.0148	0	16816704	OTOA	otoancorin	16	21689835, 21695750, 21716284	NM_144672	146183	16p12.2	Hs.408336	7
5.71001	5.52328	5.85321	6.80506	6.80506	6.80506	45269	486.309	2.58665	0.0166	0	16999776	IRF1	interferon regulatory factor 1	5	-131817301	NM_002198	3659	5q31.1	Hs.436061	203
3.89984	3.1143	3.75008	3.97706	4.87387	5.47295	53291	490.662	2.68097	0.0169	0	16753543	MIR548C	microRNA 548c	12	65016289	NR_030347	693129			3
4.7326	4.81185	4.81406	6.41266	5.66864	5.65711	32628	492.471	2.64131	0.0169	0	16663291	CCDC30	coiled-coil domain containing 30	1	43000560	NM_001080850	728621	1p34.2	Hs.729640	1
6.98109	8.42035	7.18518	8.9222	8.09358	9.18937	48747	494.343	2.6476	0.017	0	17097560	AKNA	AT-hook transcription factor	9	-117096433	NM_030767	80709	9q32	Hs.494895	12
8.43342	6.71268	6.49787	8.28985	8.35925	8.4942	10032	495.537	2.85307	0.0171	0	16965432	MIR218-1	microRNA 218-1	4	20529898	NR_029631	407000	4p15.31		19
6.80337	7.06788	7.96759	8.53298	8.54176	8.28894	42255	497.636	2.54323	0.0173	0	16955456	DENND6A	DENN/MADD domain containing 6A	3	-57611181	NM_152678	201627	3p14.3	Hs.91085	6
147 Genes

## Sheet: Genelist Upreg
Probe	Fold-change	p-value	Symbol	Description
16942958	21.7865	0	EPHA3	EPH receptor A3
16986913	19.6464	0	VCAN	versican
16947173	19.5695	0	MME	membrane metallo-endopeptidase
16943499	15.9236	0	ZPLD1	zona pellucida-like domain containing 1
17021792	8.98473	0	EPHA7	EPH receptor A7
16851852	8.8968	0	ASXL3	additional sex combs like 3 (Drosophila)
17094814	8.51064	0	TMEM2	transmembrane protein 2
16665439	7.18907	0	L1TD1	LINE-1 type transposase domain containing 1
17078592	8.35422	0	FABP4	fatty acid binding protein 4, adipocyte
16887171	6.7659	0	B3GALT1	UDP-Gal:betaGlcNAc beta 1,3-galactosyltransferase, polypeptide 1
16966422	6.64011	0	SHISA3	shisa homolog 3 (Xenopus laevis)
17070177	6.16903	0	ZFHX4	zinc finger homeobox 4
16917373	6.16143	0	FLRT3	fibronectin leucine rich transmembrane protein 3
16697196	6.48929	0	FAM129A	family with sequence similarity 129, member A
16854615	6.05694	0	CCDC178	coiled-coil domain containing 178
17094766	5.6243	0	TRPM3	transient receptor potential cation channel, subfamily M, member 3
16997802	8.15661	0	HAPLN1	hyaluronan and proteoglycan link protein 1
16761820	5.58036	0	MGP	matrix Gla protein
16846291	5.2687	0	HOXB9	homeobox B9
16962022	5.33049	0	LAMP3	lysosomal-associated membrane protein 3
16854360	5.18403	0	ZNF521	zinc finger protein 521
16688007	5.14139	0	KANK4	KN motif and ankyrin repeat domains 4
17105862	5.25486	0	NRK	Nik related kinase
17112560	4.90918	0	NAP1L3	nucleosome assembly protein 1-like 3
16997816	4.88759	0	EDIL3	EGF-like repeats and discoidin I-like domains 3
16960705	4.9505	0	PLCH1	phospholipase C, eta 1
16864105	5.94884	0	LOC100507003	uncharacterized LOC100507003
16917183	5.75374	0	JAG1	jagged 1
17111008	4.62749	0	NUDT11	nudix (nucleoside diphosphate linked moiety X)-type motif 11
16907623	6.15006	0	KLF7	Kruppel-like factor 7 (ubiquitous)
16972993	4.27899	0	TLR3	toll-like receptor 3
16980051	4.24088	0	CLGN	calmegin
17105847	4.87329	0	IL1RAPL2	interleukin 1 receptor accessory protein-like 2
16985943	4.41891	0	CARTPT	CART prepropeptide
16754134	4.08664	0	LGR5	leucine-rich repeat containing G protein-coupled receptor 5
16909828	4.39947	0	COL6A3	collagen, type VI, alpha 3
16665447	4.17885	0	USP1	ubiquitin specific peptidase 1
16712373	3.98406	0	NEBL	nebulette
16956448	3.98565	0	GBE1	glucan (1,4-alpha-), branching enzyme 1
17105903	3.77501	0	MUM1L1	melanoma associated antigen (mutated) 1-like 1
16973038	3.8506	0	CYP4V2	cytochrome P450, family 4, subfamily V, polypeptide 2
16965377	3.79363	0	SLIT2	slit homolog 2 (Drosophila)
16837418	4.01445	0	SOX9	SRY (sex determining region Y)-box 9
16890207	3.92927	0	MAP2	microtubule-associated protein 2
16849576	4.29553	0	LGALS3BP	lectin, galactoside-binding, soluble, 3 binding protein
16868481	3.71609	0	OLFM2	olfactomedin 2
17070492	3.81388	0	ATP6V0D2	ATPase, H+ transporting, lysosomal 38kDa, V0 subunit d2
16997383	3.77501	0	F2RL2	coagulation factor II (thrombin) receptor-like 2
16907546	4.20168	0	GCSHP3	glycine cleavage system protein H (aminomethyl carrier) pseudogene 3
16999083	3.52113	0	SEMA6A	sema domain, transmembrane domain (TM), and cytoplasmic domain, (semaphorin) 6A
17048694	3.40716	0	TAC1	tachykinin, precursor 1
16906534	3.45423	0	STAT1	signal transducer and activator of transcription 1, 91kDa
17072725	3.95726	0	MIR1206	microRNA 1206
16811299	3.39328	0	THAP10	THAP domain containing 10
17013283	3.28192	0	UTRN	utrophin
16944695	3.36134	0	PARP14	poly (ADP-ribose) polymerase family, member 14
16981730	3.41064	0	VEGFC	vascular endothelial growth factor C
16851230	3.63769	0	ANKRD20A5P	ankyrin repeat domain 20 family, member A5, pseudogene
16854509	3.35458	0	DSC1	desmocollin 1
16982342	3.27761	0	TRIML2	tripartite motif family-like 2
16736764	3.4459	0	MUC15	mucin 15, cell surface associated
16979432	3.41297	0	NDNF	neuron-derived neurotrophic factor
16924461	3.34113	0	D21S2088E	D21S2088E
16947148	4.68823	0	ARHGEF26	Rho guanine nucleotide exchange factor (GEF) 26
16970140	3.48675	0	USP53	ubiquitin specific peptidase 53
16730788	3.18878	0	RAB39A	RAB39A, member RAS oncogene family
16998594	3.31565	0	GIN1	gypsy retrotransposon integrase 1
17004208	3.11429	0	FOXC1	forkhead box C1
17005276	3.09981	0	SOX4	SRY (sex determining region Y)-box 4
16720077	3.11624	0	IFITM2	interferon induced transmembrane protein 2
16684080	3.23311	0	IFI6	interferon, alpha-inducible protein 6
17106438	3.07503	0	DOCK11	dedicator of cytokinesis 11
16721585	3.08547	0	OLFML1	olfactomedin-like 1
17078401	3.13676	0	ZFHX4-AS1	ZFHX4 antisense RNA 1
17111858	3.04878	0	SLC7A3	solute carrier family 7 (cationic amino acid transporter, y+ system), member 3
16723058	3.06279	0	FIBIN	fin bud initiation factor homolog (zebrafish)
17048083	3.10849	0	STEAP2	STEAP family member 2, metalloreductase
17075628	3.04692	0	EBF2	early B-cell factor 2
16941114	3.38066	0	DOCK3	dedicator of cytokinesis 3
16692846	3.15358	0	CTSK	cathepsin K
17047843	2.99133	0	MIR1255B1	microRNA 1255b-1
16803533	3.03398	0	AGPHD1	aminoglycoside phosphotransferase domain containing 1
16944665	2.96472	0	DTX3L	deltex 3-like (Drosophila)
16670454	3.04414	0	CA14	carbonic anhydrase XIV
17106415	3.11526	0	WDR44	WD repeat domain 44
16925341	3.00571	0	RCAN1	regulator of calcineurin 1
16722684	2.93169	0	ZDHHC13	zinc finger, DHHC-type containing 13
16826606	3.125	0	CRNDE	colorectal neoplasia differentially expressed (non-protein coding)
17047086	2.93169	0	MIR590	microRNA 590
17118319	3.01023	0	TNKS	tankyrase, TRF1-interacting ankyrin-related ADP-ribose polymerase
17039281	2.98418	0	HLA-C	major histocompatibility complex, class I, C
16782687	3.14268	0	IRF9	interferon regulatory factor 9
16860946	2.88351	0	LSR	lipolysis stimulated lipoprotein receptor
16943284	3.04785	0	TBC1D23	TBC1 domain family, member 23
16661155	2.83046	0	LIN28A	lin-28 homolog A (C. elegans)
17049700	2.88767	0	MIR4653	microRNA 4653
16874293	2.97796	0	PTH2	parathyroid hormone 2
16975490	2.80426	0	BEND4	BEN domain containing 4
16675312	2.97089	0	RGS13	regulator of G-protein signaling 13
17070013	2.80191	0	RDH10	retinol dehydrogenase 10 (all-trans)
16743735	2.99581	0	MMP3	matrix metallopeptidase 3 (stromelysin 1, progelatinase)
16726081	2.8401	0	RARRES3	retinoic acid receptor responder (tazarotene induced) 3
17016360	2.76091	0	HIST1H4B	histone cluster 1, H4b
16816938	2.80426	0	LOC653786	otoancorin pseudogene
16931358	2.87853	0	LOC284926	uncharacterized LOC284926
16904667	2.75255	0	SCN9A	sodium channel, voltage-gated, type IX, alpha subunit
16960844	2.73	0	VEPH1	ventricular zone expressed PH domain-containing 1
16981219	2.84252	0	DDX60	DEAD (Asp-Glu-Ala-Asp) box polypeptide 60
17070653	3.23625	0	OSGIN2	oxidative stress induced growth inhibitor family member 2
16846864	2.70343	0	MMD	monocyte to macrophage differentiation-associated
16990553	2.75634	0	KCTD16	potassium channel tetramerisation domain containing 16
17059355	2.71297	0	SEMA3D	sema domain, immunoglobulin domain (Ig), short basic domain, secreted, (semaphorin) 3D
16688864	2.67809	0	TTLL7	tubulin tyrosine ligase-like family, member 7
16749583	2.82486	0	FAR2	fatty acyl CoA reductase 2
16910222	2.69397	0	KIF1A	kinesin family member 1A
16963674	3.05437	0	ZNF141	zinc finger protein 141
16799315	2.76319	0	THBS1	thrombospondin 1
17011832	3.05904	0	MARCKS	myristoylated alanine-rich protein kinase C substrate
16888349	2.66383	0	PPP1R1C	protein phosphatase 1, regulatory (inhibitor) subunit 1C
16904514	2.9036	0	SCN3A	sodium channel, voltage-gated, type III, alpha subunit
17035049	2.71223	0	HLA-A	major histocompatibility complex, class I, A
16739979	3.14861	0	PYGM	phosphorylase, glycogen, muscle
16954217	2.73373	0	UBA7	ubiquitin-like modifier activating enzyme 7
16946077	2.80034	0	IL20RB	interleukin 20 receptor beta
17013657	2.85633	0	ULBP1	UL16 binding protein 1
17117547	2.63296	0	LOC100130428	IGYY565
17016400	2.67881	0	HIST1H3F	histone cluster 1, H3f
16875108	2.97619	0	ZNF320	zinc finger protein 320
16768341	2.79799	0	ATP2B1	ATPase, Ca++ transporting, plasma membrane 1
16846254	2.63435	0	HOXB5	homeobox B5
17086353	2.84172	0	RMI1	RMI1, RecQ mediated genome instability 1, homolog (S. cerevisiae)
16736638	2.66312	0	E2F8	E2F transcription factor 8
16946680	2.6434	0	LOC100507447	uncharacterized LOC100507447
16968878	2.62123	0	MMRN1	multimerin 1
17067190	2.75406	0	DPYSL2	dihydropyrimidinase-like 2
17070634	2.72628	0	RIPK2	receptor-interacting serine-threonine kinase 2
16858007	2.66099	0	LOC284385	uncharacterized LOC284385
17114707	2.67594	0	LDOC1	leucine zipper, down-regulated in cancer 1
16760905	2.77778	0	FAM86FP	family with sequence similarity 86, member A pseudogene
17056010	3.06748	0	LOC646588	uncharacterized LOC646588
16816704	2.74123	0	OTOA	otoancorin
16999776	2.58665	0	IRF1	interferon regulatory factor 1
16753543	2.68097	0	MIR548C	microRNA 548c
16663291	2.64131	0	CCDC30	coiled-coil domain containing 30
17097560	2.6476	0	AKNA	AT-hook transcription factor
16965432	2.85307	0	MIR218-1	microRNA 218-1
16955456	2.54323	0	DENND6A	DENN/MADD domain containing 6A

## Sheet: Raw Data Downreg
ALDHnegB vs ALDHneg: down-regulated genes
ALNegB_1	ALNegB_2	ALNegB_3	ALNegMix_1	ALNegMix_2	ALNegMix_3	Gene Index	RP/Rsum	Fold-change	pfp	p-value	Probe	Symbol	Description	Chromosome	Chromosome Location	GenBank	Gene	Cytoband	UniGene	PubMed
5.58193	12.007	9.76163	6.77163	8.78029	8.36064	14702	47.65	6.8227	0	0	17070482	REXO1L1	REX1, RNA exonuclease 1 homolog (S. cerevisiae)-like 1	8	-24808469	NM_006158	4747	8p21	Hs.521461	92
9.84653	10.1148	11.8551	8.43694	8.53065	8.29764	4480	46.0089	4.8152	0	0	17075589	NEFL	neurofilament, light polypeptide	8	-86758551, -86568695	NM_172239	254958	8q21.2	Hs.373854	5
4.55848	9.10218	9.22433	5.68022	5.95737	6.35559	1175	61.2846	4.1063	0	0	16692334	LINC00624	long intergenic non-protein coding RNA 624	1	-146853914	NR_038423	100289211	1q21.1	Hs.323484	1
8.99354	9.13235	8.90088	6.9602	7.91448	7.50848	44423	82.6459	3.8286	0.002	0	16965017	USP17L9P	ubiquitin specific peptidase 17-like family member 9, pseudogene	4	9326891, 9331637, 9336384, 9341129, 9345874, 9350619, 9355364, 9364855	NM_001242329	728386	4p16.1	Hs.740243	18
9.07416	9.0203	7.73899	5.04751	6.90074	6.72631	53125	89.4034	3.8056	0.0017	0	16704473	AGAP9	ArfGAP with GTPase domain, ankyrin repeat and PH domain 9	4	9360108	NR_046416	391627	4p15	Hs.553810 Hs.631527 Hs.723053	18
7.91726	7.84942	7.03826	5.09213	6.09931	6.0203	34957	107.503	3.6007	0.0029	0	16671065	LCE1F	late cornified envelope 1F	10	-47191844, 48215724	AK160375	642517	10q11.22	Hs.645346 Hs.742298	2
7.23883	7.50629	9.00065	7.13295	8.00304	7.60407	11819	128.44	3.4982	0.0044	0	16965039	USP17L6P	ubiquitin specific peptidase 17-like family member 6, pseudogene	1	152748848	NM_178354	353137	1q21.3	Hs.553712	4
9.9943	10.0179	7.08253	4.67617	6.25963	5.72653	34949	129.63	3.438	0.004	0	16724755	TRIM51	tripartite motif-containing 51	19	-47333842	NR_024258	100170220	19q13.32	Hs.541243	3
9.17393	8.98956	10.1885	9.03791	8.72852	8.99748	45396	137.051	3.3787	0.0045	0	16966809	PDGFRA	platelet-derived growth factor receptor, alpha polypeptide	4	9369600	NR_027279	391622	4p16.1	Hs.722658	17
7.18281	6.97123	8.77613	7.05946	7.81837	7.48872	50309	172.555	3.3374	0.0069	0	16965002	USP17L12	ubiquitin specific peptidase 17-like family member 12	11	55650773	NM_032681	84767	11q11	Hs.326734	4
10.6423	10.2698	9.08907	7.02395	6.9455	7.02395	49682	148.495	3.3373	0.0036	0	16715793	KCNMA1	potassium large conductance calcium-activated channel, subfamily M, alpha member 1	4	55095264	NM_006206	5156	4q12	Hs.74615	300
8.20942	8.49374	10.1353	9.03252	8.56094	8.77619	44149	186.416	3.3086	0.0076	0	16774130	FREM2	FRAS1 related extracellular matrix protein 2	Y		XM_003403556	439957	Yq11.21		1
8.94902	8.49582	11.1609	7.90871	8.14005	7.86102	33941	145.36	3.2884	0.0038	0	17112769	GLA	galactosidase, alpha	X	-100652779	NM_000169	2717	Xq22	Hs.69089	136
7.82591	8.42454	9.46478	7.06793	6.87283	7.28818	49683	160.305	3.2652	0.0053	0	17105332	SRPX2	sushi-repeat containing protein, X-linked 2	10	-78644635, -78629359	NM_001161353	3778	10q22.3	Hs.144795	134
6.21622	9.76364	8.04403	5.63267	7.52477	6.93936	1989	140.547	3.2379	0.0042	0	17116958	IGKV1ORY-1	immunoglobulin kappa variable 1/ORY-1 (pseudogene)	X	99899163	NM_014467	27286	Xq21.33-q23	Hs.306339	18
8.88501	8.84389	6.36517	4.62651	6.10539	5.56979	27814	210.749	3.151	0.0113	0	16664579	MIR4421	microRNA 4421	4	9221878, 9264598	NM_001256853	100287205	4p16.1	Hs.741128	17
9.58962	10.6086	9.3925	7.67311	8.68708	8.42777	45962	210.749	3.151	0.0113	0	16874508	SNAR-B1	small ILF3/NF90-associated RNA B1	13	39261173	NM_207361	341640	13q13.3	Hs.253994	15
9.4955	9.48366	7.20614	3.43917	6.78304	6.49702	46000	210.749	3.151	0.0113	0	16885625	LOC100216479	uncharacterized LOC100216479	19	48416308, 48432075, 48458939	NR_024220	100170225	19q13.32	Hs.717052	1
5.77877	7.41324	4.5013	2.7957	4.69488	3.79994	46011	210.749	3.151	0.0113	0	16855244	MIR4320	microRNA 4320	X	-99546642	NM_001184880	57526	Xq22.1	Hs.4993	26
9.58869	9.88317	7.92605	5.98368	7.09828	6.69724	46873	210.749	3.151	0.0113	0	16899476	SNAR-H	small ILF3/NF90-associated RNA H	18	109065	NR_033770	727758	18p11.32	Hs.585843	3
6.84767	7.2517	9.78291	7.61482	8.95984	8.60079	6890	122.895	3.0964	0.005	0	16873645	SNAR-E	small ILF3/NF90-associated RNA E	1		NR_039617	100616189			2
9.63703	9.73315	11.5574	9.62813	9.27978	9.42473	12429	229.546	3.0695	0.0107	0	17112607	TSPAN6	tetraspanin 6	19	-50642375, -50637002	NR_024231	100170224	19q13.33	Hs.446545	1
7.21467	6.9354	8.86555	7.83881	8.29719	7.68123	32228	229.546	3.0695	0.0107	0	16691730	FCGR1B	Fc fragment of IgG, high affinity Ib, receptor (CD64)	2	-131174326	NR_046258	100216479	2q21.1	Hs.131740	5
5.28214	5.67706	8.65763	7.10171	7.67138	7.66523	8170	233.859	3.0533	0.0103	0	17103626	GAGE12G	G antigen 12G	18	-47652869	NR_036204	100422865			2
7.86303	7.86755	5.69989	3.92657	3.96942	3.98307	8187	233.859	3.0533	0.0103	0	17103696	GAGE1	G antigen 1	2	-78182033	NR_024342	100170221	2p12	Hs.717311	1
7.2998	7.80979	8.6411	7.10317	7.79157	7.74521	9156	233.859	3.0533	0.0103	0	17103647	GAGE2A	G antigen 2A	4	9236111	NM_001256894	100288520	4p16.1	Hs.528621	17
6.20662	8.85024	8.94101	7.13439	8.28655	7.86171	8164	247.818	3.0209	0.0092	0	16981077	MIR4454	microRNA 4454	4	-1087096, -1065266	NM_001193318	285498	4p16.3	Hs.248290	9
8.47988	11.6278	5.35392	2.91402	5.03865	5.09488	8185	247.818	3.0209	0.0092	0	17083971	IFNA1	interferon, alpha 1	X	-99883795	NM_003270	7105	Xq22	Hs.43233	13
9.1948	9.28018	8.28663	7.18374	7.2817	6.92863	9194	247.818	3.0209	0.0092	0	16817918	MIR4518	microRNA 4518	1	-120927647, -120926128	NM_001244910	2210	1p11.2	Hs.534956	14
8.70915	8.67234	9.32126	7.46581	8.50222	8.27685	49668	190.376	2.9936	0.0078	0	16863715	SNAR-C1	small ILF3/NF90-associated RNA C1	X	49296780, 49306336, 49315892, 49325445, 49335003	NM_001098409	645073	Xp11.23	Hs.460641 Hs.632808 Hs.744360	1
4.633	5.15352	9.29003	6.92263	8.87585	8.62809	50857	202.871	2.9827	0.0105	0	16850428	ROCK1P1	Rho-associated, coiled-coil containing protein kinase 1 pseudogene 1	X	49363616	NM_001468	2543	Xp11.23	Hs.278606	16
8.83941	8.73372	8.70513	6.58751	6.75154	6.53544	3609	219.278	2.9524	0.01	0	16973465	RNF212	ring finger protein 212	X	49197582, 49207135, 49216634, 49354118	NM_001127212	729447	Xp11.23	Hs.460641 Hs.722100	6
9.20142	9.71024	8.66744	5.78965	5.85667	5.71371	1887	199.331	2.9333	0.0105	0	17112596	PCDH19	protocadherin 19	X	49296780, 49306336, 49315892, 49325445, 49335003, 49344552	NM_001098408	729422	Xp11.23	Hs.632812	1
5.16889	6.42701	5.06272	4.60624	4.89186	4.55563	25163	245.241	2.9077	0.0097	0	16906175	FRZB	frizzled-related protein	7	-157367028	NR_029689	406945	7q36.3		5
7.07004	7.57764	8.57087	6.77789	8.06742	7.55918	50070	245.241	2.9077	0.0097	0	16670270	PPIAL4A	peptidylprolyl isomerase A (cyclophilin A)-like 4A	1	-248486932	NM_001004691	391196	1q44	Hs.530570	4
9.44243	4.91005	4.45995	3.63972	3.63859	3.27068	50071	245.241	2.9077	0.0097	0	16915530	MIR548AG2	microRNA 548ag-2	2	-183698005	NM_001463	2487	2qter	Hs.128453	36
8.90702	8.55193	7.75328	5.50048	6.79445	6.57029	33936	213.797	2.9027	0.0096	0	16965004	USP17L15	ubiquitin specific peptidase 17-like family member 15	1	-147954760, -144363587, 149553003	NM_178230	164022	1q21.2	Hs.573713	3
4.51166	4.79291	7.19277	4.04104	6.90128	6.70442	4923	243.426	2.8756	0.01	0	16701608	OR2M7	olfactory receptor, family 2, subfamily M, member 7	20		NR_039653	100616440			2
8.78877	9.07527	8.82706	6.70874	6.64736	6.51377	43951	251.844	2.8529	0.0089	0	16961162	SLITRK3	SLIT and NTRK-like family, member 3	4	-7269416	NR_039659	100616234	4q32.2		2
5.58353	6.12791	9.29561	6.8063	8.82052	8.54467	33932	234.502	2.8457	0.0094	0	17103653	GAGE12C	G antigen 12C	9	21440453	NM_024013	3439	9p22	Hs.37026	223
8.29624	7.96155	5.39685	3.14706	5.45164	4.45911	33934	234.599	2.8381	0.0091	0	17064932	MIR153-2	microRNA 153-2	16	30515240	NR_039743	100616405			2
8.24374	8.14884	7.84122	5.8275	7.49261	7.22709	4852	248.251	2.7849	0.0086	0	17085459	LOC642929	general transcription factor II, i pseudogene	9	-43140537	NR_027472	642929	9p11.2	Hs.584288	1
6.19923	8.17887	8.98519	6.52119	7.89911	7.53864	44971	72.4966	2.6261	0	0	16965027	USP17L5	ubiquitin specific peptidase 17-like family member 5	3	-164904508	NM_014926	22865	3q26.1	Hs.101745	7
43 Genes

## Sheet: Genelist Downreg
Probe	Fold-change	p-value	Symbol	Description
17070482	6.8227	0	REXO1L1	REX1, RNA exonuclease 1 homolog (S. cerevisiae)-like 1
17075589	4.8152	0	NEFL	neurofilament, light polypeptide
16692334	4.1063	0	LINC00624	long intergenic non-protein coding RNA 624
16965017	3.8286	0	USP17L9P	ubiquitin specific peptidase 17-like family member 9, pseudogene
16704473	3.8056	0	AGAP9	ArfGAP with GTPase domain, ankyrin repeat and PH domain 9
16671065	3.6007	0	LCE1F	late cornified envelope 1F
16965039	3.4982	0	USP17L6P	ubiquitin specific peptidase 17-like family member 6, pseudogene
16724755	3.438	0	TRIM51	tripartite motif-containing 51
16966809	3.3787	0	PDGFRA	platelet-derived growth factor receptor, alpha polypeptide
16965002	3.3374	0	USP17L12	ubiquitin specific peptidase 17-like family member 12
16715793	3.3373	0	KCNMA1	potassium large conductance calcium-activated channel, subfamily M, alpha member 1
16774130	3.3086	0	FREM2	FRAS1 related extracellular matrix protein 2
17112769	3.2884	0	GLA	galactosidase, alpha
17105332	3.2652	0	SRPX2	sushi-repeat containing protein, X-linked 2
17116958	3.2379	0	IGKV1ORY-1	immunoglobulin kappa variable 1/ORY-1 (pseudogene)
16664579	3.151	0	MIR4421	microRNA 4421
16874508	3.151	0	SNAR-B1	small ILF3/NF90-associated RNA B1
16885625	3.151	0	LOC100216479	uncharacterized LOC100216479
16855244	3.151	0	MIR4320	microRNA 4320
16899476	3.151	0	SNAR-H	small ILF3/NF90-associated RNA H
16873645	3.0964	0	SNAR-E	small ILF3/NF90-associated RNA E
17112607	3.0695	0	TSPAN6	tetraspanin 6
16691730	3.0695	0	FCGR1B	Fc fragment of IgG, high affinity Ib, receptor (CD64)
17103626	3.0533	0	GAGE12G	G antigen 12G
17103696	3.0533	0	GAGE1	G antigen 1
17103647	3.0533	0	GAGE2A	G antigen 2A
16981077	3.0209	0	MIR4454	microRNA 4454
17083971	3.0209	0	IFNA1	interferon, alpha 1
16817918	3.0209	0	MIR4518	microRNA 4518
16863715	2.9936	0	SNAR-C1	small ILF3/NF90-associated RNA C1
16850428	2.9827	0	ROCK1P1	Rho-associated, coiled-coil containing protein kinase 1 pseudogene 1
16973465	2.9524	0	RNF212	ring finger protein 212
17112596	2.9333	0	PCDH19	protocadherin 19
16906175	2.9077	0	FRZB	frizzled-related protein
16670270	2.9077	0	PPIAL4A	peptidylprolyl isomerase A (cyclophilin A)-like 4A
16915530	2.9077	0	MIR548AG2	microRNA 548ag-2
16965004	2.9027	0	USP17L15	ubiquitin specific peptidase 17-like family member 15
16701608	2.8756	0	OR2M7	olfactory receptor, family 2, subfamily M, member 7
16961162	2.8529	0	SLITRK3	SLIT and NTRK-like family, member 3
17103653	2.8457	0	GAGE12C	G antigen 12C
17064932	2.8381	0	MIR153-2	microRNA 153-2
17085459	2.7849	0	LOC642929	general transcription factor II, i pseudogene
16965027	2.6261	0	USP17L5	ubiquitin specific peptidase 17-like family member 5
