# Supplementary material for: CD10−/ALDH− cells are the sole cisplatin-resistant component of a novel ovarian cancer stem cell hierarchy
Source: Cell Death Dis. 2017 Oct 19;8(10):e3128–. doi: 10.1038/cddis.2017.379 (PMC5680566; doi:10.1038/cddis.2017.379)
Supplement: Supplementary Data 4 [file cddis2017379x4.xlsx]

## Sheet: Index
Supplementary Data 4
Genelist comparisons used to identify inherent cisplatin-resistance molecular mechanisms expressed by CD10-/ALDH- A2780 cells
Comparison 1
A2780 Parent vs CD10-/ALDH-
Comparison 2
CD10+/ALDH- vs cisCD10-/ALDH-
Comparison 3
CD10-/ALDH- vs A2780cis Parent used
Raw data and Genelist with cut-offs imposed are shown

## Sheet: Comparison 1 Raw Data
probe	logFC	AveExpr	t-statistic	P.Value	adj.P.Val	B-statistic	Gene Symbol	Description
16771242	-1.96656	8.28667	-12.0217	6.37293e-07	0.0063511	6.06955	PXN	paxillin
17063779	1.68663	6.55362	11.1664	1.20575e-06	0.0063511	5.58904	TRBV5-6	T cell receptor beta variable 5-6
16843987	-1.38035	10.3062	-10.7192	1.71223e-06	0.0063511	5.31617	PCGF2	polycomb group ring finger 2
16856946	-1.34381	10.5577	-10.6982	1.74127e-06	0.0063511	5.30294	NFIC	nuclear factor I/C (CCAAT-binding transcription factor)
16760790	1.55337	4.50679	10.1883	2.64045e-06	0.0063511	4.97113	CD163L1	CD163 molecule-like 1
16747879	-1.20675	9.24539	-10.1352	2.76025e-06	0.0063511	4.9353	FOXJ2	forkhead box J2
16742148	1.31023	10.5534	10.0478	2.97072e-06	0.0063511	4.87576	RP11-864N7.2
17100697	-1.63323	9.40052	-9.96526	3.1857e-06	0.0063511	4.81893	MT-ND6	mitochondrially encoded NADH dehydrogenase 6
16840122	1.31295	7.87356	9.72483	3.91607e-06	0.00693971	4.64979	VMO1	vitelline membrane outer layer 1 homolog (chicken)
16866815	-1.22509	9.3139	-9.28963	5.75366e-06	0.00755846	4.32967	KLF16	Kruppel-like factor 16
16752586	-1.27877	10.1539	-9.26611	5.87703e-06	0.00755846	4.31184	NABP2	nucleic acid binding protein 2
16823579	-1.42264	9.03894	-9.2502	5.96213e-06	0.00755846	4.29975	UBALD1	UBA-like domain containing 1
16693601	-1.43241	9.22549	-9.214	6.16089e-06	0.00755846	4.27213	CRTC2	CREB regulated transcription coactivator 2
16810572	-1.10593	10.4151	-8.92859	8.00851e-06	0.00912341	4.04969	RBPMS2	RNA binding protein with multiple splicing 2
16782010	-1.64501	6.80882	-8.71189	9.81821e-06	0.0104394	3.87506	TRAJ59	T cell receptor alpha joining 59 (non-functional)
17117724	-1.64341	7.62055	-8.49767	1.20576e-05	0.0120192	3.69736	PSMD3	proteasome 26S subunit, non-ATPase 3
17108528	-1.14051	9.75583	-8.31239	1.44509e-05	0.0135575	3.53947	F8A1	coagulation factor VIII-associated 1
16758163	-1.01158	8.82607	-8.19383	1.62531e-05	0.0143048	3.43636	SETD1B	SET domain containing 1B
16862484	-1.53634	9.66021	-8.14644	1.70412e-05	0.0143048	3.39468	CCDC97	coiled-coil domain containing 97
16708122	-1.12493	7.51923	-8.0513	1.87531e-05	0.01465	3.31018	CNNM1	cyclin and CBS domain divalent metal cation transport mediator 1
16918351	0.954772	7.90637	8.02195	1.93185e-05	0.01465	3.2839	COMMD7	COMM domain containing 7
16765537	1.55218	6.57028	7.97763	2.02081e-05	0.01465	3.24401	GPR84	G protein-coupled receptor 84
16844294	-1.21684	8.38563	-7.90377	2.17919e-05	0.0151112	3.177	NR1D1	nuclear receptor subfamily 1, group D, member 1
16728560	-1.04157	7.33653	-7.8252	2.36271e-05	0.0157012	3.10498	IL18BP	interleukin 18 binding protein
16662396	-0.972082	8.60775	-7.77298	2.49402e-05	0.0159109	3.05668	NCDN	neurochondrin
16929775	-1.01137	8.23534	-7.6966	2.7007e-05	0.0160684	2.98542	CDC42EP1	CDC42 effector protein (Rho GTPase binding) 1
16811745	-1.00272	9.74801	-7.65434	2.82305e-05	0.0160684	2.94567	RPP25	ribonuclease P/MRP 25kDa subunit
17104382	-1.40714	7.84378	-7.63524	2.88033e-05	0.0160684	2.92763	FAM155B	family with sequence similarity 155, member B
16855127	-1.21623	6.63524	-7.62169	2.92172e-05	0.0160684	2.91481	SMAD7	SMAD family member 7
16820168	-0.909695	8.6111	-7.51154	3.28351e-05	0.0174562	2.80967	FAM65A	family with sequence similarity 65, member A
16958844	-0.922905	7.66962	-7.42927	3.58562e-05	0.0184474	2.73011	GATA2	GATA binding protein 2
16858805	-0.977857	9.11164	-7.38709	3.75222e-05	0.0187013	2.68897	NFIX	nuclear factor I/X (CCAAT-binding transcription factor)
16675192	-1.76252	6.86946	-7.2857	4.18832e-05	0.0202423	2.58911	OCLM	oculomedin
16747594	-1.05543	9.78903	-7.24594	4.37421e-05	0.0205189	2.54958	ATN1	atrophin 1
16803217	-1.36008	6.13318	-7.20248	4.58773e-05	0.0209056	2.50612	CTD-2026K11.6
16819355	-1.15099	7.81201	-7.12546	4.99467e-05	0.0219568	2.42847	NLRC5	NLR family, CARD domain containing 5
16866794	-0.891439	8.56855	-7.10775	5.09375e-05	0.0219568	2.4105	REXO1	REX1, RNA exonuclease 1 homolog
17125034	0.863996	9.82711	7.06296	5.35394e-05	0.0224711	2.36486	ASNS; ASNSP1	asparagine synthetase (glutamine-hydrolyzing); asparagine synthetase pseudogene 1
16766294	-1.00065	7.36663	-7.00036	5.74225e-05	0.0229433	2.30059	NACA	nascent polypeptide-associated complex alpha subunit
16827833	-1.24308	7.95248	-6.99761	5.75996e-05	0.0229433	2.29776	MTSS1L	metastasis suppressor 1-like
16706463	-0.943584	9.34068	-6.97653	5.89802e-05	0.0229433	2.27599	ZMIZ1	zinc finger, MIZ-type containing 1
17098477	-0.950901	7.5037	-6.79266	7.26732e-05	0.0275665	2.08344	ANGPTL2	angiopoietin-like 2
16782086	-1.05652	3.7941	-6.76939	7.46401e-05	0.0275665	2.05873	TRAJ19	T cell receptor alpha joining 19 (non-functional)
16661141	-0.801767	8.75037	-6.7145	7.95138e-05	0.0275665	2.00012	SH3BGRL3	SH3 domain binding glutamate-rich protein like 3
16817945	-1.03476	8.84776	-6.71418	7.95433e-05	0.0275665	1.99978	FBRS	fibrosin
16864129	-1.18756	8.67153	-6.69738	8.11035e-05	0.0275665	1.98176	CTD-3148I10.15; FLT3LG	; fms-related tyrosine kinase 3 ligand
17034497	0.822036	10.1237	6.67672	8.30688e-05	0.0275665	1.95953	CLIC1	chloride intracellular channel 1
16807651	-1.29388	9.09445	-6.67616	8.31226e-05	0.0275665	1.95893	RPAP1	RNA polymerase II associated protein 1
16956543	0.913339	6.77955	6.61822	8.89199e-05	0.0275665	1.89628	POU1F1	POU class 1 homeobox 1
16867534	-0.896006	6.80825	-6.61481	8.92748e-05	0.0275665	1.89257	PRR22	proline rich 22
16658973	-0.7986	8.33906	-6.60833	8.99535e-05	0.0275665	1.88552	UBIAD1	UbiA prenyltransferase domain containing 1
16686611	-0.772214	9.98417	-6.60281	9.05356e-05	0.0275665	1.87952	LRRC41	leucine rich repeat containing 41
16885153	-0.835151	8.52159	-6.59276	9.1606e-05	0.0275665	1.86858	GLI2	GLI family zinc finger 2
16868035	-1.07401	9.04975	-6.53891	9.75818e-05	0.028402	1.8097	CTXN1	cortexin 1
16664852	1.10597	7.54711	6.52268	9.94648e-05	0.028402	1.79188	CPT2	carnitine palmitoyltransferase 2
16958616	-0.933436	6.49093	-6.52047	9.97249e-05	0.028402	1.78944	RNU1-30P	RNA, U1 small nuclear 30, pseudogene
16873296	-0.958953	8.37261	-6.47856	0.000104787	0.02903	1.74321	PPP1R13L	protein phosphatase 1, regulatory subunit 13 like
16928794	-1.11774	8.07478	-6.46141	0.00010694	0.02903	1.72421	GAS2L1	growth arrest-specific 2 like 1
16867235	-0.813056	8.57389	-6.43627	0.000110182	0.02903	1.69628	ZBTB7A	zinc finger and BTB domain containing 7A
16840170	-1.0746	8.15249	-6.41198	0.000113415	0.02903	1.66922	CAMTA2	calmodulin binding transcription activator 2
16782028	-1.31134	6.47301	-6.40684	0.000114112	0.02903	1.66348	TRAJ48	T cell receptor alpha joining 48
16869814	-0.97085	9.82071	-6.40645	0.000114166	0.02903	1.66304	BRD4	bromodomain containing 4
16835335	-0.761303	8.01525	-6.40275	0.000114671	0.02903	1.65891	SP2	Sp2 transcription factor
16740495	-0.753781	8.82826	-6.38468	0.000117173	0.0292	1.63869	RELA	v-rel avian reticuloendotheliosis viral oncogene homolog A
16879659	-0.986556	7.96533	-6.36177	0.000120433	0.0295505	1.61298	SIX3	SIX homeobox 3
16735152	-0.871808	8.09807	-6.30508	0.000128928	0.0306249	1.54902	TPP1	tripeptidyl peptidase I
16758264	-0.982963	8.11349	-6.29525	0.000130467	0.0306249	1.53788	MLXIP	MLX interacting protein
16859196	-0.90382	4.29791	-6.29458	0.000130572	0.0306249	1.53712	OR10H2	olfactory receptor, family 10, subfamily H, member 2
16876822	-0.769935	7.08885	-6.27597	0.000133542	0.0308677	1.51599	ID2	inhibitor of DNA binding 2, dominant negative helix-loop-helix protein
16874237	1.05844	7.0313	6.23089	0.000141046	0.0309662	1.46458	HRC	histidine rich calcium binding protein
17066083	0.981858	8.98281	6.19082	0.0001481	0.0309662	1.41862	PDGFRL	platelet-derived growth factor receptor-like
16740630	-1.67834	7.54982	-6.18664	0.000148858	0.0309662	1.41382	FOSL1	FOS-like antigen 1
16870023	-0.853417	9.28965	-6.17801	0.000150436	0.0309662	1.40388	CHERP	calcium homeostasis endoplasmic reticulum protein
16818501	-0.8964	8.2654	-6.16855	0.000152186	0.0309662	1.39298	RP11-598D12.4
16859105	-0.886333	8.82486	-6.15884	0.000154005	0.0309662	1.38178	SYDE1	synapse defective 1, Rho GTPase, homolog 1 (C. elegans)
16821033	-0.806142	6.77082	-6.15813	0.000154139	0.0309662	1.38096	NPIPB15	nuclear pore complex interacting protein family, member B15
17036745	0.798538	10.1294	6.14973	0.000155734	0.0309662	1.37125	CLIC1	chloride intracellular channel 1
17039540	0.798538	10.1294	6.14973	0.000155734	0.0309662	1.37125	CLIC1	chloride intracellular channel 1
17042023	0.798538	10.1294	6.14973	0.000155734	0.0309662	1.37125	CLIC1	chloride intracellular channel 1
17032027	0.799101	10.1339	6.13608	0.000158365	0.0309662	1.35545	CLIC1	chloride intracellular channel 1
16743707	0.991683	10.1364	6.12898	0.000159751	0.0309662	1.34722	MMP10	matrix metallopeptidase 10
16724773	0.858446	6.11242	6.12119	0.000161288	0.0309662	1.33818	OR8H3	olfactory receptor, family 8, subfamily H, member 3
17034570	-0.834669	8.6409	-6.09233	0.000167124	0.0309662	1.30462	AGPAT1	1-acylglycerol-3-phosphate O-acyltransferase 1
17108582	-0.781238	9.60786	-6.08609	0.000168415	0.0309662	1.29735	F8A1; F8A2; F8A3	coagulation factor VIII-associated 1; coagulation factor VIII-associated 2; coagulation factor VIII-associated 3
17115801	-0.781238	9.60786	-6.08609	0.000168415	0.0309662	1.29735	F8A1; F8A2; F8A3	coagulation factor VIII-associated 1; coagulation factor VIII-associated 2; coagulation factor VIII-associated 3
17082238	0.707951	6.71854	6.08512	0.000168616	0.0309662	1.29622	CCDC166	coiled-coil domain containing 166
16803134	-0.92757	7.8843	-6.08368	0.000168917	0.0309662	1.29454	C15orf39	chromosome 15 open reading frame 39
16981468	1.24354	6.64396	6.06952	0.000171898	0.0311545	1.278	HSP90AA6P	heat shock protein 90kDa alpha (cytosolic), class A member 6, pseudogene
16872460	-0.848456	8.4033	-6.05152	0.00017577	0.031163	1.25694	NUMBL	numb homolog (Drosophila)-like
16738736	-0.794233	10.9278	-6.04984	0.000176136	0.031163	1.25497	PATL1	protein associated with topoisomerase II homolog 1 (yeast)
17124802	-1.87065	11.2422	-6.03388	0.000179657	0.031163	1.23625	FLNC; RP11-309L24.6	; filamin C, gamma
17123750	0.750826	6.48603	6.03342	0.00017976	0.031163	1.2357	SH3D19	SH3 domain containing 19
16889636	-0.848804	10.1555	-6.00795	0.000185541	0.0313809	1.20574	BMPR2	bone morphogenetic protein receptor, type II (serine/threonine kinase)
16834045	-0.967186	7.75372	-6.00489	0.000186247	0.0313809	1.20215	WIPF2	WAS/WASL interacting protein family, member 2
16707196	1.83217	8.16726	6.002	0.00018692	0.0313809	1.19873	IFIT1	interferon-induced protein with tetratricopeptide repeats 1
17040418	-1.01351	7.42219	-5.97058	0.00019439	0.0322951	1.16161	PPP1R11	protein phosphatase 1, regulatory (inhibitor) subunit 11
16764724	-1.10856	7.71855	-5.94102	0.000201716	0.0328963	1.12653	SMAGP	small cell adhesion glycoprotein
16861604	-0.897792	9.02791	-5.93937	0.000202134	0.0328963	1.12456	SIPA1L3	signal-induced proliferation-associated 1 like 3
16692656	-0.753114	10.7584	-5.91243	0.000209087	0.0336778	1.09247	SF3B4	splicing factor 3b, subunit 4, 49kDa
16891922	-0.763744	6.93027	-5.89555	0.000213573	0.0336778	1.07232	SP100	SP100 nuclear antigen
17090444	-0.774302	9.76845	-5.89528	0.000213646	0.0336778	1.072	NUP214	nucleoporin 214kDa
16985950	0.837942	9.93993	5.88886	0.000215382	0.0336778	1.06431	MAP1B	microtubule-associated protein 1B
16661298	-0.789912	7.89192	-5.87061	0.000220398	0.0341275	1.04243	ZDHHC18	zinc finger, DHHC-type containing 18
17009132	-0.972433	7.84507	-5.86105	0.000223075	0.0342098	1.03096	TMEM63B	transmembrane protein 63B
16739054	-0.894712	7.93518	-5.83362	0.000230956	0.0350811	0.997946	CPSF7	cleavage and polyadenylation specific factor 7, 59kDa
16990083	-0.875477	10.8396	-5.81866	0.000235382	0.0354161	0.979887	SLC35A4	solute carrier family 35, member A4
16661429	-1.04712	8.19446	-5.79608	0.000242237	0.0355185	0.952562	GPR3	G protein-coupled receptor 3
16878992	-1.09979	3.90939	-5.7952	0.000242509	0.0355185	0.951494	RNA5SP92	RNA, 5S ribosomal pseudogene 92
16830577	-1.10366	8.17259	-5.79444	0.000242743	0.0355185	0.950575	CD68; RP11-186B7.4	; CD68 molecule
16660976	-0.895127	10.2995	-5.78324	0.000246229	0.035701	0.936997	SEPN1	selenoprotein N, 1
17048228	-0.673766	6.81323	-5.76569	0.000251806	0.0359234	0.915661	FZD1	frizzled class receptor 1
16679783	-0.751205	5.6122	-5.76425	0.000252268	0.0359234	0.913916	OR2L3	olfactory receptor, family 2, subfamily L, member 3
16817973	-0.933187	9.59681	-5.73534	0.000261771	0.0369468	0.878667	SRCAP	Snf2-related CREBBP activator protein
16963876	-0.806803	6.82353	-5.70885	0.000270818	0.0375505	0.846259	FGFRL1	fibroblast growth factor receptor-like 1
16954154	-1.1747	7.00646	-5.69738	0.000274843	0.0375505	0.832181	AMIGO3; GMPPB	GDP-mannose pyrophosphorylase B; adhesion molecule with Ig-like domain 3
17101292	-0.839896	8.15385	-5.69604	0.000275314	0.0375505	0.830546	STS	steroid sulfatase (microsomal), isozyme S
16727802	-0.89764	8.06485	-5.69562	0.000275466	0.0375505	0.830019	RAD9A	RAD9 checkpoint clamp component A
17093743	-0.816605	9.0676	-5.6744	0.000283095	0.0380472	0.803937	TPM2	tropomyosin 2 (beta)
17037511	-0.757409	9.47825	-5.67225	0.000283881	0.0380472	0.801288	TAPBP	TAP binding protein (tapasin)
17080450	-0.702842	8.56388	-5.64865	0.000292665	0.0386593	0.772177	EXT1	exostosin glycosyltransferase 1
16864201	-0.952921	9.55779	-5.63579	0.000297575	0.0386593	0.756277	PRR12	proline rich 12
16720085	0.748325	10.7196	5.63437	0.000298121	0.0386593	0.754524	IFITM1	interferon induced transmembrane protein 1
17099062	-0.876801	8.73432	-5.63292	0.000298684	0.0386593	0.752722	ASB6	ankyrin repeat and SOCS box containing 6
16802918	-0.928773	8.04482	-5.62257	0.000302716	0.0386593	0.739901	PML	promyelocytic leukemia
16904447	-0.769229	6.33965	-5.62176	0.000303035	0.0386593	0.738897	COBLL1	cordon-bleu WH2 repeat protein-like 1
17115394	-0.752178	10.9147	-5.61367	0.000306231	0.0386593	0.728862	HCFC1	host cell factor C1
16845817	-0.780433	9.96154	-5.60963	0.00030784	0.0386593	0.723852	DCAKD	dephospho-CoA kinase domain containing
16927110	-0.784258	7.71298	-5.58715	0.000316968	0.0394947	0.695896	TBX1	T-box 1
17060824	-1.59806	7.7165	-5.57774	0.000320876	0.0396717	0.684167	VGF	VGF nerve growth factor inducible
16878414	0.742244	5.66307	5.56987	0.000324181	0.0396974	0.674359	MRPL33	mitochondrial ribosomal protein L33
16856226	0.775013	4.86137	5.5605	0.000328168	0.0396974	0.662655	FGF22	fibroblast growth factor 22
16977912	0.882813	7.97948	5.55961	0.000328551	0.0396974	0.66154	PYURF	PIGY upstream reading frame
17030026	-0.7724	9.479	-5.5352	0.000339199	0.039859	0.630989	TAPBP	TAP binding protein (tapasin)
17032710	-0.7724	9.479	-5.5352	0.000339199	0.039859	0.630989	TAPBP	TAP binding protein (tapasin)
16695205	-0.717656	7.22831	-5.53167	0.00034077	0.039859	0.62656	TAGLN2	transgelin 2
17121958	-0.726096	11.1714	-5.52757	0.000342603	0.039859	0.62142	CS; CTB-52I2.4	; citrate synthase
16918485	0.791752	10.1645	5.52231	0.000344974	0.039859	0.61481	EIF2S2; EIF2S2P4	eukaryotic translation initiation factor 2, subunit 2 beta pseudogene 4; eukaryotic translation initiation factor 2, subunit 2 beta, 38kDa
17052607	-0.778302	7.69951	-5.5104	0.0003504	0.039859	0.599852	TRBV7-1	T cell receptor beta variable 7-1 (non-functional)
16667760	0.723507	6.1186	5.50101	0.000354748	0.039859	0.588029	S1PR1	sphingosine-1-phosphate receptor 1
16668420	-0.713013	7.70212	-5.49851	0.000355912	0.039859	0.584889	CSF1	colony stimulating factor 1 (macrophage)
16854509	0.917991	6.22863	5.49817	0.000356073	0.039859	0.584453	DSC1	desmocollin 1
17005560	1.09359	10.6203	5.48816	0.000360791	0.039859	0.571831	HIST1H4C	histone cluster 1, H4c
17040221	-0.773972	9.47383	-5.48493	0.000362326	0.039859	0.567758	TAPBP	TAP binding protein (tapasin)
16697686	-0.755518	8.85446	-5.48472	0.000362423	0.039859	0.567503	ZNF281	zinc finger protein 281
16990985	-0.917548	7.23957	-5.48101	0.000364198	0.039859	0.562814	PPARGC1B	peroxisome proliferator-activated receptor gamma, coactivator 1 beta
17007930	-0.778637	8.25973	-5.4796	0.000364877	0.039859	0.561029	BRPF3	bromodomain and PHD finger containing, 3
16954697	-0.731385	9.2725	-5.47044	0.000369302	0.040068	0.549464	DUSP7	dual specificity phosphatase 7
16679787	1.61182	6.80898	5.45262	0.000378084	0.0407436	0.52691	OR2M5	olfactory receptor, family 2, subfamily M, member 5
17121076	0.71822	5.65531	5.44655	0.000381128	0.040796	0.519211	MAGOH3P	mago homolog 3, pseudogene
16692846	1.17093	8.1121	5.43836	0.000385274	0.0408406	0.508825	CTSK	cathepsin K
17094766	0.917317	6.79098	5.43134	0.000388865	0.0408406	0.499915	TRPM3	transient receptor potential cation channel, subfamily M, member 3
16764160	-0.893234	8.7515	-5.42305	0.00039316	0.0408406	0.489366	KMT2D	lysine (K)-specific methyltransferase 2D
16915042	0.62893	2.92757	5.42124	0.000394103	0.0408406	0.487065	CASS4	Cas scaffolding protein family member 4
17082507	-0.791744	9.60474	-5.41789	0.000395855	0.0408406	0.482804	BOP1	block of proliferation 1
17088100	1.06288	9.21009	5.41588	0.000396908	0.0408406	0.480251	UGCG	UDP-glucose ceramide glucosyltransferase
17122150	0.702021	11.1544	5.39066	0.000410414	0.0409653	0.448097	AC012314.2; AC012314.3; AC012314.5; AC012314.6; AC012314.7; AC012314.9; CTB-33G10.1; RP11-12M9.3; RPS9	; ribosomal protein S9
17029226	0.660797	8.0254	5.38919	0.00041122	0.0409653	0.446211	CLIC1; DDAH2	chloride intracellular channel 1; dimethylarginine dimethylaminohydrolase 2
17026979	-0.723969	9.26403	-5.38031	0.0004161	0.0409653	0.43487	AGPAT1	1-acylglycerol-3-phosphate O-acyltransferase 1
17029579	-0.723969	9.26403	-5.38031	0.0004161	0.0409653	0.43487	AGPAT1	1-acylglycerol-3-phosphate O-acyltransferase 1
17037071	-0.723969	9.26403	-5.38031	0.0004161	0.0409653	0.43487	AGPAT1	1-acylglycerol-3-phosphate O-acyltransferase 1
17039779	-0.723969	9.26403	-5.38031	0.0004161	0.0409653	0.43487	AGPAT1	1-acylglycerol-3-phosphate O-acyltransferase 1
17042275	-0.723969	9.26403	-5.38031	0.0004161	0.0409653	0.43487	AGPAT1	1-acylglycerol-3-phosphate O-acyltransferase 1
16724269	-0.906083	7.25529	-5.36559	0.000424334	0.041348	0.416028	CREB3L1	cAMP responsive element binding protein 3-like 1
16709537	0.829978	6.58687	5.36411	0.000425172	0.041348	0.414131	TRUB1	TruB pseudouridine (psi) synthase family member 1
17042487	-0.994479	9.1362	-5.34184	0.000437993	0.0416111	0.385552	TAP1	transporter 1, ATP-binding cassette, sub-family B (MDR/TAP)
16660757	-0.848674	5.16477	-5.33811	0.000440184	0.0416111	0.38075	GRHL3	grainyhead-like transcription factor 3
16906733	1.29548	7.06402	5.33086	0.000444466	0.0416111	0.371435	STK17B	serine/threonine kinase 17b
16837634	-0.708997	9.37571	-5.33055	0.000444651	0.0416111	0.371034	SLC9A3R1	solute carrier family 9, subfamily A (NHE3, cation proton antiporter 3), member 3 regulator 1
16943499	1.16619	8.3545	5.32748	0.000446484	0.0416111	0.367074	ZPLD1	zona pellucida-like domain containing 1
16804236	-0.773699	9.63484	-5.32443	0.000448308	0.0416111	0.363151	ZNF592	zinc finger protein 592
16870387	0.744428	10.5583	5.31839	0.000451948	0.0416111	0.355368	LSM4	LSM4 homolog, U6 small nuclear RNA and mRNA degradation associated
17056211	1.00857	8.16293	5.31514	0.000453917	0.0416111	0.351181	HIBADH	3-hydroxyisobutyrate dehydrogenase
17052823	-0.980321	8.98913	-5.31085	0.000456537	0.0416111	0.345642	ZYX	zyxin
16752965	-0.874204	8.42268	-5.30913	0.000457589	0.0416111	0.343425	MBD6	methyl-CpG binding domain protein 6
17018215	-0.710908	9.41297	-5.30171	0.000462161	0.0416111	0.333851	TAPBP	TAP binding protein (tapasin)
17101616	0.715368	8.31569	5.28936	0.000469888	0.0416111	0.317883	RAB9A	RAB9A, member RAS oncogene family
16738613	0.895183	4.0064	5.28662	0.000471618	0.0416111	0.314343	OR5B3	olfactory receptor, family 5, subfamily B, member 3
16726886	0.714085	7.21804	5.28326	0.000473751	0.0416111	0.309995	CMB9-22P13.1
16680075	0.686188	6.85918	5.27576	0.000478557	0.0416111	0.300271	TNFRSF18	tumor necrosis factor receptor superfamily, member 18
16947173	2.68083	7.85995	5.26201	0.000487493	0.0416111	0.282444	MME	membrane metallo-endopeptidase
16808717	-0.97913	10.3028	-5.25731	0.000490593	0.0416111	0.276334	AC066615.1
17017979	-1.00837	9.36695	-5.25647	0.000491146	0.0416111	0.275248	TAP1	transporter 1, ATP-binding cassette, sub-family B (MDR/TAP)
17027144	-1.00837	9.36695	-5.25647	0.000491146	0.0416111	0.275248	TAP1	transporter 1, ATP-binding cassette, sub-family B (MDR/TAP)
17029788	-1.00837	9.36695	-5.25647	0.000491146	0.0416111	0.275248	TAP1	transporter 1, ATP-binding cassette, sub-family B (MDR/TAP)
17032476	-1.00837	9.36695	-5.25647	0.000491146	0.0416111	0.275248	TAP1	transporter 1, ATP-binding cassette, sub-family B (MDR/TAP)
17034791	-1.00837	9.36695	-5.25647	0.000491146	0.0416111	0.275248	TAP1	transporter 1, ATP-binding cassette, sub-family B (MDR/TAP)
17037271	-1.00837	9.36695	-5.25647	0.000491146	0.0416111	0.275248	TAP1	transporter 1, ATP-binding cassette, sub-family B (MDR/TAP)
17039977	-1.00837	9.36695	-5.25647	0.000491146	0.0416111	0.275248	TAP1	transporter 1, ATP-binding cassette, sub-family B (MDR/TAP)
16701597	0.933375	5.02829	5.25308	0.000493395	0.0416111	0.270844	OR14A16	olfactory receptor, family 14, subfamily A, member 16
16956532	-0.983684	7.60225	-5.24932	0.000495903	0.0416111	0.265956	VGLL3	vestigial-like family member 3
16657993	-0.700349	8.13854	-5.23991	0.000502238	0.0416111	0.253719	SKI	SKI proto-oncogene
16946016	0.87655	8.77344	5.23562	0.00050516	0.0416111	0.248126	PCCB	propionyl CoA carboxylase, beta polypeptide
16887917	0.612158	5.10663	5.23456	0.00050588	0.0416111	0.246751	HOXD13	homeobox D13
16823087	1.02555	8.93978	5.23417	0.000506149	0.0416111	0.24624	ECI1	enoyl-CoA delta isomerase 1
16778489	-1.31693	6.01018	-5.22422	0.000513001	0.0419583	0.23327	RNU6-57P	RNA, U6 small nuclear 57, pseudogene
16933818	-0.755934	10.032	-5.21223	0.000521389	0.042387	0.217625	SF3A1	splicing factor 3a, subunit 1, 120kDa
16705701	0.868345	9.50281	5.19964	0.000530361	0.042387	0.201165	H2AFY2	H2A histone family, member Y2
16954217	-0.770761	7.57698	-5.19943	0.000530512	0.042387	0.20089	UBA7	ubiquitin-like modifier activating enzyme 7
16716374	0.708155	6.29213	5.19805	0.000531504	0.042387	0.199087	LIPA	lipase A, lysosomal acid, cholesterol esterase
16957884	0.826119	8.04755	5.19801	0.000531532	0.042387	0.199036	FSTL1	follistatin-like 1
17053384	0.700673	4.82384	5.19044	0.00053702	0.0424444	0.189123	GIMAP4	GTPase, IMAP family member 4
17102331	-0.711938	5.66902	-5.18625	0.000540081	0.0424444	0.183636	MAGEB3	melanoma antigen family B3
16707202	0.758455	8.76966	5.18604	0.000540235	0.0424444	0.183361	IFIT5	interferon-induced protein with tetratricopeptide repeats 5
16922036	-0.872541	5.60618	-5.17833	0.000545926	0.042648	0.173247	BACH1	BTB and CNC homology 1, basic leucine zipper transcription factor 1
16897026	-0.991055	8.2575	-5.1753	0.000548175	0.042648	0.169278	ZFP36L2	ZFP36 ring finger protein-like 2
16797378	-0.844902	5.98669	-5.16427	0.000556465	0.0429326	0.154784	IGHG1	immunoglobulin heavy constant gamma 1 (G1m marker)
16966049	1.24274	8.94423	5.16328	0.000557217	0.0429326	0.153482	KLHL5	kelch-like family member 5
16897343	0.663761	6.50685	5.15268	0.000565315	0.0433022	0.139546	KCNK12	potassium channel, two pore domain subfamily K, member 12
17060481	-0.832183	7.34114	-5.14992	0.000567443	0.0433022	0.135918	C7orf43	chromosome 7 open reading frame 43
16984049	-0.979477	4.51935	-5.14222	0.000573437	0.0435512	0.125767	RNU6-1305P	RNA, U6 small nuclear 1305, pseudogene
16914352	-0.644197	9.24269	-5.13068	0.000582537	0.0439273	0.110557	CTSA	cathepsin A
16665447	0.812742	9.00857	5.12883	0.000584008	0.0439273	0.10812	USP1	ubiquitin specific peptidase 1
16964743	0.624682	6.45169	5.12455	0.000587438	0.0439273	0.10246	BLOC1S4	biogenesis of lysosomal organelles complex-1, subunit 4, cappuccino
17121024	-1.02812	6.95841	-5.11434	0.000595692	0.0439273	0.0889761	HNRNPA3P5	heterogeneous nuclear ribonucleoprotein A3 pseudogene 5
16866686	-0.874213	8.21845	-5.113	0.000596784	0.0439273	0.0872057	ADAMTSL5	ADAMTS-like 5
16802152	0.594749	9.76187	5.11291	0.000596858	0.0439273	0.0870861	RAB11A	RAB11A, member RAS oncogene family
16817391	-0.785475	9.93352	-5.10825	0.000600677	0.0439273	0.0809206	CTB-134H23.2; NPIPB15; NPIPB6; NPIPB7; NPIPB8; NPIPB9	; nuclear pore complex interacting protein family, member B15; nuclear pore complex interacting protein family, member B6; nuclear pore complex interacting protein family, member B7; nuclear pore complex interacting protein family, member B8; nuclear pore complex interacting protein family, member B9
16671041	0.777924	5.41731	5.1077	0.000601127	0.0439273	0.0801965	LCE2C	late cornified envelope 2C
16924149	1.27235	4.09587	5.10522	0.000603177	0.0439273	0.0769047	AL078471.5
16873391	0.700548	8.43167	5.09776	0.00060937	0.0439911	0.0670291	SNRPD2	small nuclear ribonucleoprotein D2 polypeptide 16.5kDa
16807071	0.822128	8.33193	5.09752	0.00060957	0.0439911	0.0667133	ZNF770	zinc finger protein 770
16747481	-0.729501	7.78743	-5.08816	0.000617441	0.0441956	0.0543068	GNB3	guanine nucleotide binding protein (G protein), beta polypeptide 3
16845794	-0.692899	9.34216	-5.08527	0.000619894	0.0441956	0.0504723	KIF18B	kinesin family member 18B
16872545	-0.714742	5.87477	-5.08431	0.000620717	0.0441956	0.0491898	CYP2A7P1	cytochrome P450, family 2, subfamily A, polypeptide 7 pseudogene 1
17008856	-0.723654	10.4305	-5.07393	0.000629622	0.0446304	0.0354125	SRF	serum response factor
16729290	-0.599616	7.81512	-5.07052	0.000632578	0.0446416	0.0308817	TSKU	tsukushi, small leucine rich proteoglycan
16865214	-0.81852	9.54785	-5.06428	0.00063803	0.0448279	0.0225806	CNOT3	CCR4-NOT transcription complex, subunit 3
17117463	1.02573	6.17072	5.05835	0.000643257	0.0449969	0.014687	PLXDC2	plexin domain containing 2
17017748	-0.669327	9.08628	-5.05429	0.000646863	0.0450516	0.0092782	AGPAT1	1-acylglycerol-3-phosphate O-acyltransferase 1
16872648	-0.621616	7.51856	-5.05015	0.000650555	0.0451118	0.00376999	ATP1A3	ATPase, Na+/K+ transporting, alpha 3 polypeptide
16900022	1.27082	7.90905	5.04585	0.00065442	0.0451833	-0.00196152	KRCC1	lysine-rich coiled-coil 1
16740469	-0.683726	7.70287	-5.03889	0.000660733	0.0454226	-0.011254	MAP3K11	mitogen-activated protein kinase kinase kinase 11
16679773	1.09514	5.35946	5.01723	0.00068079	0.0466005	-0.0402028	OR2L5	olfactory receptor, family 2, subfamily L, member 5
16966212	-0.691856	5.29281	-4.99631	0.000700779	0.0476338	-0.0682273	SNORA51	Small nucleolar RNA SNORA51
16687132	0.631715	11.146	4.99379	0.000703226	0.0476338	-0.0716034	TXNDC12	thioredoxin domain containing 12 (endoplasmic reticulum)
16823906	0.628574	5.92399	4.98759	0.000709294	0.0476338	-0.0799273	CTD-3088G3.8
16671077	0.794051	4.64456	4.98048	0.000716328	0.0476338	-0.0894872	LCE1B	late cornified envelope 1B
16659605	-0.717508	8.06194	-4.97997	0.000716829	0.0476338	-0.0901645	EFHD2	EF-hand domain family, member D2
16858823	-0.668173	10.0628	-4.97902	0.000717777	0.0476338	-0.0914449	NACC1	nucleus accumbens associated 1, BEN and BTB (POZ) domain containing
17006336	-0.747441	8.42312	-4.96516	0.000731725	0.0476338	-0.110094	ATAT1	alpha tubulin acetyltransferase 1
17030363	-0.747441	8.42312	-4.96516	0.000731725	0.0476338	-0.110094	ATAT1	alpha tubulin acetyltransferase 1
17033068	-0.747441	8.42312	-4.96516	0.000731725	0.0476338	-0.110094	ATAT1	alpha tubulin acetyltransferase 1
17035188	-0.747441	8.42312	-4.96516	0.000731725	0.0476338	-0.110094	ATAT1	alpha tubulin acetyltransferase 1
17037847	-0.747441	8.42312	-4.96516	0.000731725	0.0476338	-0.110094	ATAT1	alpha tubulin acetyltransferase 1
17040561	-0.747441	8.42312	-4.96516	0.000731725	0.0476338	-0.110094	ATAT1	alpha tubulin acetyltransferase 1
16971413	0.716595	9.12014	4.95589	0.000741216	0.0480349	-0.122585	AC010468.1; RPS3A; RPS3AP25; RPS3AP26; RPS3AP47; RPS3AP5; RPS3AP6	; ribosomal protein S3A; ribosomal protein S3A pseudogene 5; ribosomal protein S3A pseudogene 6; ribosomal protein S3a pseudogene 25; ribosomal protein S3a pseudogene 26; ribosomal protein S3a pseudogene 47
16954623	-0.793967	8.63408	-4.95035	0.00074695	0.0480349	-0.130055	RRP9	ribosomal RNA processing 9, small subunit (SSU) processome component, homolog (yeast)
16670383	0.629049	10.7387	4.94523	0.000752292	0.0480349	-0.136963	HIST2H2AA3; HIST2H2AA4	histone cluster 2, H2aa3; histone cluster 2, H2aa4
16689650	0.750374	6.42914	4.94309	0.000754537	0.0480349	-0.139851	FAM69A	family with sequence similarity 69, member A
16929366	0.675526	9.75458	4.93604	0.000761986	0.0480349	-0.149377	SC22CB-1E7.1
16817408	-0.754636	10.7578	-4.93504	0.000763043	0.0480349	-0.15072	ATXN2L	ataxin 2-like
16862001	-0.627445	8.49853	-4.9323	0.000765967	0.0480349	-0.154429	PLEKHG2	pleckstrin homology domain containing, family G (with RhoGef domain) member 2
17048676	-0.78739	9.78177	-4.92997	0.000768456	0.0480349	-0.157575	DLX6	distal-less homeobox 6
16936360	-0.677113	6.72627	-4.92827	0.000770285	0.0480349	-0.15988	HDAC10; MAPK12	histone deacetylase 10; mitogen-activated protein kinase 12
16934558	-0.591171	9.54239	-4.92245	0.000776565	0.0480349	-0.167755	TXN2	thioredoxin 2
16685489	-0.701259	8.44854	-4.92126	0.000777857	0.0480349	-0.169366	MTF1	metal-regulatory transcription factor 1
17106438	0.654414	6.11146	4.91777	0.000781653	0.0480349	-0.174088	DOCK11	dedicator of cytokinesis 11
17016503	0.637069	11.9941	4.91752	0.000781925	0.0480349	-0.174425	HIST1H3I	histone cluster 1, H3i
16892075	1.43432	9.95766	4.91749	0.000781956	0.0480349	-0.174464	ARMC9	armadillo repeat containing 9
16840587	-0.656217	10.2073	-4.91518	0.000784489	0.0480349	-0.1776	CTDNEP1	CTD nuclear envelope phosphatase 1
16924141	0.838141	4.49012	4.91373	0.000786075	0.0480349	-0.179559	AL078471.5; BAGE2	; B melanoma antigen family, member 2
16876303	0.603456	9.46396	4.89807	0.000803477	0.0489109	-0.2008	PNRC2	proline-rich nuclear receptor coactivator 2
16752703	-0.831398	8.76234	-4.89443	0.000807575	0.0489734	-0.205737	NAB2	NGFI-A binding protein 2 (EGR1 binding protein 2)
16981444	-0.704018	8.21035	-4.88195	0.000821816	0.0496483	-0.2227	AADAT	aminoadipate aminotransferase
16991669	-0.693425	8.87317	-4.86592	0.000840512	0.0505861	-0.244532	UBLCP1	ubiquitin-like domain containing CTD phosphatase 1
16861969	-0.675001	9.71414	-4.85812	0.00084976	0.0509505	-0.255155	SAMD4B	sterile alpha motif domain containing 4B
16705159	1.01795	7.5986	4.8549	0.000853614	0.0509899	-0.259549	CDK1	cyclin-dependent kinase 1
17023239	0.890343	7.87768	4.85023	0.000859244	0.0510007	-0.26593	SERINC1	serine incorporator 1
16852896	-0.644089	3.96557	-4.84774	0.000862253	0.0510007	-0.269326	HMSD	histocompatibility (minor) serpin domain containing
16818090	-0.789564	8.47423	-4.84681	0.000863389	0.0510007	-0.270603	SETD1A	SET domain containing 1A
16868752	0.614132	7.07959	4.84223	0.000868967	0.0511408	-0.276857	S1PR5	sphingosine-1-phosphate receptor 5
16751769	-0.646269	9.04469	-4.83401	0.000879074	0.0513444	-0.288086	C12orf10	chromosome 12 open reading frame 10
16662077	0.751679	9.81323	4.83308	0.000880228	0.0513444	-0.289362	HDAC1	histone deacetylase 1
16991886	0.685771	7.68309	4.83064	0.000883256	0.0513444	-0.292697	MAT2B	methionine adenosyltransferase II, beta
17020044	-0.701115	10.2623	-4.82631	0.00088867	0.0513444	-0.298632	TRAM2	translocation associated membrane protein 2
17027518	-0.670208	8.42748	-4.82394	0.000891647	0.0513444	-0.30188	ATAT1	alpha tubulin acetyltransferase 1
16841913	-0.578747	7.78896	-4.82386	0.000891742	0.0513444	-0.301984	PEMT	phosphatidylethanolamine N-methyltransferase
16845263	0.626833	8.41151	4.81677	0.000900706	0.0514062	-0.3117	BECN1	beclin 1, autophagy related
17051872	0.700899	8.61441	4.81543	0.000902416	0.0514062	-0.313542	CALD1	caldesmon 1
16932928	0.759489	7.99351	4.81537	0.000902484	0.0514062	-0.313616	PRAME	preferentially expressed antigen in melanoma
16834135	0.800323	5.41811	4.80506	0.000915726	0.0518814	-0.327768	KRTAP9-1	keratin associated protein 9-1
16846301	-0.635453	4.78592	-4.80099	0.000921007	0.0518814	-0.333355	PRAC1	prostate cancer susceptibility candidate 1
16782078	-1.04774	5.87556	-4.79961	0.000922793	0.0518814	-0.335237	TRAJ23	T cell receptor alpha joining 23
16766627	-0.792667	9.09895	-4.79739	0.000925702	0.0518814	-0.338295	B4GALNT1	beta-1,4-N-acetyl-galactosaminyl transferase 1
16882895	-0.752585	6.97359	-4.79633	0.000927092	0.0518814	-0.339754	KCNIP3	Kv channel interacting protein 3, calsenilin
16802190	0.636652	9.26356	4.78944	0.000936167	0.0520715	-0.34922	MAP2K1	mitogen-activated protein kinase kinase 1
16837646	-0.831304	8.00742	-4.7888	0.000937019	0.0520715	-0.350104	TMEM104	transmembrane protein 104
16865308	-0.674955	10.1672	-4.78609	0.00094062	0.0520901	-0.353831	LENG8	leukocyte receptor cluster (LRC) member 8
16942392	-0.568637	8.67928	-4.77872	0.000950484	0.0522465	-0.363971	ATXN7	ataxin 7
16869562	-0.602675	8.05197	-4.77494	0.000955586	0.0522465	-0.369175	SAMD1	sterile alpha motif domain containing 1
16859675	-0.614332	10.2889	-4.77377	0.000957175	0.0522465	-0.37079	CCDC124	coiled-coil domain containing 124
16934671	0.862864	8.17318	4.77211	0.000959427	0.0522465	-0.373074	TST	thiosulfate sulfurtransferase (rhodanese)
16846181	0.750321	7.92763	4.77182	0.000959824	0.0522465	-0.373476	CBX1	chromobox homolog 1
16698529	0.918727	10.3257	4.76612	0.000967611	0.0523957	-0.381331	NUCKS1	nuclear casein kinase and cyclin-dependent kinase substrate 1
16693459	-0.643773	6.66384	-4.76501	0.000969135	0.0523957	-0.382861	S100A3	S100 calcium binding protein A3
16709822	-0.804384	7.06104	-4.76118	0.00097441	0.0525029	-0.388139	GRK5	G protein-coupled receptor kinase 5
16952782	-0.9433	8.21737	-4.75808	0.000978713	0.0525572	-0.392423	TMEM158	transmembrane protein 158 (gene/pseudogene)
16663812	-0.608569	9.61529	-4.75254	0.000986435	0.0526267	-0.400065	B4GALT2	UDP-Gal:betaGlcNAc beta 1,4- galactosyltransferase, polypeptide 2
17114017	-0.634641	9.8659	-4.7521	0.000987062	0.0526267	-0.400683	ZDHHC9	zinc finger, DHHC-type containing 9
17110429	0.845983	9.33957	4.74942	0.000990817	0.0526267	-0.404375	NDUFB11	NADH dehydrogenase (ubiquinone) 1 beta subcomplex, 11, 17.3kDa
16964100	0.714057	6.14537	4.74555	0.000996283	0.0526267	-0.409725	C4orf48	chromosome 4 open reading frame 48
16821083	0.742041	8.1093	4.7454	0.000996505	0.0526267	-0.409941	TERF2IP	telomeric repeat binding factor 2, interacting protein
16669700	0.640809	8.84317	4.74064	0.00100326	0.0526647	-0.416511	CH17-478G19.2; RP11-544O24.2; SEC22B	; SEC22 homolog B, vesicle trafficking protein (gene/pseudogene)
17052939	0.895123	5.18635	4.74025	0.00100383	0.0526647	-0.417062	ARHGEF5	Rho guanine nucleotide exchange factor (GEF) 5
16928098	0.731623	10.0256	4.72659	0.00102352	0.0535218	-0.435959	AP000350.10; MIF	; macrophage migration inhibitory factor (glycosylation-inhibiting factor)
16698556	-0.627999	9.32305	-4.71621	0.00103878	0.0541423	-0.450356	SLC41A1	solute carrier family 41 (magnesium transporter), member 1
16663033	-0.570037	8.74232	-4.70904	0.00104945	0.0545199	-0.460292	SMAP2	small ArfGAP2
17088799	0.689752	4.65124	4.70125	0.00106118	0.0549507	-0.471116	OR1N2	olfactory receptor, family 1, subfamily N, member 2
16826195	0.644342	6.37389	4.69535	0.00107016	0.0550697	-0.479315	MYLK3	myosin light chain kinase 3
16891804	-0.686281	6.97805	-4.6952	0.00107039	0.0550697	-0.479519	SNORA25	Small nucleolar RNA SNORA25
17041393	-0.796129	9.36951	-4.6919	0.00107545	0.0550895	-0.484112	SYNGAP1	synaptic Ras GTPase activating protein 1
16907691	-0.681046	7.56515	-4.68933	0.00107941	0.0550895	-0.487685	FZD5	frizzled class receptor 5
16927759	-0.551654	3.34128	-4.68711	0.00108284	0.0550895	-0.49078	IGLV5-37	immunoglobulin lambda variable 5-37
17120136	0.634723	10.5276	4.68598	0.00108459	0.0550895	-0.492346	RPSAP19	ribosomal protein SA pseudogene 19
16669814	-0.618482	6.78241	-4.68217	0.00109052	0.055215	-0.497656	ANKRD34A	ankyrin repeat domain 34A
16956749	0.58589	5.86949	4.67389	0.00110351	0.0552662	-0.509184	FILIP1L	filamin A interacting protein 1-like
17074958	1.3129	8.86578	4.67362	0.00110394	0.0552662	-0.50956	FGF20	fibroblast growth factor 20
16804033	-0.708586	6.65124	-4.67337	0.00110433	0.0552662	-0.509908	WHAMM	WAS protein homolog associated with actin, golgi membranes and microtubules
16793052	0.727537	10.4662	4.66857	0.00111196	0.0552662	-0.516604	GNPNAT1	glucosamine-phosphate N-acetyltransferase 1
16942958	1.94299	8.5611	4.66849	0.00111209	0.0552662	-0.516723	EPHA3	EPH receptor A3
16760889	0.7507	5.12894	4.66578	0.00111641	0.0552662	-0.520491	C3AR1	complement component 3a receptor 1
16877849	-0.694139	7.74748	-4.66057	0.00112478	0.0552662	-0.52777	GAREML	GRB2 associated, regulator of MAPK1-like
16730340	0.759979	8.17692	4.66018	0.0011254	0.0552662	-0.528304	CEP57	centrosomal protein 57kDa
16696783	-0.61492	4.09355	-4.65908	0.00112718	0.0552662	-0.52984	RP4-798P15.3
17049573	-0.615515	7.91174	-4.65534	0.00113325	0.0552662	-0.535067	SRRT	serrate, RNA effector molecule
16885939	0.696027	8.27542	4.65472	0.00113426	0.0552662	-0.535939	RAB3GAP1	RAB3 GTPase activating protein subunit 1 (catalytic)
17027017	-0.701879	8.40441	-4.65097	0.00114038	0.0552662	-0.541175	PBX2; PBX2P1	pre-B-cell leukemia homeobox 2; pre-B-cell leukemia homeobox 2 pseudogene 1
17039818	-0.701879	8.40441	-4.65097	0.00114038	0.0552662	-0.541175	PBX2; PBX2P1	pre-B-cell leukemia homeobox 2; pre-B-cell leukemia homeobox 2 pseudogene 1
17042314	-0.701879	8.40441	-4.65097	0.00114038	0.0552662	-0.541175	PBX2; PBX2P1	pre-B-cell leukemia homeobox 2; pre-B-cell leukemia homeobox 2 pseudogene 1
16755692	0.732719	7.08381	4.64491	0.00115034	0.0552662	-0.549642	GAS2L3	growth arrest-specific 2 like 3
16915173	-0.56448	7.43555	-4.64405	0.00115175	0.0552662	-0.55084	RBM38	RNA binding motif protein 38
16935195	-0.549661	9.38081	-4.64396	0.0011519	0.0552662	-0.550968	CBX6	chromobox homolog 6
17105712	0.850787	7.13196	4.64275	0.00115391	0.0552662	-0.552661	NGFRAP1	nerve growth factor receptor (TNFRSF16) associated protein 1
17049717	0.68567	7.82365	4.63991	0.00115863	0.0553264	-0.556641	COL26A1	collagen, type XXVI, alpha 1
16792954	1.17495	8.70505	4.63753	0.0011626	0.0553502	-0.559971	NID2	nidogen 2 (osteonidogen)
16711205	-0.541532	8.29022	-4.63532	0.00116629	0.0553608	-0.563059	PITRM1	pitrilysin metallopeptidase 1
17105903	0.781263	6.93516	4.63104	0.00117349	0.0554967	-0.569054	MUM1L1	melanoma associated antigen (mutated) 1-like 1
16890099	0.699398	5.10828	4.62913	0.00117672	0.0554967	-0.571731	CCNYL1	cyclin Y-like 1
16895807	-0.631652	7.80458	-4.62606	0.00118193	0.0554967	-0.576029	EIF2B4	eukaryotic translation initiation factor 2B, subunit 4 delta, 67kDa
16694429	-0.652798	9.21814	-4.62539	0.00118308	0.0554967	-0.576974	UBQLN4	ubiquilin 4
16877353	0.766091	9.41287	4.60398	0.00122012	0.056896	-0.607007	DDX1	DEAD (Asp-Glu-Ala-Asp) box helicase 1
17066791	-0.569903	7.0245	-4.60359	0.0012208	0.056896	-0.607555	RHOBTB2	Rho-related BTB domain containing 2
16762126	0.640638	8.26189	4.602	0.00122361	0.056896	-0.609792	LDHB	lactate dehydrogenase B
16748275	0.651708	4.65031	4.59994	0.00122725	0.0568995	-0.612688	CLEC9A	C-type lectin domain family 9, member A
17019820	0.738054	5.76195	4.59753	0.00123152	0.0569317	-0.616069	PTCHD4	patched domain containing 4
16985911	0.886468	8.37161	4.58851	0.00124766	0.057355	-0.628756	MCCC2	methylcrotonoyl-CoA carboxylase 2 (beta)
16859294	0.606341	9.02244	4.5884	0.00124786	0.057355	-0.62892	FAM32A	family with sequence similarity 32, member A
16817744	-0.575749	8.79783	-4.57727	0.00126808	0.0581167	-0.644582	TAOK2	TAO kinase 2
16689352	-0.81246	4.49261	-4.57377	0.00127453	0.0582449	-0.649525	GBP2	guanylate binding protein 2, interferon-inducible
17012148	0.624698	10.566	4.56993	0.00128163	0.0584021	-0.654941	GJA1	gap junction protein, alpha 1, 43kDa
17112963	0.678229	6.11085	4.55302	0.00131339	0.0595129	-0.678803	TCEAL5	transcription elongation factor A (SII)-like 5
16927793	-0.860014	6.1387	-4.55298	0.00131347	0.0595129	-0.678863	IGLV2-23	immunoglobulin lambda variable 2-23
17007529	-0.630726	8.15949	-4.54544	0.0013279	0.0599041	-0.689514	ZBTB9	zinc finger and BTB domain containing 9
17007499	-0.844718	9.3473	-4.54448	0.00132976	0.0599041	-0.690877	SYNGAP1	synaptic Ras GTPase activating protein 1
16764127	-0.655272	6.88276	-4.54261	0.00133337	0.0599041	-0.693525	DDN	dendrin
16706712	0.661251	10.6326	4.53159	0.00135486	0.0606493	-0.709113	GHITM	growth hormone inducible transmembrane protein
16811717	-0.68119	9.27462	-4.53022	0.00135757	0.0606493	-0.71106	SCAMP2	secretory carrier membrane protein 2
16820398	-0.879967	9.27876	-4.52501	0.00136787	0.0609391	-0.718436	SLC7A6	solute carrier family 7 (amino acid transporter light chain, y+L system), member 6
16834071	-0.599646	7.99714	-4.51415	0.00138966	0.0614275	-0.733846	RARA	retinoic acid receptor, alpha
17108264	0.581939	6.13876	4.51381	0.00139034	0.0614275	-0.734326	TKTL1	transketolase-like 1
16703311	-0.698347	5.46037	-4.51333	0.00139131	0.0614275	-0.735005	GPR158	G protein-coupled receptor 158
16890675	0.680877	9.04372	4.5088	0.0014005	0.0614275	-0.741429	IGFBP2	insulin-like growth factor binding protein 2, 36kDa
16752185	-1.16696	7.40531	-4.50744	0.00140329	0.0614275	-0.743371	METTL7B	methyltransferase like 7B
16666616	0.572098	7.42266	4.50646	0.00140529	0.0614275	-0.744755	PRKACB	protein kinase, cAMP-dependent, catalytic, beta
16882478	0.772956	8.34765	4.50621	0.0014058	0.0614275	-0.745109	RMND5A	required for meiotic nuclear division 5 homolog A
16740249	-0.574144	6.31987	-4.50054	0.00141746	0.061768	-0.753169	NAALADL1	N-acetylated alpha-linked acidic dipeptidase-like 1
16778155	-0.613686	7.58722	-4.49713	0.00142453	0.0619067	-0.758019	SMAD9	SMAD family member 9
16827764	0.937057	10.5995	4.49209	0.00143503	0.0621937	-0.765186	AARS	alanyl-tRNA synthetase
16734744	-0.564975	7.4965	-4.48884	0.00144183	0.0623193	-0.769802	RHOG	ras homolog family member G
16871531	-0.771075	7.73293	-4.48693	0.00144587	0.0623248	-0.772527	NFKBID	nuclear factor of kappa light polypeptide gene enhancer in B-cells inhibitor, delta
16898175	0.775438	9.68828	4.4827	0.00145481	0.062541	-0.77854	CCT4	chaperonin containing TCP1, subunit 4 (delta)
17110525	0.829124	3.22579	4.46995	0.00148216	0.0635458	-0.796719	ZNF630	zinc finger protein 630
16693005	-0.588586	4.80184	-4.46383	0.00149547	0.0639444	-0.805441	VPS72	vacuolar protein sorting 72 homolog (S. cerevisiae)
16867635	-0.6049	9.14727	-4.45314	0.00151906	0.0647563	-0.820713	MLLT1	myeloid/lymphoid or mixed-lineage leukemia; translocated to, 1
16977411	-0.61368	10.0139	-4.45111	0.00152356	0.0647563	-0.823603	SEC31A	SEC31 homolog A, COPII coat complex component
17021049	0.760405	8.30239	4.44973	0.00152664	0.0647563	-0.825573	HMGN3	high mobility group nucleosomal binding domain 3
16986249	0.645002	9.05176	4.44752	0.00153159	0.0647941	-0.828735	HMGCR	3-hydroxy-3-methylglutaryl-CoA reductase
17003741	-0.638274	5.79001	-4.44062	0.00154716	0.0652794	-0.838603	CBY3	chibby homolog 3 (Drosophila)
16927887	-0.570195	7.89663	-4.433	0.00156453	0.0653138	-0.849504	RAB36	RAB36, member RAS oncogene family
17032913	-0.84154	7.50129	-4.43109	0.00156893	0.0653138	-0.852248	PPP1R11	protein phosphatase 1, regulatory (inhibitor) subunit 11
16858122	-0.573162	9.63165	-4.42927	0.00157312	0.0653138	-0.854846	MRPL4	mitochondrial ribosomal protein L4
16853716	0.701039	7.63487	4.42913	0.00157345	0.0653138	-0.855052	LAMA1	laminin, alpha 1
17098305	0.541547	8.82551	4.42809	0.00157585	0.0653138	-0.85654	NR6A1	nuclear receptor subfamily 6, group A, member 1
16884441	1.14603	6.96023	4.42668	0.00157911	0.0653138	-0.858558	ZC3H6	zinc finger CCCH-type containing 6
16660785	1.08543	6.61552	4.424	0.00158534	0.0653138	-0.862405	NIPAL3	NIPA-like domain containing 3
16925341	0.781442	6.86412	4.41984	0.00159505	0.0653138	-0.868365	RCAN1	regulator of calcineurin 1
17022248	-0.825001	6.2157	-4.4197	0.00159537	0.0653138	-0.86856	BEND3	BEN domain containing 3
16823229	-0.685828	7.7508	-4.41878	0.00159754	0.0653138	-0.869885	PKMYT1	protein kinase, membrane associated tyrosine/threonine 1
17066118	0.738116	10.6041	4.41832	0.00159862	0.0653138	-0.870546	PCM1	pericentriolar material 1
16991385	-0.528161	11.3252	-4.41776	0.00159992	0.0653138	-0.871341	LARP1	La ribonucleoprotein domain family, member 1
16854904	0.916094	6.30432	4.41721	0.00160121	0.0653138	-0.872127	PSTPIP2	proline-serine-threonine phosphatase interacting protein 2
16675794	-0.522606	7.10276	-4.41293	0.00161131	0.0655051	-0.878267	NAV1	neuron navigator 1
16834578	0.966303	7.83493	4.41102	0.00161586	0.0655051	-0.881018	NBR1	neighbor of BRCA1 gene 1
16942560	1.16445	9.31088	4.41002	0.00161822	0.0655051	-0.882445	ARL6IP5	ADP-ribosylation factor-like 6 interacting protein 5
16666239	0.628686	10.4131	4.40621	0.00162732	0.0657068	-0.887923	ACADM	acyl-CoA dehydrogenase, C-4 to C-12 straight chain
16817677	-1.08876	8.51575	-4.39859	0.00164567	0.0662797	-0.898869	PRRT2	proline-rich transmembrane protein 2
16751180	0.57319	4.60145	4.39572	0.00165264	0.0663684	-0.902994	TMPRSS12	transmembrane (C-terminal) protease, serine 12
16815137	-0.54651	11.8547	-4.39258	0.00166028	0.0663684	-0.907502	ATP6V0C	ATPase, H+ transporting, lysosomal 16kDa, V0 subunit c
16859763	-0.775585	9.26257	-4.39255	0.00166035	0.0663684	-0.907545	AC007192.4; IFI30	Phosphatidylinositol 3-kinase regulatory subunit beta ; interferon, gamma-inducible protein 30
16929442	0.981165	9.41366	4.38934	0.00166822	0.0665161	-0.91216	TIMP3	TIMP metallopeptidase inhibitor 3
17121078	0.756338	5.69576	4.38467	0.00167974	0.0666977	-0.918884	MAGOH3P	mago homolog 3, pseudogene
17085901	-2.06691	6.39646	-4.3841	0.00168114	0.0666977	-0.919695	ANXA1	annexin A1
16860888	-0.615103	5.76235	-4.38007	0.00169117	0.0668445	-0.925502	FXYD3	FXYD domain containing ion transport regulator 3
16790223	-0.56586	4.88232	-4.37925	0.00169322	0.0668445	-0.926688	RNU6-252P	RNA, U6 small nuclear 252, pseudogene
16722189	-0.557398	9.65452	-4.37647	0.00170016	0.0669527	-0.930682	TEAD1	TEA domain family member 1 (SV40 transcriptional enhancer factor)
17003077	-0.879522	7.8049	-4.37054	0.00171511	0.0669642	-0.939236	RNF44	ring finger protein 44
16689312	-0.930356	5.78365	-4.36534	0.00172831	0.0669642	-0.946724	GBP3	guanylate binding protein 3
17106574	0.587047	9.46358	4.3635	0.00173301	0.0669642	-0.949375	SLC25A5	solute carrier family 25 (mitochondrial carrier; adenine nucleotide translocator), member 5
17006180	-0.824909	7.50429	-4.3631	0.00173404	0.0669642	-0.949957	PPP1R11	protein phosphatase 1, regulatory (inhibitor) subunit 11
17026134	-0.824909	7.50429	-4.3631	0.00173404	0.0669642	-0.949957	PPP1R11	protein phosphatase 1, regulatory (inhibitor) subunit 11
17027373	-0.824909	7.50429	-4.3631	0.00173404	0.0669642	-0.949957	PPP1R11	protein phosphatase 1, regulatory (inhibitor) subunit 11
17030216	-0.824909	7.50429	-4.3631	0.00173404	0.0669642	-0.949957	PPP1R11	protein phosphatase 1, regulatory (inhibitor) subunit 11
17035073	-0.824909	7.50429	-4.3631	0.00173404	0.0669642	-0.949957	PPP1R11	protein phosphatase 1, regulatory (inhibitor) subunit 11
16763600	0.772599	9.34892	4.35952	0.00174324	0.0670762	-0.955124	AMIGO2	adhesion molecule with Ig-like domain 2
17051079	0.52969	7.82497	4.3587	0.00174535	0.0670762	-0.956308	ARF5	ADP-ribosylation factor 5
16665439	1.33287	6.86849	4.35669	0.00175054	0.0671137	-0.959205	L1TD1	LINE-1 type transposase domain containing 1
16944695	-0.647416	9.21807	-4.35458	0.00175601	0.067146	-0.962254	PARP14	poly (ADP-ribose) polymerase family, member 14
16681611	-0.619281	12.2616	-4.35159	0.00176377	0.067146	-0.966564	SRM	spermidine synthase
16864220	-0.812404	9.08526	-4.3515	0.00176401	0.067146	-0.966695	SCAF1	SR-related CTD-associated factor 1
17064185	-0.747097	8.23915	-4.34976	0.00176857	0.0671593	-0.969217	ZNF746	zinc finger protein 746
16811906	0.968313	8.72592	4.34716	0.00177537	0.0672575	-0.972967	ETFA	electron-transfer-flavoprotein, alpha polypeptide
16890067	0.695222	7.51205	4.34181	0.00178947	0.067631	-0.980696	CREB1	cAMP responsive element binding protein 1
16946513	0.791737	7.60387	4.33961	0.00179531	0.0676912	-0.983878	TRPC1	transient receptor potential cation channel, subfamily C, member 1
16997953	0.84624	8.03038	4.33634	0.00180404	0.0678114	-0.988617	MEF2C	myocyte enhancer factor 2C
17021585	-0.610589	10.7096	-4.33477	0.00180823	0.0678114	-0.990884	UBE2J1	ubiquitin-conjugating enzyme E2, J1
16806914	0.577962	9.57597	4.33361	0.00181134	0.0678114	-0.992563	NOP10	NOP10 ribonucleoprotein
16839606	-0.654494	8.60839	-4.33206	0.0018155	0.0678114	-0.994808	MNT	MAX network transcriptional repressor
16955975	0.687255	7.67712	4.32007	0.00184803	0.0688651	-1.01216	SUCLG2	succinate-CoA ligase, GDP-forming, beta subunit
16863589	-0.789294	6.56302	-4.31672	0.00185725	0.0689611	-1.01702	C5AR1	complement component 5a receptor 1
16996838	0.582402	4.73236	4.31599	0.00185925	0.0689611	-1.01808	RP11-434D9.2
16863652	-0.550202	6.35505	-4.31347	0.00186622	0.0689928	-1.02173	EHD2	EH-domain containing 2
17050622	0.579155	7.35674	4.3123	0.00186946	0.0689928	-1.02342	CAPZA2	capping protein (actin filament) muscle Z-line, alpha 2
17116296	0.594318	5.1629	4.30944	0.00187741	0.0689928	-1.02758	VCX2; VCX3A; VCX3B; VCY; VCY1B	variable charge, X-linked 2; variable charge, X-linked 3A; variable charge, X-linked 3B; variable charge, Y-linked; variable charge, Y-linked 1B
17117019	0.594318	5.1629	4.30944	0.00187741	0.0689928	-1.02758	VCX2; VCX3A; VCX3B; VCY; VCY1B	variable charge, X-linked 2; variable charge, X-linked 3A; variable charge, X-linked 3B; variable charge, Y-linked; variable charge, Y-linked 1B
16717383	-0.578384	7.61589	-4.30483	0.0018903	0.0690817	-1.03426	SLC25A28	solute carrier family 25 (mitochondrial iron transporter), member 28
16669930	0.846744	9.05038	4.30397	0.00189272	0.0690817	-1.03551	RNF115	ring finger protein 115
16834130	0.591005	4.01635	4.30393	0.00189283	0.0690817	-1.03557	KRTAP4-9	keratin associated protein 4-9
16817521	-0.635153	9.46664	-4.29743	0.00191121	0.0694392	-1.04501	RP11-264B17.3; SPNS1	; spinster homolog 1 (Drosophila)
16746591	-0.529885	9.82537	-4.29738	0.00191133	0.0694392	-1.04507	WNK1	WNK lysine deficient protein kinase 1
17116338	0.960731	4.97834	4.29473	0.00191889	0.0695555	-1.04893	CDY2A	chromodomain protein, Y-linked, 2A
16817090	-0.662196	9.69604	-4.29079	0.00193015	0.0697868	-1.05465	RBBP6	retinoblastoma binding protein 6
16920121	-0.749212	7.81376	-4.28944	0.00193403	0.0697868	-1.05661	ZNFX1	zinc finger, NFX1-type containing 1
16911459	0.654663	4.03293	4.28509	0.00194661	0.0697926	-1.06295	C20orf187	chromosome 20 open reading frame 187
17121738	-0.502637	5.97217	-4.2845	0.0019483	0.0697926	-1.0638	TNPO1P2; TNPO1P3	transportin 1 pseudogene 2; transportin 1 pseudogene 3
16874419	-0.583335	7.9527	-4.28344	0.00195139	0.0697926	-1.06535	AKT1S1	AKT1 substrate 1 (proline-rich)
16991345	-0.588722	6.08917	-4.28333	0.00195169	0.0697926	-1.0655	GALNT10	polypeptide N-acetylgalactosaminyltransferase 10
17114051	0.647572	8.99509	4.2782	0.00196665	0.0700547	-1.07296	AIFM1	apoptosis-inducing factor, mitochondrion-associated, 1
16940092	-0.631922	8.74038	-4.27617	0.00197262	0.0700547	-1.07592	LIMD1	LIM domains containing 1
16924207	0.89031	8.55633	4.27515	0.0019756	0.0700547	-1.0774	HSPA13	heat shock protein 70kDa family, member 13
16980160	1.13014	6.43157	4.27482	0.00197659	0.0700547	-1.07789	INPP4B	inositol polyphosphate-4-phosphatase type II B
16756202	-0.566273	6.27018	-4.26804	0.00199665	0.0706089	-1.08776	EID3	EP300 interacting inhibitor of differentiation 3
16842350	0.630831	7.55742	4.26621	0.00200211	0.0706451	-1.09043	ULK2	unc-51 like autophagy activating kinase 2
17094064	-0.792986	7.14558	-4.26297	0.00201178	0.0707214	-1.09514	RP11-613M10.9; SHB	; Src homology 2 domain containing adaptor protein B
16744616	0.5174	4.49274	4.26252	0.00201314	0.0707214	-1.0958	CADM1	cell adhesion molecule 1
17113147	0.517779	7.03099	4.26034	0.00201969	0.0707955	-1.09898	TSC22D3	TSC22 domain family, member 3
16888512	0.601674	11.7688	4.2566	0.00203098	0.0710353	-1.10443	ITGAV	integrin, alpha V
16845219	0.941047	6.17636	4.24613	0.00206299	0.0716109	-1.11972	CCR10	chemokine (C-C motif) receptor 10
17052683	-0.820354	8.48771	-4.24543	0.00206514	0.0716109	-1.12073	TRBJ2-7	T cell receptor beta joining 2-7
17119662	-0.820354	8.48771	-4.24543	0.00206514	0.0716109	-1.12073	TRBJ2-7	T cell receptor beta joining 2-7
17095551	-0.650808	6.55898	-4.24175	0.00207653	0.0716109	-1.12611	SPATA31C2	SPATA31 subfamily C, member 2
16762700	-0.535305	9.57862	-4.24134	0.00207778	0.0716109	-1.1267	ERGIC2	ERGIC and golgi 2
17118262	-1.0949	8.32309	-4.24084	0.00207934	0.0716109	-1.12744	RP11-458F8.4
16859711	-0.682133	8.79266	-4.23884	0.00208558	0.0716109	-1.13036	MAST3	microtubule associated serine/threonine kinase 3
16782054	1.07522	7.23794	4.23702	0.00209126	0.0716109	-1.13302	TRAJ35	T cell receptor alpha joining 35 (non-functional)
17095499	0.568346	5.29692	4.23542	0.00209624	0.0716109	-1.13535	GAS1	growth arrest-specific 1
17093441	-0.917028	6.62623	-4.23518	0.002097	0.0716109	-1.13571	FAM219A	family with sequence similarity 219, member A
16740342	-0.640236	9.30724	-4.23274	0.00210468	0.0716109	-1.13928	SYVN1	synovial apoptosis inhibitor 1, synoviolin
16850477	0.731607	9.94525	4.22577	0.00212673	0.0716109	-1.14947	TYMS	thymidylate synthetase
17123930	0.509228	4.83336	4.22542	0.00212784	0.0716109	-1.14998	CTC-507E12.1
16829085	-0.521862	12.6212	-4.22517	0.00212862	0.0716109	-1.15034	SLC7A5	solute carrier family 7 (amino acid transporter light chain, L system), member 5
16877413	0.516388	6.73309	4.2248	0.00212981	0.0716109	-1.15089	MYCN	v-myc avian myelocytomatosis viral oncogene neuroblastoma derived homolog
16752389	-0.839976	8.08435	-4.2243	0.0021314	0.0716109	-1.15162	RPS26	ribosomal protein S26
16818083	0.900126	8.23509	4.22424	0.00213158	0.0716109	-1.1517	AC135048.13; ORAI3	; ORAI calcium release-activated calcium modulator 3
17069212	0.525636	5.69507	4.22242	0.00213741	0.0716109	-1.15437	SDCBP	syndecan binding protein (syntenin)
16872239	0.553678	5.53996	4.22144	0.00214054	0.0716109	-1.1558	EID2B	EP300 interacting inhibitor of differentiation 2B
16863307	0.586527	8.81066	4.22124	0.00214119	0.0716109	-1.1561	VASP	vasodilator-stimulated phosphoprotein
16781444	0.55679	3.38796	4.22107	0.00214173	0.0716109	-1.15634	OR4K2	olfactory receptor, family 4, subfamily K, member 2
16797423	0.739316	6.49281	4.21923	0.00214763	0.0716581	-1.15903	IGHD2-15	immunoglobulin heavy diversity 2-15
16781867	-0.508474	5.59098	-4.21481	0.00216191	0.071984	-1.16552	TRAV8-3	T cell receptor alpha variable 8-3
17111738	0.548522	6.58216	4.21208	0.00217077	0.0720723	-1.16951	OPHN1	oligophrenin 1
16679757	0.958361	5.73071	4.21121	0.0021736	0.0720723	-1.17079	OR2AJ1	olfactory receptor, family 2, subfamily AJ, member 1
16866724	-0.540647	9.38664	-4.20926	0.00217994	0.0721326	-1.17364	TCF3	transcription factor 3
16839687	0.742772	6.65682	4.20676	0.00218813	0.0722372	-1.1773	OR3A1	olfactory receptor, family 3, subfamily A, member 1
17092512	1.16032	9.24811	4.20553	0.00219216	0.0722372	-1.17911	ZDHHC21	zinc finger, DHHC-type containing 21
17088122	-0.890571	4.14131	-4.19832	0.002216	0.0728121	-1.18968	RNA5SP295	RNA, 5S ribosomal pseudogene 295
17002813	0.924621	8.59226	4.19576	0.00222454	0.0728121	-1.19344	UBTD2	ubiquitin domain containing 2
17026002	0.911844	8.12684	4.19535	0.0022259	0.0728121	-1.19404	PSMB1	proteasome subunit beta 1
17104217	0.695825	8.18753	4.19476	0.00222787	0.0728121	-1.19491	ZXDB	zinc finger, X-linked, duplicated B
16839689	0.644517	5.31885	4.19176	0.00223794	0.0729915	-1.19932	OR1E1	olfactory receptor, family 1, subfamily E, member 1
16900466	-0.59054	8.56188	-4.19022	0.00224311	0.072996	-1.20158	TMEM127	transmembrane protein 127
16660673	0.735624	9.40669	4.1889	0.00224757	0.072996	-1.20352	RPL11	ribosomal protein L11
16836697	1.01002	9.54838	4.18764	0.00225181	0.072996	-1.20536	BCAS3	breast carcinoma amplified sequence 3
16670574	-0.52543	6.57341	-4.18257	0.00226902	0.0734047	-1.21281	ECM1	extracellular matrix protein 1
16981730	0.831923	6.53192	4.17381	0.00229908	0.074079	-1.22568	VEGFC	vascular endothelial growth factor C
16699458	0.572808	8.79127	4.17236	0.00230411	0.074079	-1.22782	RAB3GAP2	RAB3 GTPase activating protein subunit 2 (non-catalytic)
17051504	0.564119	9.69041	4.17028	0.00231132	0.074079	-1.23088	KLHDC10	kelch domain containing 10
16724742	0.891296	5.00069	4.16998	0.00231237	0.074079	-1.23132	OR5D14	olfactory receptor, family 5, subfamily D, member 14
16881687	0.643954	7.68271	4.16978	0.00231308	0.074079	-1.23162	WDR54	WD repeat domain 54
17016697	-0.535129	8.95943	-4.16797	0.00231937	0.0741316	-1.23428	GABBR1	gamma-aminobutyric acid (GABA) B receptor, 1
16876297	0.539153	5.6346	4.16638	0.00232491	0.07416	-1.23661	KIR3DL2	killer cell immunoglobulin-like receptor, three domains, long cytoplasmic tail, 2
16712373	1.04613	8.86167	4.16364	0.00233454	0.0743187	-1.24066	NEBL	nebulette
16735545	0.588654	7.03323	4.1606	0.00234523	0.0743687	-1.24512	NRIP3	nuclear receptor interacting protein 3
17076063	-0.573989	10.5507	-4.16054	0.00234544	0.0743687	-1.24521	GSR	glutathione reductase
16760868	0.787036	6.79367	4.15709	0.00235767	0.074608	-1.2503	SLC2A3	solute carrier family 2 (facilitated glucose transporter), member 3
16971048	0.539434	9.46775	4.15491	0.00236541	0.0746459	-1.25351	SMARCA5	SWI/SNF related, matrix associated, actin dependent regulator of chromatin, subfamily a, member 5
17096904	0.736798	7.60162	4.15412	0.00236822	0.0746459	-1.25467	CTNNAL1	catenin (cadherin-associated protein), alpha-like 1
16874293	0.679879	8.63096	4.15005	0.00238281	0.0749092	-1.26068	PTH2	parathyroid hormone 2
17094315	0.918775	3.60269	4.1484	0.00238874	0.0749092	-1.26311	ANKRD20A7P	ankyrin repeat domain 20 family, member A7, pseudogene
17112488	0.594993	5.23534	4.14786	0.00239067	0.0749092	-1.2639	SATL1	spermidine/spermine N1-acetyl transferase-like 1
16847698	-0.503884	5.3916	-4.14503	0.0024009	0.0750823	-1.26808	CSHL1	chorionic somatomammotropin hormone-like 1
16903537	-0.733615	6.91788	-4.14221	0.00241111	0.0751942	-1.27223	NMI	N-myc (and STAT) interactor
16950912	-0.57455	8.63495	-4.13952	0.00242092	0.0751942	-1.2762	IQSEC1	IQ motif and Sec7 domain 1
16799231	0.848248	10.3466	4.13855	0.00242446	0.0751942	-1.27763	SPRED1	sprouty-related, EVH1 domain containing 1
16690566	0.960639	8.61452	4.13783	0.00242712	0.0751942	-1.2787	SORT1	sortilin 1
16922066	0.817843	5.22424	4.13757	0.00242805	0.0751942	-1.27908	KRTAP15-1	keratin associated protein 15-1
16973247	0.61446	6.26057	4.13286	0.00244537	0.0755838	-1.28603	FRG1	FSHD region gene 1
16829580	0.713857	8.91491	4.13051	0.00245406	0.0757057	-1.2895	RPA1	replication protein A1, 70kDa
17123270	0.57074	5.15302	4.12206	0.00248558	0.076433	-1.30199	TRANK1	tetratricopeptide repeat and ankyrin repeat containing 1
16660810	1.10528	7.12066	4.12093	0.00248983	0.076433	-1.30366	RCAN3	RCAN family member 3
16667258	0.751423	8.02597	4.12035	0.00249202	0.076433	-1.30452	FNBP1L	formin binding protein 1-like
16680023	0.585596	7.06397	4.11692	0.00250497	0.076462	-1.30959	HES4	hes family bHLH transcription factor 4
17014763	0.525868	5.36935	4.11554	0.00251019	0.076462	-1.31163	KIF25	kinesin family member 25
16859773	-0.627862	9.03717	-4.11533	0.00251099	0.076462	-1.31194	MPV17L2	MPV17 mitochondrial membrane protein-like 2
16870060	-0.549119	8.15872	-4.11472	0.00251332	0.076462	-1.31285	CTD-3222D19.2; MED26	; mediator complex subunit 26
16858080	-0.55952	7.75787	-4.11152	0.00252551	0.076462	-1.31758	C19orf66	chromosome 19 open reading frame 66
16679546	0.534144	9.10201	4.11072	0.00252855	0.076462	-1.31876	DESI2	desumoylating isopeptidase 2
16867579	0.559682	5.89259	4.10949	0.00253327	0.076462	-1.32059	FUT5	fucosyltransferase 5 (alpha (1,3) fucosyltransferase)
17020089	0.780995	5.28781	4.1092	0.00253439	0.076462	-1.32102	GSTA3	glutathione S-transferase alpha 3
17113596	-0.738507	6.25455	-4.10735	0.00254146	0.076462	-1.32374	NKRF	NFKB repressing factor
17070147	0.558289	6.76353	4.10657	0.00254447	0.076462	-1.3249	HNF4G	hepatocyte nuclear factor 4, gamma
16866946	0.676331	8.24817	4.1058	0.00254744	0.076462	-1.32604	TIMM13	translocase of inner mitochondrial membrane 13 homolog (yeast)
16881246	-0.760534	7.40974	-4.10501	0.00255049	0.076462	-1.32721	NAGK	N-acetylglucosamine kinase
17092252	0.752627	7.5261	4.10009	0.00256955	0.0768212	-1.3345	RANBP6	RAN binding protein 6
16902603	-0.55286	10.5116	-4.09745	0.00257986	0.0768212	-1.33842	POLR2D	polymerase (RNA) II (DNA directed) polypeptide D
16822014	-0.552538	9.0179	-4.09711	0.00258117	0.0768212	-1.33891	CPNE7	copine VII
16947053	0.59764	4.17325	4.09537	0.00258797	0.0768212	-1.34149	SUCNR1	succinate receptor 1
16793885	-0.486826	7.96386	-4.09458	0.00259106	0.0768212	-1.34266	RAB15	RAB15, member RAS oncogene family
16679789	0.562561	3.84174	4.09358	0.00259499	0.0768212	-1.34414	OR2M2	olfactory receptor, family 2, subfamily M, member 2
16865116	-0.589566	8.5725	-4.09286	0.00259784	0.0768212	-1.34522	MYADM	myeloid-associated differentiation marker
17066065	0.573577	9.31653	4.08896	0.00261324	0.0768212	-1.351	SLC7A2	solute carrier family 7 (cationic amino acid transporter, y+ system), member 2
16734829	0.671546	5.10098	4.08797	0.00261715	0.0768212	-1.35246	OR52A5	olfactory receptor, family 52, subfamily A, member 5
16856168	1.086	4.80343	4.08793	0.0026173	0.0768212	-1.35252	OR4F17	olfactory receptor, family 4, subfamily F, member 17
16726825	-0.66854	7.02253	-4.08691	0.00262135	0.0768212	-1.35403	CDC42EP2	CDC42 effector protein (Rho GTPase binding) 2
16785086	0.6934	8.01047	4.08667	0.0026223	0.0768212	-1.35438	RP11-618G20.1; SNAPC1	; small nuclear RNA activating complex, polypeptide 1, 43kDa
16704307	0.534155	6.13423	4.08409	0.00263261	0.0768212	-1.35823	TMEM72	transmembrane protein 72
16685704	-0.632365	7.2513	-4.08402	0.00263288	0.0768212	-1.35833	HEYL	hes-related family bHLH transcription factor with YRPW motif-like
17110763	-0.626838	9.49308	-4.08356	0.00263472	0.0768212	-1.35901	PRAF2; WDR45	PRA1 domain family, member 2; WD repeat domain 45
16929855	0.729219	8.3873	4.07605	0.00266488	0.0774947	-1.37015	LGALS1	lectin, galactoside-binding, soluble, 1
16921159	0.617777	5.4476	4.07362	0.00267474	0.0774947	-1.37376	BHLHE23	basic helix-loop-helix family, member e23
16926635	0.60095	5.17459	4.07289	0.00267768	0.0774947	-1.37484	SPATC1L	spermatogenesis and centriole associated 1-like
16701077	0.672037	8.29462	4.07259	0.0026789	0.0774947	-1.37528	FH	fumarate hydratase
17097869	-0.640689	7.01089	-4.0718	0.00268212	0.0774947	-1.37646	MEGF9	multiple EGF-like-domains 9
16761789	-0.487841	9.45152	-4.06784	0.0026983	0.0777147	-1.38235	WBP11	WW domain binding protein 11
16842821	-0.567035	9.70398	-4.06755	0.00269948	0.0777147	-1.38277	FAM222B	family with sequence similarity 222, member B
16830432	-0.886758	9.12292	-4.06065	0.00272791	0.0783761	-1.39303	NLGN2	neuroligin 2
16964516	-0.593288	7.0383	-4.05942	0.00273303	0.0783761	-1.39486	ADRA2C	adrenoceptor alpha 2C
16694701	0.755791	8.65009	4.05842	0.00273719	0.0783761	-1.39635	CRABP2	cellular retinoic acid binding protein 2
17113658	1.00333	5.54835	4.05436	0.00275413	0.0786684	-1.40239	NKAP	NFKB activating protein
17010874	0.683283	6.77783	4.05263	0.00276139	0.0786684	-1.40497	RP3-382I10.7	UPF0704 protein C6orf165
16713326	0.62735	4.60807	4.05141	0.00276652	0.0786684	-1.40678	MTRNR2L7	MT-RNR2-like 7
17094855	0.626708	8.02597	4.05046	0.00277051	0.0786684	-1.40819	ABHD17B	abhydrolase domain containing 17B
16814303	0.542762	5.89112	4.05009	0.00277206	0.0786684	-1.40874	NHLRC4; PIGQ	NHL repeat containing 4; phosphatidylinositol glycan anchor biosynthesis, class Q
17075082	0.568343	8.21019	4.04544	0.00279175	0.0789797	-1.41567	ASAH1	N-acylsphingosine amidohydrolase (acid ceramidase) 1
16874843	-0.900483	6.00255	-4.04419	0.00279703	0.0789797	-1.41752	C19orf84	chromosome 19 open reading frame 84
16781662	0.494925	4.88945	4.04323	0.00280112	0.0789797	-1.41895	TPPP2	tubulin polymerization-promoting protein family member 2
16862462	-0.556948	11.1868	-4.04283	0.00280284	0.0789797	-1.41955	HNRNPUL1	heterogeneous nuclear ribonucleoprotein U-like 1
16979825	1.0325	8.55016	4.03783	0.00282427	0.0794431	-1.427	PABPC4L	poly(A) binding protein, cytoplasmic 4-like
16924785	1.25562	6.53267	4.03537	0.00283484	0.0796001	-1.43066	CLDN17	claudin 17
16999379	0.914197	8.1646	4.03352	0.00284284	0.0796844	-1.43342	ALDH7A1	aldehyde dehydrogenase 7 family, member A1
16724604	0.54857	6.44412	4.03036	0.00285658	0.0798194	-1.43814	RP11-76I23.7
17125242	-0.929798	5.8248	-4.03011	0.00285767	0.0798194	-1.43851	RP11-262H14.3
17093260	-0.648708	8.43779	-4.02811	0.00286639	0.0799231	-1.44149	NOL6	nucleolar protein 6 (RNA-associated)
17000756	-0.53275	7.10399	-4.02318	0.002888	0.0803853	-1.44885	APBB3	amyloid beta (A4) precursor protein-binding, family B, member 3
16679733	0.801185	5.39013	4.022	0.0028932	0.0803896	-1.45061	OR2G3	olfactory receptor, family 2, subfamily G, member 3
16982269	-0.523603	9.90197	-4.01694	0.0029156	0.0807242	-1.45816	FAT1	FAT atypical cadherin 1
16779720	0.802488	7.79016	4.01595	0.00291999	0.0807242	-1.45963	MZT1	mitotic spindle organizing protein 1
16829570	0.997831	11.5235	4.01542	0.00292235	0.0807242	-1.46042	SERPINF1	serpin peptidase inhibitor, clade F (alpha-2 antiplasmin, pigment epithelium derived factor), member 1
17117649	1.56427	6.22458	4.01462	0.00292592	0.0807242	-1.46161	OXR1; RP11-227D13.2	; oxidation resistance 1
17005836	-0.762158	7.54586	-4.01359	0.00293055	0.0807242	-1.46316	TRI-TAT2-3	transfer RNA-Ile (TAT) 2-3
16817363	0.46781	11.018	4.01114	0.00294153	0.0807543	-1.46682	EIF3C; EIF3CL	eukaryotic translation initiation factor 3, subunit C; eukaryotic translation initiation factor 3, subunit C-like
17008088	0.502054	12.382	4.01108	0.00294177	0.0807543	-1.4669	COX6A1P2	cytochrome c oxidase subunit VIa polypeptide 1 pseudogene 2
16930534	-0.602448	10.039	-4.00816	0.00295491	0.0809398	-1.47127	EP300	E1A binding protein p300
16765056	0.805827	5.484	4.00342	0.00297639	0.0809398	-1.47835	KRT76	keratin 76, type II
16766403	0.692999	9.59996	4.00316	0.00297757	0.0809398	-1.47874	NEMP1	nuclear envelope integral membrane protein 1
17104416	0.657679	7.44442	4.0024	0.00298101	0.0809398	-1.47987	IGBP1	immunoglobulin (CD79A) binding protein 1
17100669	-0.606702	12.1327	-4.00193	0.00298318	0.0809398	-1.48058	MT-ND3	mitochondrially encoded NADH dehydrogenase 3
16876103	0.565681	7.20368	4.0019	0.0029833	0.0809398	-1.48063	ZNF329	zinc finger protein 329
16721529	0.789555	4.48825	4.00073	0.00298864	0.0809398	-1.48238	OR10A4	olfactory receptor, family 10, subfamily A, member 4
16672452	0.510472	5.97868	4.00062	0.00298912	0.0809398	-1.48253	APCS	amyloid P component, serum
16863041	-0.531198	7.67117	-3.99611	0.0030098	0.0812373	-1.48928	BCL3	B-cell CLL/lymphoma 3
16956448	0.935231	7.68905	3.996	0.0030103	0.0812373	-1.48944	GBE1	glucan (1,4-alpha-), branching enzyme 1
16881153	-0.46853	11.0657	-3.99407	0.00301919	0.0813396	-1.49233	PCBP1	poly(rC) binding protein 1
16683445	0.625753	6.15391	3.99189	0.00302931	0.0814745	-1.4956	FUCA1	fucosidase, alpha-L- 1, tissue
17113980	0.71774	9.77177	3.98888	0.00304327	0.0817123	-1.50011	SMARCA1	SWI/SNF related, matrix associated, actin dependent regulator of chromatin, subfamily a, member 1
16924153	0.828413	7.34548	3.98146	0.003078	0.0824689	-1.51122	AL078471.5
16662134	0.531222	9.44563	3.98065	0.00308179	0.0824689	-1.51242	RBBP4	retinoblastoma binding protein 4
17057946	0.704948	8.70397	3.97764	0.00309606	0.0827119	-1.51694	PSPH	phosphoserine phosphatase
16861309	-0.668701	7.86426	-3.97537	0.00310679	0.08286	-1.52033	LRFN3	leucine rich repeat and fibronectin type III domain containing 3
17099192	-0.524847	8.41154	-3.97381	0.00311423	0.0829196	-1.52267	UCK1	uridine-cytidine kinase 1
16674292	0.936195	7.9225	3.97266	0.00311973	0.0829277	-1.5244	RALGPS2	Ral GEF with PH domain and SH3 binding motif 2
16815252	0.586185	8.91448	3.96931	0.00313578	0.0832156	-1.52942	FLYWCH2	FLYWCH family member 2
16859600	-0.530919	8.17897	-3.96415	0.00316064	0.0836023	-1.53715	MAP1S	microtubule-associated protein 1S
16708278	0.593148	7.64626	3.9629	0.00316671	0.0836023	-1.53903	HIF1AN	hypoxia inducible factor 1, alpha subunit inhibitor
16825295	-0.696755	8.59796	-3.96178	0.00317216	0.0836023	-1.54071	NPIPB6	nuclear pore complex interacting protein family, member B6
17052850	0.577125	6.05575	3.96145	0.00317377	0.0836023	-1.54121	TAS2R41	taste receptor, type 2, member 41
16945018	0.497764	6.27794	3.96088	0.00317656	0.0836023	-1.54207	CHST13	carbohydrate (chondroitin 4) sulfotransferase 13
16981588	0.645638	6.78604	3.95771	0.00319201	0.0838704	-1.54682	FBXO8	F-box protein 8
17104021	0.714761	8.64145	3.95455	0.00320751	0.084088	-1.55156	MAGED2	melanoma antigen family D2
16693778	0.533257	5.99962	3.95263	0.00321699	0.084088	-1.55445	SHE	Src homology 2 domain containing E
17000066	0.606236	7.25414	3.95228	0.00321873	0.084088	-1.55498	CDKN2AIPNL	CDKN2A interacting protein N-terminal like
16815198	0.557945	9.37891	3.95174	0.00322138	0.084088	-1.55579	KCTD5	potassium channel tetramerization domain containing 5
17102755	0.49714	9.18373	3.94683	0.00324574	0.0844428	-1.56316	DDX3X	DEAD (Asp-Glu-Ala-Asp) box helicase 3, X-linked
16699204	-0.544509	4.29452	-3.9465	0.00324737	0.0844428	-1.56365	ABHD17AP3	abhydrolase domain containing 17A pseudogene 3
16904152	0.640723	4.9601	3.9458	0.00325086	0.0844428	-1.5647	PLA2R1	phospholipase A2 receptor 1, 180kDa
16952659	-0.693837	7.19652	-3.94363	0.00326172	0.0845872	-1.56797	POMGNT2	protein O-linked mannose N-acetylglucosaminyltransferase 2 (beta 1,4-)
17105953	0.562711	4.94055	3.94192	0.00327028	0.0846716	-1.57054	TBC1D8B	TBC1 domain family, member 8B (with GRAM domain)
16867344	0.546855	6.83214	3.93706	0.00329478	0.085039	-1.57784	LRG1	leucine-rich alpha-2-glycoprotein 1
16792998	0.981291	5.33995	3.93699	0.00329513	0.085039	-1.57795	TXNDC16	thioredoxin domain containing 16
16741040	-0.572636	7.7722	-3.93289	0.003316	0.0851583	-1.58413	PITPNM1	phosphatidylinositol transfer protein, membrane-associated 1
17114038	-0.640373	6.7832	-3.93266	0.00331712	0.0851583	-1.58446	ELF4	E74-like factor 4 (ets domain transcription factor)
17095284	0.514182	5.51423	3.93177	0.00332171	0.0851583	-1.58581	KIF27	kinesin family member 27
16762921	0.485456	9.56274	3.92966	0.00333246	0.0851583	-1.58898	FAM60A	family with sequence similarity 60, member A
16860884	-0.582867	4.55554	-3.92933	0.00333418	0.0851583	-1.58948	CTD-2527I21.15
16860273	0.818698	6.42573	3.92895	0.00333609	0.0851583	-1.59004	ZNF849P	zinc finger protein 849, pseudogene
17022943	0.497159	7.30254	3.92781	0.00334198	0.0851583	-1.59177	TSPYL1	TSPY-like 1
16875683	-0.492391	10.0826	-3.92771	0.00334247	0.0851583	-1.59191	PPP6R1	protein phosphatase 6, regulatory subunit 1
16980031	0.659205	8.44019	3.92592	0.00335172	0.0852576	-1.59462	MAML3	mastermind-like transcriptional coactivator 3
16890621	0.804526	8.14264	3.9239	0.00336209	0.0852973	-1.59764	SMARCAL1	SWI/SNF related, matrix associated, actin dependent regulator of chromatin, subfamily a-like 1
17093172	0.506621	9.45789	3.92306	0.00336647	0.0852973	-1.59892	SMU1	smu-1 suppressor of mec-8 and unc-52 homolog (C. elegans)
17092268	0.723914	7.61482	3.92157	0.00337421	0.0852973	-1.60117	GLDC	glycine dehydrogenase (decarboxylating)
16828162	0.476818	6.11667	3.92042	0.00338017	0.0852973	-1.60289	PMFBP1	polyamine modulated factor 1 binding protein 1
16676277	-0.552014	7.27173	-3.91907	0.0033872	0.0852973	-1.60493	SOX13	SRY (sex determining region Y)-box 13
16708293	-0.782062	9.7472	-3.91841	0.00339064	0.0852973	-1.60592	PAX2	paired box 2
16834151	0.586044	6.70382	3.91757	0.00339502	0.0852973	-1.60719	ABC9-43961700F1.1; KRTAP9-8	; keratin associated protein 9-8
16951599	-0.719319	3.59747	-3.91737	0.00339606	0.0852973	-1.60749	SNORD5	Small nucleolar RNA SNORD5
16700009	0.548826	8.83482	3.91362	0.00341572	0.0856561	-1.61314	SDE2	SDE2 telomere maintenance homolog (S. pombe)
16693187	0.584863	7.52752	3.91001	0.00343476	0.0859983	-1.61858	TDRKH	tudor and KH domain containing
16778849	-0.529696	6.48031	-3.90856	0.00344243	0.0860552	-1.62076	LCP1	lymphocyte cytosolic protein 1 (L-plastin)
17106587	-0.460081	9.62863	-3.90675	0.00345203	0.0860698	-1.62349	UBE2A	ubiquitin-conjugating enzyme E2A
16821076	0.753968	8.97686	3.90642	0.0034538	0.0860698	-1.62399	GABARAPL2	GABA(A) receptor-associated protein like 2
16992456	-0.513396	11.8423	-3.90383	0.00346758	0.0862783	-1.62789	ATP6V0E1	ATPase, H+ transporting, lysosomal 9kDa, V0 subunit e1
16847209	0.631583	8.66096	3.89909	0.00349304	0.0867764	-1.63505	TRIM37	tripartite motif containing 37
16693626	-0.552835	8.12143	-3.89602	0.00350958	0.0869456	-1.63968	SLC39A1	solute carrier family 39 (zinc transporter), member 1
17065367	0.577757	6.48267	3.8958	0.00351075	0.0869456	-1.64	FAM90A20P	family with sequence similarity 90, member A20, pseudogene
17073759	-0.477899	8.66595	-3.8946	0.00351726	0.0869717	-1.64182	HSF1	heat shock transcription factor 1
16920287	0.48913	10.7562	3.89315	0.00352514	0.0869998	-1.64401	DPM1	dolichyl-phosphate mannosyltransferase polypeptide 1, catalytic subunit
17120970	-0.545792	3.41536	-3.89203	0.00353126	0.0869998	-1.64571	PSPC1	paraspeckle component 1
17034947	-0.572546	10.4677	-3.89082	0.00353783	0.0869998	-1.64752	VPS52	vacuolar protein sorting 52 homolog (S. cerevisiae)
16707744	-0.622811	3.41727	-3.89038	0.00354021	0.0869998	-1.64818	CYP2C19	cytochrome P450, family 2, subfamily C, polypeptide 19
16942939	0.611508	7.80119	3.8877	0.00355492	0.0871242	-1.65224	C3orf38	chromosome 3 open reading frame 38
17014839	0.640063	7.85019	3.88746	0.0035562	0.0871242	-1.6526	C6orf120	chromosome 6 open reading frame 120
17106357	0.559671	8.80686	3.88487	0.00357047	0.0872317	-1.65652	PLS3	plastin 3
17120090	-0.611376	4.95302	-3.88468	0.00357153	0.0872317	-1.65681	SLC2A3P2	solute carrier family 2 (facilitated glucose transporter), member 3 pseudogene 2
16791580	-0.556432	5.39044	-3.87943	0.00360055	0.0878061	-1.66473	PRKD1	protein kinase D1
17122918	-0.500218	5.93218	-3.87597	0.00361986	0.0880318	-1.66997	LA16c-60G3.8; RP11-536C10.12; RP11-597A11.4
16909165	-0.69406	6.77439	-3.87579	0.00362085	0.0880318	-1.67023	IRS1	insulin receptor substrate 1
16907488	-0.567799	8.31065	-3.87146	0.00364513	0.0883697	-1.67678	RAPH1	Ras association (RalGDS/AF-6) and pleckstrin homology domains 1
17104540	0.708866	7.14706	3.86534	0.00367976	0.0883697	-1.68604	DLG3	discs, large homolog 3 (Drosophila)
16725356	-0.639404	9.23016	-3.86479	0.00368293	0.0883697	-1.68688	CCDC86	coiled-coil domain containing 86
17033830	-0.473869	8.75714	-3.86293	0.00369352	0.0883697	-1.68969	GABBR1	gamma-aminobutyric acid (GABA) B receptor, 1
16745113	-0.739726	8.80778	-3.86234	0.00369689	0.0883697	-1.69058	BCL9L	B-cell CLL/lymphoma 9-like
17079530	0.501229	6.10052	3.86138	0.00370241	0.0883697	-1.69204	COX6C	cytochrome c oxidase subunit VIc
16745640	0.64993	5.91701	3.86129	0.00370287	0.0883697	-1.69216	OR8D2	olfactory receptor, family 8, subfamily D, member 2 (gene/pseudogene)
17120924	0.463963	5.34962	3.86109	0.00370404	0.0883697	-1.69247	PCDH8P1	protocadherin 8 pseudogene 1
17112729	0.591612	6.92697	3.86092	0.00370503	0.0883697	-1.69274	TIMM8A	translocase of inner mitochondrial membrane 8 homolog A (yeast)
16839692	0.667194	6.5411	3.86086	0.00370534	0.0883697	-1.69282	OR1E2	olfactory receptor, family 1, subfamily E, member 2
17011255	0.789313	8.99405	3.86085	0.00370543	0.0883697	-1.69284	LIN28B	lin-28 homolog B (C. elegans)
17098698	-0.707194	8.50666	-3.86032	0.00370846	0.0883697	-1.69364	FAM102A	family with sequence similarity 102, member A
16931990	0.530005	7.69766	3.86001	0.00371022	0.0883697	-1.69411	ATP6V1E1	ATPase, H+ transporting, lysosomal 31kDa, V1 subunit E1
16737200	0.570499	6.84428	3.85965	0.00371231	0.0883697	-1.69466	CD59	CD59 molecule, complement regulatory protein
16898403	-0.52671	7.83873	-3.85695	0.0037278	0.0886061	-1.69873	SPRED2	sprouty-related, EVH1 domain containing 2
16809729	-0.525762	8.2637	-3.85586	0.00373413	0.0886244	-1.70039	RFX7	regulatory factor X, 7
16819994	-0.590736	6.77005	-3.85247	0.00375377	0.0889583	-1.70553	HSF4	heat shock transcription factor 4
16863597	-0.575032	7.89003	-3.84897	0.00377416	0.0893088	-1.71084	DHX34	DEAH (Asp-Glu-Ala-His) box polypeptide 34
17099573	0.525223	5.95775	3.84247	0.00381234	0.0900555	-1.72069	FAM163B	family with sequence similarity 163, member B
16734912	0.489204	5.77423	3.84167	0.00381701	0.0900555	-1.72189	UBQLNL	ubiquilin-like
16811975	0.620593	9.54021	3.84058	0.00382351	0.0900755	-1.72355	TSPAN3	tetraspanin 3
16775166	0.74642	8.25573	3.83846	0.00383608	0.0902384	-1.72677	TDRD3	tudor domain containing 3
17026529	-0.468581	8.85377	-3.83257	0.00387124	0.0907281	-1.7357	GABBR1	gamma-aminobutyric acid (GABA) B receptor, 1
16754536	0.588637	6.44031	3.83168	0.00387659	0.0907281	-1.73705	SYT1	synaptotagmin I
16738393	0.733976	5.82954	3.83	0.0038867	0.0907281	-1.7396	OR5M1	olfactory receptor, family 5, subfamily M, member 1
16895744	-0.578349	7.10789	-3.82995	0.00388701	0.0907281	-1.73968	MPV17	MpV17 mitochondrial inner membrane protein
16940362	-0.712855	8.54549	-3.82928	0.00389102	0.0907281	-1.74069	PTPN23	protein tyrosine phosphatase, non-receptor type 23
16728513	-0.590391	5.06786	-3.82928	0.00389103	0.0907281	-1.74069	KRTAP5-10	keratin associated protein 5-10
16839913	-0.665877	8.05997	-3.82764	0.00390095	0.0908042	-1.74318	ZZEF1	zinc finger, ZZ-type with EF-hand domain 1
16712035	0.796677	6.51823	3.82686	0.00390568	0.0908042	-1.74437	ACBD7	acyl-CoA binding domain containing 7
16898529	0.504164	5.35448	3.82409	0.00392246	0.0910615	-1.74857	RP11-474G23.1
16954768	-0.566156	3.13302	-3.81561	0.00397442	0.0919901	-1.76145	MIR135A1	microRNA 135a-1
16775871	0.559709	5.26911	3.81528	0.00397647	0.0919901	-1.76195	HS6ST3	heparan sulfate 6-O-sulfotransferase 3
16669905	-0.643421	9.19403	-3.81439	0.00398198	0.0919901	-1.76331	PIAS3	protein inhibitor of activated STAT, 3
16962911	-0.532531	5.41476	-3.81381	0.00398553	0.0919901	-1.76418	LRRC15	leucine rich repeat containing 15
16877041	-0.551032	6.93955	-3.81209	0.00399622	0.0920337	-1.76681	C2orf48	chromosome 2 open reading frame 48
16827299	-0.640835	7.8578	-3.81109	0.00400242	0.0920337	-1.76832	FHOD1	formin homology 2 domain containing 1
17115807	0.663267	6.56629	3.81054	0.00400585	0.0920337	-1.76916	TMLHE	trimethyllysine hydroxylase, epsilon
16768297	0.542939	9.52573	3.80979	0.0040105	0.0920337	-1.7703	DUSP6	dual specificity phosphatase 6
17112198	0.610604	8.24681	3.80412	0.00404594	0.0924606	-1.77891	RLIM	ring finger protein, LIM domain interacting
16836072	0.683319	7.94668	3.80409	0.00404616	0.0924606	-1.77896	LUC7L3	LUC7-like 3 pre-mRNA splicing factor
16702455	-0.515544	3.10498	-3.80404	0.00404649	0.0924606	-1.77904	RNU6-1095P	RNA, U6 small nuclear 1095, pseudogene
17107028	0.827657	7.41327	3.80288	0.00405378	0.0924946	-1.78081	PHF6	PHD finger protein 6
16976571	-0.466804	3.25081	-3.80185	0.00406024	0.0925097	-1.78236	UGT2B4	UDP glucuronosyltransferase 2 family, polypeptide B4
16805795	0.541983	4.66956	3.79844	0.00408183	0.0926478	-1.78756	OR4F6	olfactory receptor, family 4, subfamily F, member 6
16823413	0.776373	9.95702	3.79763	0.004087	0.0926478	-1.7888	TRAP1	TNF receptor-associated protein 1
16679650	0.822835	9.65591	3.79678	0.0040924	0.0926478	-1.79009	SCCPDH	saccharopine dehydrogenase (putative)
16820463	-0.508112	5.79464	-3.79644	0.00409454	0.0926478	-1.7906	CDH3	cadherin 3, type 1, P-cadherin (placental)
16660324	0.479925	5.70573	3.79606	0.00409698	0.0926478	-1.79118	VWA5B1	von Willebrand factor A domain containing 5B1
16762337	0.698503	9.05878	3.795	0.00410371	0.0926478	-1.79279	BCAT1	branched chain amino-acid transaminase 1, cytosolic
16822581	-0.523845	7.77292	-3.79449	0.00410696	0.0926478	-1.79357	RPUSD1	RNA pseudouridylate synthase domain containing 1
16734868	0.574843	5.06585	3.79285	0.00411745	0.0927316	-1.79606	HBG2	hemoglobin, gamma G
17051336	-0.474215	11.1015	-3.79134	0.00412716	0.0927316	-1.79837	ATP6V1F	ATPase, H+ transporting, lysosomal 14kDa, V1 subunit F
16873344	-0.516845	6.76254	-3.79119	0.00412812	0.0927316	-1.7986	OPA3	optic atrophy 3 (autosomal recessive, with chorea and spastic paraplegia)
16947357	0.571008	5.6172	3.78739	0.00415256	0.0931493	-1.80437	PTX3	pentraxin 3, long
17097150	0.734343	5.75301	3.78465	0.0041703	0.0934159	-1.80855	OR2K2	olfactory receptor, family 2, subfamily K, member 2
16788223	-0.505014	8.98525	-3.77924	0.00420561	0.093852	-1.8168	CCNK	cyclin K
17109832	0.742971	7.46127	3.77866	0.00420938	0.093852	-1.81768	PCYT1B	phosphate cytidylyltransferase 1, choline, beta
16838698	-0.519476	8.72761	-3.77838	0.00421123	0.093852	-1.81811	RPTOR	regulatory associated protein of MTOR, complex 1
17118256	0.48088	7.43713	3.77717	0.00421919	0.093852	-1.81996	RP11-73B2.7; RP5-905H7.11
17118301	0.48088	7.43713	3.77717	0.00421919	0.093852	-1.81996	RP11-73B2.7; RP5-905H7.11
16919466	0.818714	7.7621	3.77367	0.0042422	0.0939946	-1.82528	ADA	adenosine deaminase
16765832	-0.579688	7.15543	-3.77331	0.00424461	0.0939946	-1.82584	PYM1	PYM homolog 1, exon junction complex associated factor
16850958	0.449985	5.84366	3.7727	0.00424864	0.0939946	-1.82677	APCDD1	adenomatosis polyposis coli down-regulated 1
16669053	-0.644311	3.82376	-3.77255	0.00424961	0.0939946	-1.82699	TSHB	thyroid stimulating hormone, beta
16958124	-0.667275	6.48407	-3.77156	0.00425619	0.0939946	-1.8285	PARP9	poly (ADP-ribose) polymerase family, member 9
16872551	-0.586382	8.71183	-3.77012	0.00426576	0.0939946	-1.8307	TGFB1	transforming growth factor, beta 1
17096436	-0.480444	7.36907	-3.76995	0.00426685	0.0939946	-1.83095	TRIM14	tripartite motif containing 14
16781825	0.445883	4.9896	3.7675	0.00428319	0.0942243	-1.8347	OR4E2	olfactory receptor, family 4, subfamily E, member 2
17015331	0.565728	5.14347	3.76518	0.00429874	0.0944361	-1.83824	F13A1	coagulation factor XIII, A1 polypeptide
16868481	-0.961912	9.16536	-3.76381	0.00430787	0.0945066	-1.84032	OLFM2	olfactomedin 2
17031378	-0.463485	9.10706	-3.76234	0.00431775	0.0945931	-1.84256	GABBR1	gamma-aminobutyric acid (GABA) B receptor, 1
16780423	0.470887	5.35584	3.75916	0.00433925	0.0948862	-1.84742	OXGR1	oxoglutarate (alpha-ketoglutarate) receptor 1
16812717	0.534355	8.88068	3.7586	0.00434303	0.0948862	-1.84828	BTBD1	BTB (POZ) domain containing 1
16874012	0.758378	9.51893	3.75616	0.00435962	0.0951184	-1.85201	CA11	carbonic anhydrase XI
17108234	-1.16807	4.99965	-3.75343	0.00437818	0.0953928	-1.85617	OPN1LW	opsin 1 (cone pigments), long-wave-sensitive
16873007	0.85615	8.15627	3.75007	0.00440121	0.0957639	-1.8613	ETHE1	ethylmalonic encephalopathy 1
17021323	-0.606692	6.47577	-3.74869	0.00441067	0.0958125	-1.8634	TBX18	T-box 18
16751700	-0.569689	7.68342	-3.748	0.00441546	0.0958125	-1.86447	MFSD5	major facilitator superfamily domain containing 5
16724982	-0.500355	5.185	-3.74687	0.00442324	0.0958509	-1.86619	RP11-691N7.6
16913341	-0.501886	12.1693	-3.74271	0.00445206	0.0961951	-1.87255	MYL9	myosin, light chain 9, regulatory
16663958	0.739626	8.28665	3.74208	0.00445646	0.0961951	-1.87351	KIF2C	kinesin family member 2C
16804867	-0.490118	7.47609	-3.74196	0.00445726	0.0961951	-1.87369	CRTC3	CREB regulated transcription coactivator 3
16870329	-0.561452	8.0502	-3.7411	0.00446325	0.0961951	-1.875	RAB3A	RAB3A, member RAS oncogene family
16950000	0.544476	7.55016	3.73785	0.00448596	0.0962171	-1.87997	PIGX	phosphatidylinositol glycan anchor biosynthesis, class X
17092208	0.696977	6.84992	3.7375	0.00448844	0.0962171	-1.88051	ERMP1	endoplasmic reticulum metallopeptidase 1
17049692	-0.58558	8.2366	-3.73745	0.00448882	0.0962171	-1.8806	AP1S1	adaptor-related protein complex 1, sigma 1 subunit
17045708	-0.574283	7.74704	-3.73691	0.00449258	0.0962171	-1.88141	ZMIZ2	zinc finger, MIZ-type containing 2
17124130	-0.444415	7.97538	-3.73653	0.00449523	0.0962171	-1.88199	CYCS	cytochrome c, somatic
16661255	-0.521326	8.74482	-3.73538	0.00450331	0.0962171	-1.88375	ARID1A	AT rich interactive domain 1A (SWI-like)
16927581	0.596471	5.21978	3.73463	0.00450861	0.0962171	-1.8849	RIMBP3B	RIMS binding protein 3B
17074673	0.60587	7.14412	3.73181	0.00452853	0.0962171	-1.88922	CTSB	cathepsin B
17118421	0.53635	7.05818	3.72875	0.0045502	0.0962171	-1.89389	ZNF322; ZNF322P1	zinc finger protein 322; zinc finger protein 322 pseudogene 1
17118224	-0.473117	7.67812	-3.72868	0.00455075	0.0962171	-1.89401	NCRNA00171; ZNRD1-AS1	; ZNRD1 antisense RNA 1
17118226	-0.473117	7.67812	-3.72868	0.00455075	0.0962171	-1.89401	NCRNA00171; ZNRD1-AS1	; ZNRD1 antisense RNA 1
17118230	-0.473117	7.67812	-3.72868	0.00455075	0.0962171	-1.89401	NCRNA00171; ZNRD1-AS1	; ZNRD1 antisense RNA 1
17118244	-0.473117	7.67812	-3.72868	0.00455075	0.0962171	-1.89401	NCRNA00171; ZNRD1-AS1	; ZNRD1 antisense RNA 1
16847605	0.588411	8.92322	3.72773	0.00455748	0.0962171	-1.89545	CCDC47	coiled-coil domain containing 47
17029618	-0.586525	8.3902	-3.72688	0.00456355	0.0962171	-1.89676	PBX2; PBX2P1	pre-B-cell leukemia homeobox 2; pre-B-cell leukemia homeobox 2 pseudogene 1
17034609	-0.586525	8.3902	-3.72688	0.00456355	0.0962171	-1.89676	PBX2; PBX2P1	pre-B-cell leukemia homeobox 2; pre-B-cell leukemia homeobox 2 pseudogene 1
17102932	-0.472431	6.89677	-3.72642	0.00456683	0.0962171	-1.89746	KRBOX4	KRAB box domain containing 4
16702007	0.742633	4.85702	3.72483	0.00457818	0.096329	-1.89989	AKR1C3	aldo-keto reductase family 1, member C3
16868793	0.471465	6.71529	3.72179	0.00460005	0.0965857	-1.90455	CDKN2D	cyclin-dependent kinase inhibitor 2D (p19, inhibits CDK4)
17070972	0.796337	8.33627	3.72131	0.00460351	0.0965857	-1.90529	DPY19L4	dpy-19-like 4 (C. elegans)
16745645	0.650174	4.40518	3.71923	0.00461852	0.0965857	-1.90848	OR8B3	olfactory receptor, family 8, subfamily B, member 3
16980528	0.694671	8.97997	3.71878	0.00462172	0.0965857	-1.90915	LRBA	LPS-responsive vesicle trafficking, beach and anchor containing
16688007	0.875741	7.12367	3.71871	0.00462228	0.0965857	-1.90927	KANK4	KN motif and ankyrin repeat domains 4
16818980	0.813785	7.07005	3.71809	0.00462671	0.0965857	-1.91021	RBL2	retinoblastoma-like 2
17039133	-0.479105	8.1508	-3.71569	0.00464413	0.0966684	-1.91389	MDC1	mediator of DNA-damage checkpoint 1
16744822	-0.518272	7.50129	-3.71461	0.00465201	0.0966684	-1.91555	BACE1	beta-site APP-cleaving enzyme 1
16663743	-0.745755	7.69032	-3.71434	0.00465396	0.0966684	-1.91596	IPO13	importin 13
16819666	0.552	7.5441	3.71404	0.00465614	0.0966684	-1.91642	CCDC113	coiled-coil domain containing 113
17003898	-0.471948	8.21587	-3.71338	0.00466098	0.0966684	-1.91743	MAPK9	mitogen-activated protein kinase 9
17122144	-0.59409	3.90353	-3.71118	0.00467705	0.0968756	-1.9208	CEACAM22P	carcinoembryonic antigen-related cell adhesion molecule 22, pseudogene
17121232	-0.453108	4.13866	-3.70972	0.00468774	0.0969088	-1.92304	NPM1P5	nucleophosmin 1 (nucleolar phosphoprotein B23, numatrin) pseudogene 5
16961974	0.786035	8.3084	3.70769	0.00470268	0.0969088	-1.92615	DCUN1D1	DCN1, defective in cullin neddylation 1, domain containing 1
16882999	-0.481445	7.14492	-3.70767	0.00470279	0.0969088	-1.92617	ARID5A	AT rich interactive domain 5A (MRF1-like)
16765513	0.686471	10.0486	3.70765	0.00470296	0.0969088	-1.92621	CBX5	chromobox homolog 5
16749583	-0.905477	7.01612	-3.70632	0.00471275	0.0969103	-1.92824	FAR2	fatty acyl CoA reductase 2
17005897	0.453916	4.42825	3.7053	0.00472028	0.0969103	-1.92981	ZSCAN16	zinc finger and SCAN domain containing 16
17104947	-0.529978	8.04284	-3.70413	0.00472896	0.0969103	-1.9316	SLC16A2	solute carrier family 16, member 2 (thyroid hormone transporter)
16672170	-0.456772	10.1998	-3.7029	0.00473806	0.0969103	-1.93349	PRCC	papillary renal cell carcinoma (translocation-associated)
16686297	-0.828895	6.99627	-3.70251	0.00474095	0.0969103	-1.93408	PTCH2	patched 2
16924761	1.67787	7.58196	3.701	0.00475217	0.0969103	-1.9364	GRIK1	glutamate receptor, ionotropic, kainate 1
17003858	0.648546	7.33752	3.70075	0.00475405	0.0969103	-1.93678	RNF130	ring finger protein 130
16801473	0.552896	5.05736	3.69966	0.00476218	0.0969103	-1.93846	AQP9	aquaporin 9
17108021	0.444504	4.79233	3.69948	0.00476353	0.0969103	-1.93873	ATP2B3	ATPase, Ca++ transporting, plasma membrane 3
16745654	0.572894	6.04268	3.69945	0.00476379	0.0969103	-1.93879	OR8B12	olfactory receptor, family 8, subfamily B, member 12
17005564	0.527916	7.35638	3.69223	0.00481793	0.0976573	-1.94985	HIST1H2AC	histone cluster 1, H2ac
17056740	0.469591	5.2083	3.69222	0.00481803	0.0976573	-1.94987	ELMO1	engulfment and cell motility 1
16858860	-0.457406	12.1174	-3.69211	0.00481888	0.0976573	-1.95004	C19orf53	chromosome 19 open reading frame 53
16993458	0.512375	8.03258	3.68873	0.0048445	0.0979436	-1.95523	SQSTM1	sequestosome 1
17125042	0.524241	9.39894	3.68829	0.00484784	0.0979436	-1.9559	NPM1P21	nucleophosmin 1 (nucleolar phosphoprotein B23, numatrin) pseudogene 21
17016390	1.81566	6.72031	3.68637	0.00486244	0.0979436	-1.95885	HIST1H2BG; HIST1H2BJ	histone cluster 1, H2bg; histone cluster 1, H2bj
16863635	-0.549527	7.7226	-3.68619	0.00486381	0.0979436	-1.95912	GLTSCR1	glioma tumor suppressor candidate region gene 1
16797501	-0.663185	3.48715	-3.68495	0.00487329	0.0979436	-1.96103	IGHV2-26	immunoglobulin heavy variable 2-26
16850944	0.476149	9.10117	3.68418	0.00487921	0.0979436	-1.96221	VAPA	VAMP (vesicle-associated membrane protein)-associated protein A, 33kDa
17102058	0.467782	4.74396	3.68342	0.00488497	0.0979436	-1.96337	PHEX	phosphate regulating endopeptidase homolog, X-linked
16980730	-0.541095	5.35788	-3.68267	0.00489076	0.0979436	-1.96453	TIGD4	tigger transposable element derived 4
16793613	0.60019	7.88485	3.68217	0.00489461	0.0979436	-1.9653	SIX1	SIX homeobox 1
16752825	-0.738282	6.86579	-3.6816	0.00489899	0.0979436	-1.96617	NXPH4	neurexophilin 4
16836528	0.620497	5.62021	3.68139	0.00490056	0.0979436	-1.96649	YPEL2	yippee-like 2
16958403	-0.548277	7.39211	-3.67724	0.00493264	0.0984614	-1.97287	HEG1	heart development protein with EGF-like domains 1
16763713	-0.514557	8.31684	-3.67489	0.00495086	0.0987016	-1.97648	HDAC7	histone deacetylase 7
17049939	0.54166	9.67899	3.67379	0.0049594	0.0987483	-1.97817	PMPCB	peptidase (mitochondrial processing) beta
16674880	-0.450129	8.90846	-3.67026	0.00498696	0.0991734	-1.98359	SMG7	SMG7 nonsense mediated mRNA decay factor
16738601	0.446137	4.73915	3.6672	0.00501101	0.0995128	-1.9883	OR10Q1	olfactory receptor, family 10, subfamily Q, member 1
16825306	0.426769	10.9168	3.6665	0.00501651	0.0995128	-1.98937	EIF3C; EIF3CL	eukaryotic translation initiation factor 3, subunit C; eukaryotic translation initiation factor 3, subunit C-like
16857490	0.50333	5.75459	3.66449	0.00503234	0.0995319	-1.99245	VAV1	vav 1 guanine nucleotide exchange factor
16945051	-0.586136	8.51507	-3.66425	0.00503429	0.0995319	-1.99283	PLXNA1	plexin A1
16755131	0.74699	7.36801	3.66368	0.00503881	0.0995319	-1.99371	SOCS2	suppressor of cytokine signaling 2
17109830	0.439379	5.96134	3.66249	0.0050482	0.0995319	-1.99553	SUPT20HL2	SPT20 homolog, SAGA complex component-like 2
17069905	0.477878	4.99529	3.66213	0.00505105	0.0995319	-1.99609	XKR9	XK, Kell blood group complex subunit-related family, member 9
16695944	0.606446	7.72737	3.66067	0.00506267	0.0995319	-1.99834	TADA1	transcriptional adaptor 1
16741223	0.491522	7.9409	3.6601	0.00506718	0.0995319	-1.99921	SUV420H1	suppressor of variegation 4-20 homolog 1 (Drosophila)
16998682	-0.698311	5.72275	-3.66008	0.0050674	0.0995319	-1.99925	EFNA5	ephrin-A5
17036121	-0.439148	8.85195	-3.65715	0.00509073	0.0996746	-2.00374	GABBR1	gamma-aminobutyric acid (GABA) B receptor, 1
17038872	-0.439148	8.85195	-3.65715	0.00509073	0.0996746	-2.00374	GABBR1	gamma-aminobutyric acid (GABA) B receptor, 1
16747612	0.446171	7.94319	3.65682	0.00509341	0.0996746	-2.00426	C12orf57	chromosome 12 open reading frame 57
17104176	-0.456649	9.09906	-3.65496	0.00510834	0.0998442	-2.00712	UBQLN2	ubiquilin 2
16963275	0.609373	6.03241	3.65277	0.00512594	0.100044	-2.01049	ZDHHC19	zinc finger, DHHC-type containing 19
16758879	-0.502693	9.05897	-3.65146	0.00513653	0.100044	-2.01251	BRI3BP	BRI3 binding protein
16738933	-0.56828	7.37767	-3.65102	0.00514007	0.100044	-2.01318	VWCE	von Willebrand factor C and EGF domains
16855906	0.626707	6.33405	3.64986	0.00514948	0.100044	-2.01497	NETO1	neuropilin (NRP) and tolloid (TLL)-like 1
16662648	0.611645	8.90378	3.64916	0.0051551	0.100044	-2.01604	CDCA8	cell division cycle associated 8
16813270	0.782425	8.86282	3.64879	0.00515811	0.100044	-2.01661	IDH2	isocitrate dehydrogenase 2 (NADP+), mitochondrial
17028593	-0.443622	8.84725	-3.64825	0.00516249	0.100044	-2.01744	GABBR1	gamma-aminobutyric acid (GABA) B receptor, 1
16791244	-0.676053	8.08536	-3.64539	0.00518581	0.100374	-2.02185	RABGGTA	Rab geranylgeranyltransferase, alpha subunit
17082088	-0.598068	7.81106	-3.6441	0.00519631	0.100436	-2.02383	ZC3H3	zinc finger CCCH-type containing 3
16968638	0.448893	5.50352	3.64329	0.00520295	0.100436	-2.02508	DSPP	dentin sialophosphoprotein
17041700	-0.449103	8.00112	-3.64219	0.005212	0.100436	-2.02678	MDC1	mediator of DNA-damage checkpoint 1
16897637	-0.638233	6.7789	-3.64192	0.00521418	0.100436	-2.02719	RTN4	reticulon 4
16829972	-0.610312	9.08625	-3.64039	0.00522675	0.100557	-2.02954	RNF167	ring finger protein 167
16927052	0.68622	8.37036	3.63665	0.00525764	0.101029	-2.03531	CDC45	cell division cycle 45
16782975	-0.778401	6.34175	-3.63216	0.00529496	0.101498	-2.04223	FOXG1	forkhead box G1
16681323	-0.54387	8.91279	-3.63153	0.00530018	0.101498	-2.04319	RERE	arginine-glutamic acid dipeptide (RE) repeats
16827483	-0.503412	6.87381	-3.63142	0.00530114	0.101498	-2.04337	CTC-479C5.12; PSMB10	; proteasome subunit beta 10
17034960	-0.68725	4.09576	-3.6302	0.00531136	0.10152	-2.04525	OR2J1	olfactory receptor, family 2, subfamily J, member 1 (gene/pseudogene)
16844999	0.431053	6.43016	3.62976	0.005315	0.10152	-2.04592	DHX58	DEXH (Asp-Glu-X-His) box polypeptide 58
16737151	0.812195	8.48551	3.6261	0.00534572	0.101647	-2.05156	CSTF3	cleavage stimulation factor, 3' pre-RNA, subunit 3, 77kDa
17077848	0.521674	7.45835	3.62582	0.00534814	0.101647	-2.05201	VCPIP1	valosin containing protein (p97)/p47 complex interacting protein 1
16875518	0.7448	7.57941	3.62575	0.00534867	0.101647	-2.0521	CDC42EP5	CDC42 effector protein (Rho GTPase binding) 5
17119920	-0.438489	4.30734	-3.62284	0.00537328	0.101647	-2.05659	GBP1P1	guanylate binding protein 1, interferon-inducible pseudogene 1
17090660	0.43953	6.76116	3.62261	0.00537522	0.101647	-2.05695	C9orf9	chromosome 9 open reading frame 9
16763375	-0.775664	4.99782	-3.62238	0.00537717	0.101647	-2.0573	PUS7L	pseudouridylate synthase 7-like
16968583	-0.475775	7.55538	-3.62152	0.00538448	0.101647	-2.05863	AFF1	AF4/FMR2 family, member 1
16741914	-0.58835	8.69849	-3.62127	0.00538657	0.101647	-2.05901	FAM168A	family with sequence similarity 168, member A
16662664	-0.810955	7.69562	-3.62124	0.00538688	0.101647	-2.05907	MANEAL	mannosidase, endo-alpha-like
16870047	-0.495434	9.344	-3.6199	0.00539826	0.101647	-2.06113	SLC35E1	solute carrier family 35, member E1
16699932	-0.590169	7.93574	-3.61911	0.00540498	0.101647	-2.06235	TMEM63A	transmembrane protein 63A
16747907	-0.499771	4.11546	-3.61855	0.00540973	0.101647	-2.06321	ZNF705A	zinc finger protein 705A
16926754	0.55878	5.28361	3.61825	0.00541227	0.101647	-2.06367	S100B	S100 calcium binding protein B
16928680	0.631565	8.3378	3.61809	0.0054137	0.101647	-2.06393	CCDC117	coiled-coil domain containing 117
16859213	-0.570462	5.28719	-3.61767	0.00541724	0.101647	-2.06457	OR10H4	olfactory receptor, family 10, subfamily H, member 4
17121894	-0.510892	7.91383	-3.61405	0.00544825	0.102057	-2.07015	RP11-815J4.7
16705513	0.561321	8.3651	3.61363	0.00545191	0.102057	-2.07081	VPS26A	VPS26 retromer complex component A
16774130	1.30929	8.59481	3.60989	0.00548412	0.102539	-2.07657	FREM2	FRAS1 related extracellular matrix protein 2
16800707	-0.549687	7.4919	-3.60766	0.00550346	0.102781	-2.08001	SEMA6D	sema domain, transmembrane domain (TM), and cytoplasmic domain, (semaphorin) 6D
16855617	0.574068	5.23787	3.60443	0.00553157	0.103185	-2.085	MC4R	melanocortin 4 receptor
17018627	0.532545	4.93002	3.60344	0.0055403	0.103227	-2.08654	PXT1	peroxisomal, testis specific 1
16827255	-0.648086	7.86914	-3.60158	0.00555654	0.10335	-2.0894	KIAA0895L	KIAA0895-like
16844430	0.554007	5.12597	3.60056	0.0055655	0.10335	-2.09098	KRT25	keratin 25, type I
17125556	0.469482	7.41345	3.60046	0.00556637	0.10335	-2.09113	CROCCP1	ciliary rootlet coiled-coil, rootletin pseudogene 1
16947613	-0.459039	6.32704	-3.59398	0.00562369	0.104293	-2.10115	PPM1L	protein phosphatase, Mg2+/Mn2+ dependent, 1L
16842206	0.675722	5.28775	3.59176	0.00564338	0.104463	-2.10457	GRAP	GRB2-related adaptor protein
16747072	0.53961	4.8334	3.59059	0.00565384	0.104463	-2.10638	RP11-500M8.7
17024079	-0.455507	5.22623	-3.59025	0.00565693	0.104463	-2.10691	MAP3K5	mitogen-activated protein kinase kinase kinase 5
16741659	-0.511977	7.60211	-3.58994	0.00565963	0.104463	-2.10738	ANAPC15	anaphase promoting complex subunit 15
16840513	-0.55675	7.91273	-3.58928	0.00566556	0.104463	-2.10841	DLG4	discs, large homolog 4 (Drosophila)
16740952	0.643648	3.16685	3.58448	0.00570869	0.105136	-2.11582	RP11-157K17.5
16729336	-0.544232	7.89407	-3.58119	0.00573846	0.105563	-2.12091	CAPN5	calpain 5
16997457	0.801972	8.8772	3.5796	0.00575292	0.105612	-2.12337	AP3B1	adaptor-related protein complex 3, beta 1 subunit
16714125	0.443617	6.00342	3.57944	0.00575439	0.105612	-2.12362	DRGX	dorsal root ganglia homeobox
16726977	-0.633072	9.33244	-3.57724	0.00577444	0.105696	-2.12702	PCNXL3	pecanex-like 3 (Drosophila)
16910876	-0.511819	6.65639	-3.57721	0.0057747	0.105696	-2.12707	C20orf141	chromosome 20 open reading frame 141
16777571	0.494409	5.6377	3.57676	0.00577886	0.105696	-2.12777	SHISA2	shisa family member 2
16699112	0.532939	9.36138	3.57151	0.00582706	0.106456	-2.1359	NSL1	NSL1, MIS12 kinetochore complex component
16885421	0.477954	7.18503	3.56923	0.00584814	0.106718	-2.13943	SFT2D3	SFT2 domain containing 3
16947171	0.798502	4.69771	3.56747	0.00586445	0.106894	-2.14215	snoU13	Small nucleolar RNA U13
16939203	-0.522137	8.43809	-3.56605	0.00587766	0.106958	-2.14435	XYLB	xylulokinase homolog (H. influenzae)
16840362	0.415223	5.9274	3.56561	0.00588176	0.106958	-2.14503	PITPNM3	PITPNM family member 3
16840018	-0.503919	8.69196	-3.56492	0.0058881	0.106958	-2.14609	MYBBP1A	MYB binding protein (P160) 1a
16816704	1.78119	9.71678	3.56052	0.00592932	0.107505	-2.15291	OTOA	otoancorin
16823649	-0.504274	10.1871	-3.56006	0.00593359	0.107505	-2.15361	GLYR1	glyoxylate reductase 1 homolog (Arabidopsis)
16782710	-0.731951	7.22548	-3.55945	0.00593932	0.107505	-2.15456	REC8	REC8 meiotic recombination protein
16760590	-0.730472	7.28449	-3.55862	0.00594719	0.107505	-2.15585	PIANP	PILR alpha associated neural protein
16787402	0.574346	5.99256	3.55812	0.00595192	0.107505	-2.15663	KCNK13	potassium channel, two pore domain subfamily K, member 13
16908483	0.476844	5.41671	3.55636	0.0059685	0.107664	-2.15935	FEV	FEV (ETS oncogene family)
16671115	-0.750935	3.41936	-3.55576	0.00597419	0.107664	-2.16028	SPRR1B	small proline-rich protein 1B
16922074	0.485273	4.15213	3.55374	0.00599338	0.107874	-2.16342	KRTAP22-1	keratin associated protein 22-1
17056391	0.472214	6.39419	3.55311	0.00599937	0.107874	-2.16439	CRHR2	corticotropin releasing hormone receptor 2
17008092	0.514487	7.89601	3.54969	0.0060319	0.108336	-2.16968	PIM1	Pim-1 proto-oncogene, serine/threonine kinase
16856453	0.488619	10.4454	3.5485	0.00604336	0.10842	-2.17154	GPX4	glutathione peroxidase 4
16879046	0.621329	3.98892	3.54614	0.00606596	0.108703	-2.17519	AC011748.1
16816739	0.52686	11.1728	3.53857	0.00613923	0.109544	-2.18693	UQCRC2	ubiquinol-cytochrome c reductase core protein II
16728509	0.724183	5.88988	3.53794	0.00614535	0.109544	-2.1879	KRTAP5-9	keratin associated protein 5-9
16716302	0.469343	7.07034	3.53739	0.00615069	0.109544	-2.18875	ATAD1	ATPase family, AAA domain containing 1
16926402	-0.46517	4.47368	-3.53635	0.00616093	0.109544	-2.19038	KRTAP12-2	keratin associated protein 12-2
16995848	0.549628	6.87785	3.53617	0.00616268	0.109544	-2.19065	SEPP1	selenoprotein P, plasma, 1
16678496	0.807167	8.93165	3.53581	0.0061662	0.109544	-2.19121	HIST3H2BB	histone cluster 3, H2bb
16741113	0.443538	7.81254	3.53523	0.00617185	0.109544	-2.19211	NUDT8	nudix (nucleoside diphosphate linked moiety X)-type motif 8
16943147	-0.446227	3.87038	-3.5351	0.00617308	0.109544	-2.1923	OR5H14	olfactory receptor, family 5, subfamily H, member 14
16679797	0.605401	5.4577	3.53474	0.00617664	0.109544	-2.19287	OR14C36	olfactory receptor, family 14, subfamily C, member 36
17110576	0.641826	6.38213	3.53327	0.00619105	0.109544	-2.19514	SSX4; SSX4B	synovial sarcoma, X breakpoint 4; synovial sarcoma, X breakpoint 4B
16905395	0.441237	6.7282	3.53239	0.00619972	0.109544	-2.19651	EVX2	even-skipped homeobox 2
17118238	-0.467072	6.9043	-3.53234	0.00620019	0.109544	-2.19659	NCRNA00171; ZNRD1-AS1	; ZNRD1 antisense RNA 1
17093117	0.601098	7.4954	3.53214	0.00620217	0.109544	-2.1969	TOPORS	topoisomerase I binding, arginine/serine-rich, E3 ubiquitin protein ligase
16966649	0.464018	7.81636	3.52952	0.00622806	0.109826	-2.20097	DCUN1D4	DCN1, defective in cullin neddylation 1, domain containing 4
16809587	0.546138	9.04142	3.52863	0.00623686	0.109826	-2.20235	RSL24D1	ribosomal L24 domain containing 1
16762597	0.637156	9.09792	3.52843	0.00623877	0.109826	-2.20265	TM7SF3	transmembrane 7 superfamily member 3
17090740	-0.478992	7.52571	-3.52538	0.00626914	0.110161	-2.2074	RPL7A	ribosomal protein L7a
17008025	0.500407	5.64133	3.52512	0.00627164	0.110161	-2.20779	RAB44	RAB44, member RAS oncogene family
16778005	0.522596	4.77176	3.52216	0.00630125	0.11056	-2.21239	STARD13	StAR-related lipid transfer (START) domain containing 13
16853460	-0.692543	5.78587	-3.52058	0.00631704	0.11069	-2.21484	RNU1-109P	RNA, U1 small nuclear 109, pseudogene
16991582	-0.819916	8.0309	-3.51937	0.00632925	0.11069	-2.21673	NIPAL4	NIPA-like domain containing 4
16960705	0.766574	6.13558	3.51934	0.00632953	0.11069	-2.21677	PLCH1	phospholipase C, eta 1
16738619	-0.423565	5.08822	-3.51214	0.00640238	0.111758	-2.22796	OR5B12	olfactory receptor, family 5, subfamily B, member 12
16924709	0.930767	7.49541	3.51192	0.00640461	0.111758	-2.2283	RWDD2B	RWD domain containing 2B
16850724	0.857234	9.8526	3.51104	0.00641358	0.111793	-2.22967	ARHGAP28	Rho GTPase activating protein 28
16808696	0.660369	6.91697	3.50889	0.0064355	0.111968	-2.233	SLC30A4	solute carrier family 30 (zinc transporter), member 4
17087861	-0.582652	7.50577	-3.50868	0.0064377	0.111968	-2.23334	TMEM38B	transmembrane protein 38B
17045354	-0.419217	9.52579	-3.507	0.00645487	0.112145	-2.23594	YAE1D1	Yae1 domain containing 1
16880758	0.462274	9.88562	3.50522	0.00647315	0.112163	-2.2387	ACTR2	ARP2 actin-related protein 2 homolog (yeast)
16977309	-0.565589	5.67448	-3.50508	0.00647463	0.112163	-2.23893	RASGEF1B	RasGEF domain family, member 1B
16705493	0.601481	7.40661	3.50484	0.00647705	0.112163	-2.23929	KIF1BP	KIF1 binding protein
17075968	0.617238	3.22937	3.50206	0.00650574	0.112466	-2.24361	AC084262.1
17052548	-0.930948	5.03254	-3.50178	0.00650865	0.112466	-2.24405	MGAM2	maltase-glucoamylase 2 (putative)
17052540	-0.465942	4.12121	-3.50076	0.00651922	0.112527	-2.24563	MGAM2	maltase-glucoamylase 2 (putative)
17059165	0.665662	11.4245	3.49852	0.00654256	0.112808	-2.24913	HGF	hepatocyte growth factor (hepapoietin A; scatter factor)
17103272	0.650401	6.62291	3.49574	0.00657158	0.113186	-2.25345	SSX4; SSX4B	synovial sarcoma, X breakpoint 4; synovial sarcoma, X breakpoint 4B
16858654	0.650353	7.52174	3.49411	0.00658862	0.113357	-2.25598	ZNF791	zinc finger protein 791
16863834	-0.710423	7.57616	-3.49217	0.006609	0.113585	-2.259	SPHK2	sphingosine kinase 2
17014169	-0.584716	7.92258	-3.48992	0.00663272	0.113847	-2.2625	TULP4	tubby like protein 4
17112213	0.756363	7.95737	3.48887	0.00664374	0.113847	-2.26413	ABCB7	ATP-binding cassette, sub-family B (MDR/TAP), member 7
16670681	1.04657	6.46304	3.48831	0.0066497	0.113847	-2.265	ANXA9	annexin A9
17066018	0.662788	9.46966	3.48802	0.0066528	0.113847	-2.26546	ZDHHC2	zinc finger, DHHC-type containing 2
16809377	0.536368	6.521	3.4873	0.00666038	0.113855	-2.26657	GNB5	guanine nucleotide binding protein (G protein), beta 5
16887589	0.541443	8.41715	3.48314	0.00670468	0.114489	-2.27305	CYBRD1	cytochrome b reductase 1
16658674	-0.722262	7.29581	-3.48077	0.00673007	0.1148	-2.27674	TMEM201	transmembrane protein 201
17098004	-0.474391	10.0188	-3.47846	0.00675489	0.1151	-2.28034	RAB14	RAB14, member RAS oncogene family
16732846	0.472995	5.16839	3.47765	0.00676353	0.115124	-2.28159	OR8A1	olfactory receptor, family 8, subfamily A, member 1
16829690	0.449997	7.88517	3.47623	0.00677888	0.115263	-2.2838	RAP1GAP2	RAP1 GTPase activating protein 2
17047321	0.468626	8.34297	3.47483	0.00679405	0.115306	-2.28599	WBSCR16	Williams-Beuren syndrome chromosome region 16
16842659	0.686375	7.20935	3.47466	0.00679589	0.115306	-2.28625	ALDOC	aldolase C, fructose-bisphosphate
17075542	0.408212	6.6083	3.47328	0.00681087	0.115346	-2.2884	NKX2-6	NK2 homeobox 6
16869660	0.629769	7.59842	3.47311	0.00681273	0.115346	-2.28867	NDUFB7	NADH dehydrogenase (ubiquinone) 1 beta subcomplex, 7, 18kDa
16920338	0.612477	7.39628	3.46879	0.00685972	0.115767	-2.29539	ATP9A	ATPase, class II, type 9A
17096669	-0.598099	6.41102	-3.46866	0.00686113	0.115767	-2.29559	GRIN3A	glutamate receptor, ionotropic, N-methyl-D-aspartate 3A
17098177	0.441914	7.35519	3.4683	0.00686512	0.115767	-2.29616	ZBTB26	zinc finger and BTB domain containing 26
16896710	-0.50082	8.495	-3.46816	0.00686662	0.115767	-2.29637	SOS1	son of sevenless homolog 1 (Drosophila)
16805495	-0.429904	6.83061	-3.4666	0.00688375	0.115933	-2.2988	IGF1R	insulin-like growth factor 1 receptor
16690103	0.793222	7.57547	3.46425	0.00690958	0.116182	-2.30246	DBT	dihydrolipoamide branched chain transacylase E2
16977052	-0.512778	5.79749	-3.46393	0.00691308	0.116182	-2.30296	CXCL10	chemokine (C-X-C motif) ligand 10
16967484	-0.536122	4.59035	-3.46296	0.00692386	0.116241	-2.30448	SMR3A	submaxillary gland androgen regulated protein 3A
16702967	0.51446	10.9218	3.46162	0.00693859	0.116366	-2.30656	ARL5B	ADP-ribosylation factor-like 5B
17075759	0.466325	8.12486	3.46057	0.00695029	0.116439	-2.3082	CCDC25	coiled-coil domain containing 25
16838059	-0.736257	7.37605	-3.45919	0.00696562	0.116574	-2.31036	SPHK1	sphingosine kinase 1
17060791	-0.445188	6.74028	-3.45724	0.00698726	0.11668	-2.31339	ACHE	acetylcholinesterase (Yt blood group)
17063168	-0.467342	9.5354	-3.45605	0.00700056	0.11668	-2.31524	CNOT4	CCR4-NOT transcription complex, subunit 4
16872022	0.428149	6.43753	3.45567	0.0070048	0.11668	-2.31584	LGALS7; LGALS7B	lectin, galactoside-binding, soluble, 7; lectin, galactoside-binding, soluble, 7B
16861193	-0.430401	12.1133	-3.45509	0.0070113	0.11668	-2.31674	AC002398.9; PSENEN	; presenilin enhancer gamma secretase subunit
16937571	0.940456	7.94883	3.45392	0.00702444	0.11668	-2.31857	VHL	von Hippel-Lindau tumor suppressor, E3 ubiquitin protein ligase
16867212	0.450501	12.6273	3.45362	0.00702777	0.11668	-2.31903	EEF2	eukaryotic translation elongation factor 2
17028857	-0.435085	8.01335	-3.45337	0.00703052	0.11668	-2.31942	MDC1	mediator of DNA-damage checkpoint 1
17036357	-0.435085	8.01335	-3.45337	0.00703052	0.11668	-2.31942	MDC1	mediator of DNA-damage checkpoint 1
17067632	0.6458	8.24059	3.45121	0.00705481	0.116886	-2.32279	WRN	Werner syndrome, RecQ helicase-like
16849982	0.603182	7.02186	3.45097	0.00705758	0.116886	-2.32317	ALYREF	Aly/REF export factor
16732381	0.513232	5.51592	3.44998	0.00706871	0.116949	-2.32471	AP000679.2
16684744	0.469588	5.79419	3.44764	0.00709518	0.117097	-2.32836	SYNC	syncoilin, intermediate filament protein
16906749	0.507675	6.33279	3.44736	0.00709839	0.117097	-2.3288	HECW2	HECT, C2 and WW domain containing E3 ubiquitin protein ligase 2
16825252	0.450588	6.77531	3.44724	0.0070997	0.117097	-2.32898	GSG1L	GSG1-like
16872189	-0.650144	6.9404	-3.44519	0.00712301	0.11736	-2.33218	LRFN1	leucine rich repeat and fibronectin type III domain containing 1
17115160	0.519963	7.0672	3.43792	0.00720624	0.118553	-2.34353	HAUS7; TREX2	HAUS augmin-like complex, subunit 7; three prime repair exonuclease 2
16841463	0.539931	6.50071	3.43757	0.00721023	0.118553	-2.34407	ZNF18	zinc finger protein 18
16692805	1.17372	7.72856	3.43564	0.00723253	0.118696	-2.34709	GOLPH3L	golgi phosphoprotein 3-like
16663498	0.412538	6.08576	3.43552	0.00723384	0.118696	-2.34727	MPL	MPL proto-oncogene, thrombopoietin receptor
17110404	-0.529157	7.67369	-3.43257	0.0072681	0.119112	-2.35188	SLC9A7	solute carrier family 9, subfamily A (NHE7, cation proton antiporter 7), member 7
16929943	0.465237	10.5711	3.43204	0.00727425	0.119112	-2.35271	EIF3L	eukaryotic translation initiation factor 3, subunit L
17094040	-0.51291	4.19691	-3.43088	0.00728767	0.119112	-2.35451	RP11-613M10.9
16840155	-0.470201	12.9045	-3.43076	0.00728905	0.119112	-2.35469	PFN1	profilin 1
16948572	0.911492	6.86933	3.42845	0.00731611	0.119403	-2.35831	KLHL24	kelch-like family member 24
16853445	0.559317	9.41879	3.42796	0.00732182	0.119403	-2.35907	YES1	YES proto-oncogene 1, Src family tyrosine kinase
17026706	-0.431274	7.91266	-3.42502	0.00735636	0.119721	-2.36367	MDC1	mediator of DNA-damage checkpoint 1
17031635	-0.431274	7.91266	-3.42502	0.00735636	0.119721	-2.36367	MDC1	mediator of DNA-damage checkpoint 1
17103597	0.523002	6.81343	3.42437	0.00736397	0.119723	-2.36468	PPP1R3F	protein phosphatase 1, regulatory subunit 3F
16986913	1.24552	9.13492	3.42144	0.00739856	0.119822	-2.36926	VCAN	versican
16888847	0.824945	6.2787	3.42116	0.00740191	0.119822	-2.3697	NAB1	NGFI-A binding protein 1 (EGR1 binding protein 1)
17012582	0.463747	4.95402	3.42085	0.00740556	0.119822	-2.37018	ARG1	arginase 1
16922275	0.46845	8.00089	3.42078	0.00740639	0.119822	-2.37029	IFNGR2	interferon gamma receptor 2 (interferon gamma transducer 1)
16924792	1.0619	7.1149	3.42066	0.0074078	0.119822	-2.37047	CLDN8	claudin 8
16861033	0.425666	5.88914	3.42004	0.00741517	0.119822	-2.37145	GAPDHS	glyceraldehyde-3-phosphate dehydrogenase, spermatogenic
16920806	0.403267	5.64745	3.41761	0.00744407	0.120167	-2.37524	SYCP2	synaptonemal complex protein 2
17051286	-1.13743	9.78175	-3.41692	0.0074522	0.120177	-2.37631	FLNC	filamin C, gamma
16876428	-1.00317	4.64313	-3.415	0.00747516	0.120426	-2.37931	CH17-408M7.1
16778745	0.548647	5.89314	3.4141	0.00748591	0.120477	-2.38072	SLC25A30	solute carrier family 25, member 30
16712627	0.526491	8.70304	3.41092	0.0075241	0.12097	-2.38569	ABI1	abl-interactor 1
16855283	-0.544769	8.6506	-3.40939	0.00754262	0.121145	-2.38809	CXXC1	CXXC finger protein 1
16753712	0.491317	9.38559	3.40851	0.00755323	0.121194	-2.38946	CAND1	cullin-associated and neddylation-dissociated 1
16938253	0.577536	6.60479	3.40673	0.00757479	0.121417	-2.39224	RAB5A	RAB5A, member RAS oncogene family
16922070	0.539027	4.77189	3.40556	0.00758896	0.121522	-2.39407	KRTAP6-3	keratin associated protein 6-3
16679799	0.748443	6.06239	3.4042	0.00760555	0.121666	-2.3962	OR2T4	olfactory receptor, family 2, subfamily T, member 4
16712154	0.422778	12.4015	3.40019	0.00765454	0.122327	-2.40247	RSU1	Ras suppressor protein 1
16817537	-0.478622	6.63741	-3.39856	0.0076745	0.122523	-2.40501	LAT; RP11-264B17.3	; linker for activation of T cells
16959112	-0.578619	9.01257	-3.39522	0.0077157	0.123055	-2.41024	PIK3R4	phosphoinositide-3-kinase, regulatory subunit 4
16937563	0.439845	11.0054	3.39404	0.0077303	0.123055	-2.41208	BRK1	BRICK1, SCAR/WAVE actin-nucleating complex subunit
17001005	0.586969	6.29993	3.3932	0.00774072	0.123055	-2.4134	PCDH1	protocadherin 1
16883074	-0.512205	7.12046	-3.39284	0.00774518	0.123055	-2.41396	CNNM4	cyclin and CBS domain divalent metal cation transport mediator 4
16669389	0.511525	9.6557	3.39274	0.00774641	0.123055	-2.41412	PHGDH	phosphoglycerate dehydrogenase
17122682	0.560069	7.24894	3.39046	0.00777473	0.123382	-2.41768	RPS19P1	ribosomal protein S19 pseudogene 1
16928699	-0.614096	7.93752	-3.38901	0.00779292	0.1234	-2.41996	ZNRF3	zinc and ring finger 3
17018459	-0.619432	7.95485	-3.38877	0.0077959	0.1234	-2.42033	TEAD3	TEA domain family member 3
16919692	-0.646632	7.46874	-3.38828	0.00780201	0.1234	-2.4211	SPATA25	spermatogenesis associated 25
17034090	-0.422607	8.02408	-3.38692	0.00781905	0.1234	-2.42323	MDC1	mediator of DNA-damage checkpoint 1
16912362	-1.22954	8.80028	-3.38662	0.00782281	0.1234	-2.4237	ID1	inhibitor of DNA binding 1, dominant negative helix-loop-helix protein
16849528	-0.411905	9.43471	-3.38616	0.00782858	0.1234	-2.42442	USP36	ubiquitin specific peptidase 36
17126186	0.421332	5.65804	3.38604	0.00783003	0.1234	-2.4246	RPL3	ribosomal protein L3
16820084	-0.586623	7.48958	-3.38369	0.00785969	0.123452	-2.42829	SLC9A5	solute carrier family 9, subfamily A (NHE5, cation proton antiporter 5), member 5
16673652	-0.452086	5.97202	-3.38361	0.00786068	0.123452	-2.42841	RP1-79C4.4
16748015	0.467397	5.88639	3.38256	0.00787388	0.123452	-2.43005	A2ML1	alpha-2-macroglobulin-like 1
16777549	0.553325	7.53965	3.38179	0.00788362	0.123452	-2.43125	MTMR6	myotubularin related protein 6
16665373	0.510806	6.93196	3.38171	0.00788466	0.123452	-2.43138	INADL	InaD-like (Drosophila)
16745637	0.71445	4.20125	3.38163	0.00788565	0.123452	-2.43151	OR8D1	olfactory receptor, family 8, subfamily D, member 1
16671154	-0.429967	6.85094	-3.38026	0.007903	0.123452	-2.43365	S100A1	S100 calcium binding protein A1
16759539	-0.466418	7.88797	-3.37996	0.00790675	0.123452	-2.43412	FBRSL1	fibrosin-like 1
16711797	0.448238	9.63787	3.37927	0.00791556	0.123452	-2.4352	NUDT5	nudix (nucleoside diphosphate linked moiety X)-type motif 5
16822801	0.545131	8.17694	3.37915	0.00791709	0.123452	-2.43539	NME3	NME/NM23 nucleoside diphosphate kinase 3
16720932	0.420124	6.57128	3.37904	0.00791843	0.123452	-2.43556	KCNQ1	potassium channel, voltage gated KQT-like subfamily Q, member 1
17002162	0.457265	6.07391	3.37763	0.00793638	0.123492	-2.43777	FAM71B	family with sequence similarity 71, member B
16996141	-0.798097	3.95557	-3.37736	0.00793987	0.123492	-2.43819	RP11-45H22.3
16781475	0.49208	3.66337	3.37569	0.00796107	0.123492	-2.4408	OR11H4	olfactory receptor, family 11, subfamily H, member 4
16910601	-0.537635	9.19012	-3.37537	0.00796521	0.123492	-2.44131	NRSN2	neurensin 2
16862837	-0.543605	6.70392	-3.37463	0.00797467	0.123492	-2.44246	SRRM5; ZNF576	serine/arginine repetitive matrix 5; zinc finger protein 576
16830016	-0.526033	8.45594	-3.37387	0.00798437	0.123492	-2.44365	KIF1C	kinesin family member 1C
16771308	0.4786	8.29955	3.37382	0.00798504	0.123492	-2.44373	SRSF9	serine/arginine-rich splicing factor 9
17117975	-0.545519	8.46579	-3.3735	0.00798918	0.123492	-2.44424	LLPH; RP11-745O10.4	; LLP homolog, long-term synaptic facilitation (Aplysia)
16796752	-0.471058	5.44964	-3.37338	0.00799071	0.123492	-2.44442	RTL1	retrotransposon-like 1
16772144	-0.506263	8.59682	-3.37255	0.00800139	0.123537	-2.44573	SCARB1	scavenger receptor class B, member 1
16686472	0.485893	11.4792	3.3718	0.00801096	0.123566	-2.4469	PRDX1	peroxiredoxin 1
16697471	0.490735	5.48278	3.37106	0.00802044	0.123592	-2.44805	B3GALT2	UDP-Gal:betaGlcNAc beta 1,3-galactosyltransferase, polypeptide 2
16682733	0.510681	5.86995	3.37022	0.00803128	0.12364	-2.44937	TMCO4	transmembrane and coiled-coil domains 4
16966369	-0.510163	8.7938	-3.36601	0.00808576	0.124359	-2.45597	TMEM33	transmembrane protein 33
16757347	-0.472841	7.3098	-3.36527	0.00809535	0.124386	-2.45712	OAS3	2'-5'-oligoadenylate synthetase 3, 100kDa
16693427	-0.447117	4.49836	-3.36386	0.0081137	0.124479	-2.45933	S100A7	S100 calcium binding protein A7
16996983	0.509961	7.92393	3.36361	0.00811699	0.124479	-2.45973	NAIP; RP11-1319K7.1	; NLR family, apoptosis inhibitory protein
16836351	-0.510746	8.08375	-3.36184	0.00814007	0.124581	-2.4625	AKAP1	A kinase (PRKA) anchor protein 1
17098932	-0.418068	9.22195	-3.36172	0.00814165	0.124581	-2.46269	C9orf114	chromosome 9 open reading frame 114
16916352	-0.556461	8.76086	-3.3613	0.00814711	0.124581	-2.46334	RP5-850E9.3; SRXN1	; sulfiredoxin 1
16687342	-0.572375	6.22656	-3.36022	0.0081613	0.124658	-2.46504	MAGOH	mago homolog, exon junction complex core component
16839425	-0.735725	8.93117	-3.35973	0.00816774	0.124658	-2.46581	SLC43A2	solute carrier family 43 (amino acid system L transporter), member 2
16794158	-0.44297	8.30847	-3.3584	0.00818524	0.124737	-2.4679	ZFP36L1	ZFP36 ring finger protein-like 1
17080809	0.446037	4.40586	3.35787	0.00819211	0.124737	-2.46872	KLHL38	kelch-like family member 38
16712421	-0.532007	3.43126	-3.35755	0.00819642	0.124737	-2.46923	C10orf113	chromosome 10 open reading frame 113
16931912	-0.520307	4.22446	-3.35565	0.00822145	0.124999	-2.47221	XKR3	XK, Kell blood group complex subunit-related family, member 3
16855898	0.665402	9.72526	3.35488	0.00823159	0.125034	-2.47341	CBLN2	cerebellin 2 precursor
16781452	0.500005	3.37373	3.35303	0.00825606	0.125286	-2.4763	OR4K1	olfactory receptor, family 4, subfamily K, member 1
16675695	0.503775	6.45356	3.35147	0.00827679	0.125481	-2.47875	GPR25	G protein-coupled receptor 25
16714798	0.708003	9.28382	3.35052	0.00828945	0.125554	-2.48024	JMJD1C	jumonji domain containing 1C
16709108	0.483389	6.23162	3.34931	0.00830557	0.125593	-2.48214	MXI1	MAX interactor 1, dimerization protein
16915426	0.437928	5.32701	3.34915	0.0083078	0.125593	-2.4824	PHACTR3	phosphatase and actin regulator 3
16804658	0.406302	5.04317	3.34724	0.00833327	0.125859	-2.48539	WDR93	WD repeat domain 93
17071584	0.55452	8.88947	3.34578	0.00835291	0.126037	-2.48768	ATP6V1C1	ATPase, H+ transporting, lysosomal 42kDa, V1 subunit C1
16916270	-0.435694	6.13877	-3.34379	0.00837966	0.126321	-2.4908	PCMTD2	protein-L-isoaspartate (D-aspartate) O-methyltransferase domain containing 2
16785316	0.682575	8.6657	3.34181	0.00840635	0.126603	-2.4939	MTHFD1	methylenetetrahydrofolate dehydrogenase (NADP+ dependent) 1, methenyltetrahydrofolate cyclohydrolase, formyltetrahydrofolate synthetase
16995809	0.647098	7.35475	3.34017	0.00842853	0.126637	-2.49648	OXCT1	3-oxoacid CoA transferase 1
16729103	0.426576	8.27165	3.33999	0.00843103	0.126637	-2.49676	RPS3	ribosomal protein S3
16728506	-0.50162	5.86741	-3.33958	0.00843652	0.126637	-2.4974	KRTAP5-8	keratin associated protein 5-8
16723464	0.515921	5.08121	3.33899	0.0084446	0.126637	-2.49833	RP13-786C16.1
17013677	0.429732	5.09772	3.33845	0.0084519	0.126637	-2.49918	IYD	iodotyrosine deiodinase
16832695	-0.570306	8.79428	-3.33813	0.00845626	0.126637	-2.49968	ANKRD13B	ankyrin repeat domain 13B
17053553	-0.445634	7.81182	-3.33622	0.00848221	0.126907	-2.50267	SLC4A2	solute carrier family 4 (anion exchanger), member 2
17122550	0.438157	8.0948	3.33412	0.0085109	0.126997	-2.50596	UBB; UBBP4	ubiquitin B; ubiquitin B pseudogene 4
16847644	0.494575	8.13107	3.33365	0.00851743	0.126997	-2.50671	SMARCD2	SWI/SNF related, matrix associated, actin dependent regulator of chromatin, subfamily d, member 2
16801850	0.655994	7.43761	3.33339	0.00852093	0.126997	-2.50711	RAB8B	RAB8B, member RAS oncogene family
16766658	0.638766	7.53909	3.3332	0.00852355	0.126997	-2.50741	AGAP2	ArfGAP with GTPase domain, ankyrin repeat and PH domain 2
16882277	0.574633	7.43223	3.33283	0.00852857	0.126997	-2.50799	VAMP8	vesicle-associated membrane protein 8
16751687	0.636325	7.50935	3.33143	0.0085479	0.126997	-2.51019	ZNF740	zinc finger protein 740
17073408	0.434353	7.09096	3.3311	0.00855234	0.126997	-2.5107	ZNF623	zinc finger protein 623
16914781	0.509631	9.287	3.33105	0.00855302	0.126997	-2.51078	RNF114	ring finger protein 114
16850896	0.71324	8.13835	3.33024	0.00856428	0.126997	-2.51206	TWSG1	twisted gastrulation BMP signaling modulator 1
16850849	-0.429435	6.45261	-3.32998	0.00856788	0.126997	-2.51247	NDUFV2; RP11-21J18.1	; NADH dehydrogenase (ubiquinone) flavoprotein 2, 24kDa
16870821	0.441888	3.7089	3.32851	0.00858818	0.127164	-2.51478	ZNF100	zinc finger protein 100
16803790	-0.472861	8.88387	-3.32748	0.00860232	0.127164	-2.51639	MESDC1	mesoderm development candidate 1
16990331	0.489571	4.50121	3.32695	0.00860971	0.127164	-2.51722	PCDHB15	protocadherin beta 15
16797483	-0.730186	4.66161	-3.32667	0.00861361	0.127164	-2.51766	IGHV3-16	immunoglobulin heavy variable 3-16 (non-functional)
16948209	0.637468	7.49701	3.32628	0.008619	0.127164	-2.51827	PIK3CA	phosphatidylinositol-4,5-bisphosphate 3-kinase, catalytic subunit alpha
16950632	0.552091	8.2421	3.3247	0.00864089	0.127184	-2.52075	EMC3	ER membrane protein complex subunit 3
16890998	-0.443163	8.61288	-3.32384	0.00865285	0.127184	-2.5221	STK36	serine/threonine kinase 36
16965527	0.527726	6.16358	3.32371	0.00865473	0.127184	-2.52231	PI4K2B	phosphatidylinositol 4-kinase type 2 beta
16782030	0.588942	4.31279	3.32337	0.00865947	0.127184	-2.52284	TRAJ47	T cell receptor alpha joining 47
16777682	0.625153	5.39548	3.32242	0.00867273	0.127184	-2.52434	URAD	ureidoimidazoline (2-oxo-4-hydroxy-4-carboxy-5-) decarboxylase
16993335	0.428069	5.71621	3.32222	0.00867554	0.127184	-2.52465	ZNF354C	zinc finger protein 354C
17094761	0.619906	6.29238	3.32149	0.00868565	0.127184	-2.52579	KLF9	Kruppel-like factor 9
17070013	-0.506725	10.5718	-3.32148	0.00868579	0.127184	-2.5258	RDH10	retinol dehydrogenase 10 (all-trans)
16661051	0.49225	6.58537	3.32087	0.00869438	0.127184	-2.52677	PDIK1L	PDLIM1 interacting kinase 1 like
16829170	-0.599255	8.50881	-3.32046	0.00870011	0.127184	-2.52741	PIEZO1	piezo-type mechanosensitive ion channel component 1
16800779	0.534782	4.337	3.31871	0.00872467	0.12722	-2.53016	CTXN2	cortexin 2
16874313	0.770022	8.20167	3.31741	0.00874294	0.12722	-2.5322	PIH1D1	PIH1 domain containing 1
16712148	0.436718	6.08696	3.3171	0.00874731	0.12722	-2.53269	C1QL3	complement component 1, q subcomponent-like 3
16845929	-0.474343	6.93723	-3.31684	0.00875102	0.12722	-2.5331	ARHGAP27	Rho GTPase activating protein 27
16821296	-0.603465	8.66921	-3.31678	0.00875179	0.12722	-2.53319	CMIP	c-Maf inducing protein
17106959	0.40932	7.50813	3.31672	0.00875271	0.12722	-2.53329	RBMX2	RNA binding motif protein, X-linked 2
16825614	-0.393738	7.45119	-3.31588	0.00876446	0.12722	-2.5346	FAM57B	family with sequence similarity 57, member B
16845876	-0.559571	7.44611	-3.31575	0.00876634	0.12722	-2.53481	MAP3K14	mitogen-activated protein kinase kinase kinase 14
16992809	0.497485	10.6089	3.31327	0.00880151	0.127578	-2.53871	HIGD2A	HIG1 hypoxia inducible domain family, member 2A
17057990	0.398492	5.56118	3.31287	0.00880705	0.127578	-2.53932	NUPR1L	nuclear protein, transcriptional regulator, 1-like
16756822	-0.432583	7.08934	-3.30905	0.00886153	0.128239	-2.54534	FAM222A	family with sequence similarity 222, member A
16932117	-0.520282	6.31902	-3.30838	0.00887099	0.128239	-2.54638	GGT3P	gamma-glutamyltransferase 3 pseudogene
16834664	-0.622544	4.4208	-3.30798	0.00887678	0.128239	-2.54701	C17orf105	chromosome 17 open reading frame 105
16904956	0.660172	6.34111	3.30619	0.00890241	0.128266	-2.54983	METTL5	methyltransferase like 5
16919138	-0.50862	9.15308	-3.30564	0.00891027	0.128266	-2.55069	TTI1	TELO2 interacting protein 1
16690682	0.580611	5.68937	3.30558	0.00891111	0.128266	-2.55078	ALX3	ALX homeobox 3
16659380	-0.585411	5.16475	-3.3051	0.00891808	0.128266	-2.55154	PRAMEF2	PRAME family member 2
16661978	0.436624	8.59891	3.30504	0.00891886	0.128266	-2.55163	TXLNA	taxilin alpha
16679451	0.477307	6.69746	3.30362	0.00893936	0.128272	-2.55386	SDCCAG8	serologically defined colon cancer antigen 8
16837433	-0.474541	8.63702	-3.30348	0.00894132	0.128272	-2.55408	COG1	component of oligomeric golgi complex 1
16915044	0.419521	6.77663	3.30334	0.00894345	0.128272	-2.55431	RTFDC1	replication termination factor 2 domain containing 1
16885978	-0.521943	9.55289	-3.30269	0.00895271	0.12829	-2.55532	R3HDM1	R3H domain containing 1
16942919	0.672734	6.62526	3.30142	0.00897116	0.128392	-2.55733	HTR1F	5-hydroxytryptamine (serotonin) receptor 1F, G protein-coupled
16713352	0.446072	6.59673	3.30109	0.00897595	0.128392	-2.55785	ZNF25	zinc finger protein 25
16815509	0.524883	5.88697	3.29959	0.00899756	0.128464	-2.56019	VASN	vasorin
16693280	-0.507449	8.68515	-3.29941	0.00900029	0.128464	-2.56049	S100A11	S100 calcium binding protein A11
16907729	-0.443379	5.8397	-3.29907	0.00900514	0.128464	-2.56101	CRYGC	crystallin, gamma C
17125786	-0.546407	7.41335	-3.29571	0.00905413	0.129048	-2.5663	RPL31	ribosomal protein L31
16970896	0.54427	7.21174	3.29506	0.00906351	0.129066	-2.56731	RAB33B	RAB33B, member RAS oncogene family
16918445	-0.461818	9.02469	-3.29383	0.00908165	0.129209	-2.56926	E2F1	E2F transcription factor 1
16668550	0.472402	8.06844	3.29274	0.00909758	0.12932	-2.57097	RBM15	RNA binding motif protein 15
16851604	0.70959	7.95251	3.29217	0.00910599	0.129324	-2.57187	IMPACT	impact RWD domain protein
16791962	-0.616021	7.45195	-3.28647	0.00919007	0.130167	-2.58083	PPP2R3C	protein phosphatase 2, regulatory subunit B'', gamma
17106997	0.559163	9.54093	3.2859	0.00919847	0.130167	-2.58172	STK26	serine/threonine protein kinase 26
16774766	-0.478364	6.76923	-3.28551	0.0092043	0.130167	-2.58234	MLNR	motilin receptor
16822187	0.512647	6.4529	3.2854	0.00920591	0.130167	-2.58251	DEF8	differentially expressed in FDCP 8 homolog (mouse)
16832438	-0.551359	9.11812	-3.28539	0.00920613	0.130167	-2.58253	TNFAIP1	tumor necrosis factor, alpha-induced protein 1 (endothelial)
17012690	-0.642602	4.30611	-3.28136	0.0092662	0.1309	-2.58887	TAAR9	trace amine associated receptor 9 (gene/pseudogene)
16757035	0.521906	5.19884	3.27898	0.0093018	0.131119	-2.59261	CCDC63	coiled-coil domain containing 63
16814115	0.452832	6.55295	3.27878	0.00930477	0.131119	-2.59292	HBM	hemoglobin, mu
17087508	-0.521571	6.33125	-3.27868	0.00930632	0.131119	-2.59308	KRT8P11	keratin 8 pseudogene 11
16841546	0.478465	7.50139	3.2781	0.00931504	0.131126	-2.59399	CDRT15	CMT1A duplicated region transcript 15
17091539	0.411328	7.17429	3.27459	0.00936796	0.131658	-2.59952	C9orf139	chromosome 9 open reading frame 139
16708990	0.486128	4.79054	3.27415	0.00937453	0.131658	-2.6002	SORCS3	sortilin-related VPS10 domain containing receptor 3
16910728	-0.419643	8.45602	-3.27352	0.00938417	0.131658	-2.6012	SIRPA	signal-regulatory protein alpha
16695268	-0.754899	7.33103	-3.27337	0.00938638	0.131658	-2.60143	IGSF8	immunoglobulin superfamily, member 8
16808386	0.505592	7.64707	3.27286	0.00939413	0.131658	-2.60224	MFAP1	microfibrillar-associated protein 1
16767081	0.807386	8.25558	3.27162	0.00941301	0.131807	-2.60419	WIF1	WNT inhibitory factor 1
16821021	0.41366	9.9149	3.27098	0.00942267	0.131826	-2.60519	PSMD7	proteasome 26S subunit, non-ATPase 7
16765029	-0.612577	5.62462	-3.26848	0.00946087	0.132035	-2.60913	KRT1	keratin 1, type II
16854673	0.822378	6.66324	3.26843	0.00946164	0.132035	-2.60921	ZSCAN30	zinc finger and SCAN domain containing 30
16808298	-0.468049	7.05354	-3.26838	0.00946243	0.132035	-2.60929	PPIP5K1	diphosphoinositol pentakisphosphate kinase 1
17070665	0.434859	6.19552	3.26432	0.00952466	0.132787	-2.61568	DECR1	2,4-dienoyl CoA reductase 1, mitochondrial
17065383	0.782555	5.85404	3.26205	0.00955969	0.133043	-2.61926	DEFB107A; DEFB107B	defensin, beta 107A; defensin, beta 107B
17074414	0.782555	5.85404	3.26205	0.00955969	0.133043	-2.61926	DEFB107A; DEFB107B	defensin, beta 107A; defensin, beta 107B
16873313	0.501044	8.87931	3.25984	0.00959389	0.133185	-2.62274	ERCC1	excision repair cross-complementation group 1
16830146	0.518753	7.52392	3.2598	0.0095944	0.133185	-2.62279	MIS12	MIS12 kinetochore complex component
16850107	-0.446463	9.68159	-3.25962	0.00959731	0.133185	-2.62309	FASN	fatty acid synthase
16698122	-0.444006	11.4004	-3.25923	0.00960329	0.133185	-2.62369	ADIPOR1	adiponectin receptor 1
17125030	-0.470829	4.73986	-3.25859	0.00961317	0.133195	-2.62469	ASNSP1	asparagine synthetase pseudogene 1
16850437	0.436838	10.4549	3.25811	0.00962072	0.133195	-2.62546	USP14	ubiquitin specific peptidase 14 (tRNA-guanine transglycosylase)
16746992	0.455222	10.8954	3.25717	0.00963523	0.13328	-2.62693	CCND2	cyclin D2
16991180	0.464427	6.56643	3.25612	0.00965165	0.133392	-2.62859	SMIM3	small integral membrane protein 3
16781464	-0.625344	4.49442	-3.25335	0.00969491	0.133874	-2.63294	OR4K17	olfactory receptor, family 4, subfamily K, member 17
17010692	0.497688	6.29798	3.25172	0.00972052	0.133926	-2.63551	RWDD2A	RWD domain containing 2A
17064000	0.69946	5.41939	3.25167	0.0097214	0.133926	-2.6356	OR2A42	olfactory receptor, family 2, subfamily A, member 42
16703036	0.691007	9.00053	3.25126	0.00972781	0.133926	-2.63624	PLXDC2	plexin domain containing 2
16812669	0.576687	5.37402	3.25097	0.00973229	0.133926	-2.63669	FSD2	fibronectin type III and SPRY domain containing 2
16824075	0.436527	3.85593	3.24976	0.00975145	0.134074	-2.63861	RP11-65J21.1
16683719	-0.436073	7.57253	-3.24871	0.00976795	0.134159	-2.64026	PAQR7	progestin and adipoQ receptor family member VII
17041421	-0.532368	8.30243	-3.24825	0.00977525	0.134159	-2.64098	ZBTB9	zinc finger and BTB domain containing 9
16955119	0.451462	6.63759	3.24744	0.00978809	0.134159	-2.64226	CHDH	choline dehydrogenase
16943284	0.754477	7.44142	3.24684	0.00979753	0.134159	-2.6432	TBC1D23	TBC1 domain family, member 23
16842999	-0.534769	7.93403	-3.24671	0.00979967	0.134159	-2.64341	GIT1	G protein-coupled receptor kinase interacting ArfGAP 1
17068064	0.413688	5.98298	3.24616	0.00980833	0.134162	-2.64427	LETM2	leucine zipper-EF-hand containing transmembrane protein 2
16838977	-0.406301	8.07819	-3.24407	0.0098415	0.134466	-2.64756	RAC3	ras-related C3 botulinum toxin substrate 3 (rho family, small GTP binding protein Rac3)
16762087	0.467419	7.43642	3.2437	0.00984739	0.134466	-2.64815	RECQL	RecQ helicase-like
17070737	-0.524395	8.57735	-3.24293	0.00985973	0.134519	-2.64937	OTUD6B	OTU domain containing 6B
16837128	-0.660459	6.98906	-3.24237	0.00986871	0.134526	-2.65025	PRKCA	protein kinase C, alpha
16839519	0.862816	7.40076	3.23987	0.00990868	0.134956	-2.65419	TLCD2	TLC domain containing 2
17105699	-0.586638	5.58993	-3.23849	0.00993077	0.135087	-2.65636	TCEAL7	transcription elongation factor A (SII)-like 7
16865688	-0.437314	6.24449	-3.23788	0.00994055	0.135087	-2.65732	ZNF628	zinc finger protein 628
16732386	-0.412197	7.75209	-3.2375	0.00994679	0.135087	-2.65793	OAF	out at first homolog
16828514	0.500572	9.70531	3.23716	0.00995217	0.135087	-2.65846	KARS	lysyl-tRNA synthetase
16979225	0.502837	5.69398	3.23641	0.00996429	0.135136	-2.65964	PRSS12	protease, serine, 12 (neurotrypsin, motopsin)
16834351	-0.452993	8.31088	-3.23222	0.0100321	0.135941	-2.66625	COASY	CoA synthase
16697138	0.531867	6.67645	3.23093	0.0100531	0.13611	-2.66828	COLGALT2	collagen beta(1-O)galactosyltransferase 2
16898776	0.387253	7.7447	3.22939	0.0100782	0.136197	-2.67071	FAM136A	family with sequence similarity 136, member A
16823433	-0.534827	10.0728	-3.22934	0.0100789	0.136197	-2.67078	CREBBP	CREB binding protein
16659371	-1.2102	5.2296	-3.22846	0.0100933	0.136197	-2.67217	PRAMEF1; PRAMEF14; PRAMEF28; RP13-177J6.3	; PRAME family member 1; PRAME family member 14; PRAME family member 28
17111119	-0.703339	5.20032	-3.22844	0.0100937	0.136197	-2.67221	XAGE3	X antigen family, member 3
16855999	0.503906	7.8741	3.22719	0.0101141	0.136357	-2.67417	ZADH2	zinc binding alcohol dehydrogenase domain containing 2
16804942	-0.474678	7.87803	-3.22659	0.010124	0.136375	-2.67513	FURIN	furin (paired basic amino acid cleaving enzyme)
17093463	-0.785948	7.92306	-3.22488	0.0101521	0.136637	-2.67782	CNTFR	ciliary neurotrophic factor receptor
16676228	0.506409	9.93961	3.22348	0.010175	0.136774	-2.68002	ZC3H11A	zinc finger CCCH-type containing 11A
16861393	0.464403	8.34701	3.22302	0.0101826	0.136774	-2.68074	ZNF146	zinc finger protein 146
16962213	-0.526115	7.56641	-3.22249	0.0101913	0.136774	-2.68158	CLCN2	chloride channel, voltage-sensitive 2
16702747	0.452538	8.45017	3.22214	0.0101971	0.136774	-2.68214	PTER	phosphotriesterase related
17117554	-0.482027	11.7929	-3.22166	0.0102051	0.136774	-2.68289	RP11-267J23.4
16781983	-0.475098	5.26864	-3.22091	0.0102174	0.136824	-2.68407	TRAV40	T cell receptor alpha variable 40
16782090	-0.708784	3.32909	-3.21923	0.0102453	0.136969	-2.68672	TRAJ17	T cell receptor alpha joining 17
16763783	0.415426	6.76756	3.21897	0.0102496	0.136969	-2.68713	COL2A1	collagen, type II, alpha 1
16991125	-0.435858	8.71494	-3.2185	0.0102575	0.136969	-2.68788	NDST1	N-deacetylase/N-sulfotransferase (heparan glucosaminyl) 1
16957986	0.444634	5.10208	3.21819	0.0102626	0.136969	-2.68836	HCLS1	hematopoietic cell-specific Lyn substrate 1
16998937	0.488383	5.41647	3.21713	0.0102802	0.137089	-2.69003	TSSK1B	testis-specific serine kinase 1B
16911783	0.62381	7.79503	3.21496	0.0103164	0.137382	-2.69345	DTD1	D-tyrosyl-tRNA deacylase 1
16708340	-0.658682	7.91303	-3.21413	0.0103303	0.137382	-2.69476	SEMA4G	sema domain, immunoglobulin domain (Ig), transmembrane domain (TM) and short cytoplasmic domain, (semaphorin) 4G
16973561	0.516394	4.82441	3.21411	0.0103307	0.137382	-2.6948	FAM53A	family with sequence similarity 53, member A
16907831	0.408701	6.24462	3.21271	0.0103541	0.137382	-2.69701	MYL1	myosin, light chain 1, alkali; skeletal, fast
16686345	-0.571815	7.5355	-3.21232	0.0103607	0.137382	-2.69763	HECTD3	HECT domain containing E3 ubiquitin protein ligase 3
16824301	0.468927	9.60094	3.21214	0.0103638	0.137382	-2.69792	FOPNL	FGFR1OP N-terminal like
16666881	0.453954	7.61281	3.21181	0.0103693	0.137382	-2.69843	LMO4	LIM domain only 4
17125768	0.403224	6.39829	3.2117	0.010371	0.137382	-2.6986	MXRA5Y	matrix-remodelling associated 5, Y-linked, pseudogene
16862996	-0.460245	9.13685	-3.21045	0.0103921	0.137546	-2.70057	PVR	poliovirus receptor
16944010	-0.604925	7.9697	-3.20833	0.0104278	0.13789	-2.70391	BOC	BOC cell adhesion associated, oncogene regulated
17079338	0.604513	7.76424	3.20763	0.0104398	0.13789	-2.70503	C8orf37	chromosome 8 open reading frame 37
16808268	-0.676644	6.01166	-3.20684	0.010453	0.13789	-2.70626	CATSPER2	cation channel, sperm associated 2
16935386	0.687466	6.77144	3.20674	0.0104548	0.13789	-2.70643	CHADL	chondroadherin-like
17089194	0.5153	5.98565	3.206	0.0104673	0.13789	-2.70759	ZBTB34	zinc finger and BTB domain containing 34
16833996	-0.504931	10.0929	-3.20585	0.0104699	0.13789	-2.70784	CASC3	cancer susceptibility candidate 3
16861647	-0.545683	6.4448	-3.20497	0.0104849	0.137973	-2.70923	KCNK6	potassium channel, two pore domain subfamily K, member 6
17101231	0.523765	8.27691	3.20401	0.0105011	0.138071	-2.71073	GYG2	glycogenin 2
16919158	-0.378577	6.19707	-3.20351	0.0105096	0.138071	-2.71152	TGM2	transglutaminase 2
17060677	-0.42785	7.36642	-3.20115	0.0105499	0.138371	-2.71524	TFR2	transferrin receptor 2
16949991	0.443831	6.41049	3.20083	0.0105554	0.138371	-2.71576	NRROS	negative regulator of reactive oxygen species
16791219	-0.55994	6.36443	-3.2003	0.0105646	0.138371	-2.7166	TGM1	transglutaminase 1
17025177	0.534173	6.21714	3.20015	0.0105672	0.138371	-2.71683	DYNLT1	dynein, light chain, Tctex-type 1
16892246	-0.641936	5.21198	-3.19953	0.0105776	0.138394	-2.7178	ALPPL2	alkaline phosphatase, placental-like 2
16947401	0.506512	7.4696	3.19817	0.0106011	0.138587	-2.71995	MLF1	myeloid leukemia factor 1
16969729	0.483652	5.43956	3.19647	0.0106304	0.138857	-2.72264	EGF	epidermal growth factor
16981330	0.406349	6.90168	3.19528	0.0106509	0.13901	-2.72452	CBR4	carbonyl reductase 4
16987720	-0.494156	8.11701	-3.19472	0.0106605	0.139023	-2.7254	PPIP5K2	diphosphoinositol pentakisphosphate kinase 2
16950173	-0.602064	8.17008	-3.19195	0.0107086	0.139417	-2.72977	FAM157A	family with sequence similarity 157, member A
16702827	-0.44748	5.43566	-3.19136	0.0107188	0.139417	-2.7307	TMEM236	transmembrane protein 236
16878947	0.477652	6.55232	3.19133	0.0107193	0.139417	-2.73075	LTBP1	latent transforming growth factor beta binding protein 1
16740074	-0.490342	8.98856	-3.19096	0.0107258	0.139417	-2.73133	MEN1	multiple endocrine neoplasia I
16831839	-0.452381	9.10587	-3.18999	0.0107427	0.139524	-2.73287	SMCR8	Smith-Magenis syndrome chromosome region, candidate 8
16797224	0.472042	5.84224	3.18859	0.0107671	0.139727	-2.73507	GPR132	G protein-coupled receptor 132
16834154	0.449769	5.7909	3.18803	0.0107769	0.139741	-2.73597	KRTAP9-4	keratin associated protein 9-4
17045897	-0.576222	3.74317	-3.18677	0.010799	0.139914	-2.73796	C7orf69	chromosome 7 open reading frame 69
16843098	0.479062	8.86751	3.18544	0.0108223	0.140098	-2.74005	BLMH	bleomycin hydrolase
16750457	-0.434394	6.90944	-3.18495	0.0108308	0.140098	-2.74082	SLC48A1	solute carrier family 48 (heme transporter), member 1
16857021	0.442144	6.07154	3.18408	0.0108461	0.140182	-2.74219	TJP3	tight junction protein 3
16930446	0.548987	6.87064	3.18348	0.0108568	0.140206	-2.74315	SGSM3	small G protein signaling modulator 3
16692775	0.403026	9.29517	3.1822	0.0108793	0.14031	-2.74516	MCL1	myeloid cell leukemia 1
16898957	-0.440423	6.36973	-3.18202	0.0108824	0.14031	-2.74544	SFXN5	sideroflexin 5
17107509	0.503118	6.35421	3.18125	0.0108962	0.140374	-2.74667	CXorf51A; CXorf51B	chromosome X open reading frame 51A; chromosome X open reading frame 51B
17105862	1.07062	9.18671	3.17895	0.0109369	0.140564	-2.7503	NRK	Nik related kinase
16908138	-0.392387	5.29855	-3.17851	0.0109447	0.140564	-2.751	MREG	melanoregulin
16687546	-0.470783	8.57303	-3.17848	0.0109451	0.140564	-2.75103	SSBP3	single stranded DNA binding protein 3
16966074	0.873486	7.62785	3.17842	0.0109462	0.140564	-2.75113	WDR19	WD repeat domain 19
17120200	0.416748	5.65167	3.17771	0.0109589	0.140614	-2.75226	ST13P19	suppression of tumorigenicity 13 (colon carcinoma) (Hsp70 interacting protein) pseudogene 19
17037109	-0.517087	8.64509	-3.17627	0.0109845	0.140783	-2.75453	PBX2; PBX2P1	pre-B-cell leukemia homeobox 2; pre-B-cell leukemia homeobox 2 pseudogene 1
16992390	0.46531	6.47236	3.17598	0.0109897	0.140783	-2.75499	NEURL1B	neuralized E3 ubiquitin protein ligase 1B
16960647	0.556429	8.39263	3.17345	0.0110349	0.141041	-2.75898	DHX36	DEAH (Asp-Glu-Ala-His) box polypeptide 36
17112996	0.404349	8.71336	3.17292	0.0110446	0.141041	-2.75983	MORF4L2	mortality factor 4 like 2
16867756	-0.909848	7.56688	-3.17119	0.0110756	0.141041	-2.76256	TUBB4A	tubulin, beta 4A class IVa
17113513	0.370545	8.39168	3.17055	0.0110871	0.141041	-2.76357	CT83	cancer/testis antigen 83
16692993	-0.443853	5.31155	-3.17053	0.0110874	0.141041	-2.76359	TMOD4; VPS72	tropomodulin 4 (muscle); vacuolar protein sorting 72 homolog (S. cerevisiae)
17121656	0.404773	6.78678	3.17036	0.0110905	0.141041	-2.76387	HSD17B1P1	hydroxysteroid (17-beta) dehydrogenase 1 pseudogene 1
16820900	0.426552	7.9449	3.17018	0.0110938	0.141041	-2.76416	IST1	increased sodium tolerance 1 homolog (yeast)
16930811	-0.602617	8.3379	-3.17008	0.0110955	0.141041	-2.76431	2003-09-01	septin 3
16816996	0.473974	9.17373	3.16995	0.0110979	0.141041	-2.76452	UBFD1	ubiquitin family domain containing 1
17089849	-0.460904	8.76571	-3.16884	0.0111179	0.141041	-2.76627	TBC1D13	TBC1 domain family, member 13
16956897	0.783632	6.52346	3.16858	0.0111225	0.141041	-2.76668	SENP7	SUMO1/sentrin specific peptidase 7
16752652	-0.449262	8.37824	-3.16825	0.0111286	0.141041	-2.7672	SPRYD4	SPRY domain containing 4
16662298	0.481196	5.57267	3.16774	0.0111378	0.141041	-2.76801	C1orf94	chromosome 1 open reading frame 94
16974722	0.642092	7.27529	3.16601	0.0111691	0.141041	-2.77074	LCORL	ligand dependent nuclear receptor corepressor-like
16834449	-0.646523	5.9569	-3.16558	0.011177	0.141041	-2.77142	WNK4	WNK lysine deficient protein kinase 4
16874866	0.517152	5.26984	3.16547	0.0111789	0.141041	-2.77159	SIGLEC8	sialic acid binding Ig-like lectin 8
17091161	0.405582	5.80264	3.16532	0.0111816	0.141041	-2.77183	KCNT1	potassium channel, sodium activated subfamily T, member 1
16950390	0.501169	4.21852	3.16473	0.0111924	0.141041	-2.77277	RNU4ATAC17P	RNA, U4atac small nuclear 17, pseudogene
16927801	-0.400904	6.07019	-3.16466	0.0111936	0.141041	-2.77287	IGLV3-21	immunoglobulin lambda variable 3-21
16925187	0.494367	6.27853	3.16442	0.011198	0.141041	-2.77325	DNAJC28	DnaJ (Hsp40) homolog, subfamily C, member 28
16866303	-0.419086	6.722	-3.16389	0.0112076	0.141041	-2.77408	ZNF324B	zinc finger protein 324B
16881134	-0.965263	4.67193	-3.16342	0.0112163	0.141041	-2.77484	MXD1	MAX dimerization protein 1
16664932	0.42121	6.59874	3.16333	0.0112179	0.141041	-2.77498	TCEANC2	transcription elongation factor A (SII) N-terminal and central domain containing 2
17110586	-0.550109	5.98976	-3.1631	0.0112221	0.141041	-2.77534	SLC38A5	solute carrier family 38, member 5
16818842	0.42111	6.75456	3.1614	0.0112532	0.141292	-2.77803	CYLD	cylindromatosis (turban tumor syndrome)
16952720	0.616325	5.52917	3.16099	0.0112607	0.141292	-2.77868	ZNF852	zinc finger protein 852
16829618	-0.733327	5.53765	-3.16055	0.0112686	0.141292	-2.77937	HIC1	hypermethylated in cancer 1
16734814	0.537324	4.83876	3.15874	0.0113019	0.141598	-2.78224	OR51G1	olfactory receptor, family 51, subfamily G, member 1 (gene/pseudogene)
16988762	-0.447019	10.1369	-3.15808	0.0113139	0.141637	-2.78327	PRRC1	proline-rich coiled-coil 1
16931864	0.385375	6.24549	3.15545	0.0113624	0.142133	-2.78743	POTEH	POTE ankyrin domain family, member H
16657594	0.409879	7.30663	3.15276	0.0114123	0.142438	-2.79169	ISG15	ISG15 ubiquitin-like modifier
16873231	0.399825	6.60241	3.15216	0.0114235	0.142438	-2.79264	NKPD1	NTPase, KAP family P-loop domain containing 1
16770888	-0.445578	6.15972	-3.15178	0.0114304	0.142438	-2.79323	KSR2	kinase suppressor of ras 2
16800028	-0.577123	7.36418	-3.15175	0.011431	0.142438	-2.79328	GANC	glucosidase, alpha; neutral C
16704875	0.492544	8.35886	3.15173	0.0114314	0.142438	-2.79332	NCOA4	nuclear receptor coactivator 4
16757160	0.692471	9.29339	3.15106	0.0114439	0.142481	-2.79437	ALDH2; RP11-162P23.2	; aldehyde dehydrogenase 2 family (mitochondrial)
16804559	0.804116	9.40138	3.14879	0.0114861	0.142718	-2.79796	FANCI	Fanconi anemia, complementation group I
16692341	0.518992	8.04694	3.14755	0.0115093	0.142718	-2.79991	ACP6	acid phosphatase 6, lysophosphatidic
16786365	-0.45733	3.55608	-3.14747	0.0115109	0.142718	-2.80005	RP5-1021I20.4
16800871	0.655711	8.34129	3.14709	0.011518	0.142718	-2.80065	EID1	EP300 interacting inhibitor of differentiation 1
16852218	0.438242	8.31266	3.14615	0.0115356	0.142718	-2.80213	C18orf25	chromosome 18 open reading frame 25
17120738	-0.613528	3.79391	-3.14584	0.0115414	0.142718	-2.80263	OTOGL	otogelin-like
16678191	0.439634	7.44681	3.14531	0.0115514	0.142718	-2.80347	ADCK3	aarF domain containing kinase 3
16874198	-0.602555	7.54655	-3.14506	0.011556	0.142718	-2.80386	CGB8	chorionic gonadotropin, beta polypeptide 8
16979526	0.496395	8.66196	3.14487	0.0115597	0.142718	-2.80416	BBS7	Bardet-Biedl syndrome 7
16744731	-0.556429	8.62906	-3.1448	0.011561	0.142718	-2.80427	SIK3	SIK family kinase 3
16754269	-0.605022	6.37265	-3.14478	0.0115614	0.142718	-2.8043	TRHDE	thyrotropin-releasing hormone degrading enzyme
16791873	0.484025	8.62289	3.14416	0.0115729	0.142751	-2.80528	SNX6	sorting nexin 6
16876260	-0.474689	4.24946	-3.14363	0.0115829	0.142763	-2.80611	KIR2DL5A; KIR2DL5B	killer cell immunoglobulin-like receptor, two domains, long cytoplasmic tail, 5A; killer cell immunoglobulin-like receptor, two domains, long cytoplasmic tail, 5B
17105847	0.842919	6.68428	3.1423	0.011608	0.142919	-2.80822	IL1RAPL2	interleukin 1 receptor accessory protein-like 2
17073565	0.433764	9.73599	3.14191	0.0116154	0.142919	-2.80884	CYC1	cytochrome c-1
16673767	-0.372223	10.8502	-3.14076	0.0116371	0.142919	-2.81066	PRRC2C	proline-rich coiled-coil 2C
16976630	-0.536445	4.03435	-3.14069	0.0116384	0.142919	-2.81076	CSN2	casein beta
17113014	0.434847	5.40321	3.14014	0.0116488	0.142919	-2.81163	GLRA4	glycine receptor, alpha 4
16707379	0.607411	9.078	3.13967	0.0116578	0.142919	-2.81238	TNKS2	tankyrase, TRF1-interacting ankyrin-related ADP-ribose polymerase 2
16781602	0.573759	5.15264	3.13943	0.0116624	0.142919	-2.81277	RNASE3	ribonuclease, RNase A family, 3
16845537	0.988474	7.88058	3.13873	0.0116757	0.142919	-2.81387	HDAC5	histone deacetylase 5
16866974	0.629133	7.73282	3.13819	0.0116858	0.142919	-2.81471	GNG7	guanine nucleotide binding protein (G protein), gamma 7
16954567	-0.46176	6.81156	-3.13792	0.011691	0.142919	-2.81515	CISH	cytokine inducible SH2-containing protein
16899298	-0.589856	8.10925	-3.13776	0.0116941	0.142919	-2.8154	PCGF1	polycomb group ring finger 1
16657445	0.68086	6.57137	3.13694	0.0117097	0.143	-2.8167	OR4F5	olfactory receptor, family 4, subfamily F, member 5
16901371	-0.520345	8.65234	-3.1358	0.0117315	0.143081	-2.8185	TGFBRAP1	transforming growth factor, beta receptor associated protein 1
16800095	0.43312	9.98145	3.13511	0.0117446	0.143081	-2.81959	SNAP23	synaptosomal-associated protein, 23kDa
17081162	-0.395323	10.2214	-3.13496	0.0117474	0.143081	-2.81982	ASAP1	ArfGAP with SH3 domain, ankyrin repeat and PH domain 1
16838017	-0.441707	6.63622	-3.13471	0.0117523	0.143081	-2.82022	GALR2	galanin receptor 2
16723058	0.654033	9.02693	3.13392	0.0117674	0.143099	-2.82148	FIBIN	fin bud initiation factor homolog (zebrafish)
16693789	-0.374692	9.31046	-3.13369	0.0117717	0.143099	-2.82183	UBE2Q1	ubiquitin-conjugating enzyme E2Q family member 1
16679803	0.736029	5.3144	3.13222	0.0118	0.143334	-2.82416	OR2T1	olfactory receptor, family 2, subfamily T, member 1
16953568	0.480287	8.66105	3.13159	0.011812	0.143371	-2.82515	UQCRC1	ubiquinol-cytochrome c reductase core protein I
17043760	-0.421966	5.41502	-3.12749	0.0118912	0.144216	-2.83165	ARL4A	ADP-ribosylation factor-like 4A
16921850	0.503899	7.99374	3.12667	0.0119071	0.144216	-2.83294	GABPA; RP11-340I6.6	; GA binding protein transcription factor, alpha subunit 60kDa
16976362	0.599444	6.72108	3.12623	0.0119156	0.144216	-2.83364	CENPC	centromere protein C
16942239	0.596133	4.94446	3.12597	0.0119207	0.144216	-2.83406	KCTD6	potassium channel tetramerization domain containing 6
16826460	-0.547056	6.2021	-3.12494	0.0119405	0.144216	-2.83567	SALL1	spalt-like transcription factor 1
16929163	-0.403362	7.67229	-3.12494	0.0119405	0.144216	-2.83567	LIMK2	LIM domain kinase 2
16840817	-0.420798	6.61276	-3.12472	0.0119449	0.144216	-2.83603	ALOXE3	arachidonate lipoxygenase 3
16740539	-0.539901	7.31524	-3.12231	0.0119919	0.144571	-2.83985	AP5B1	adaptor-related protein complex 5, beta 1 subunit
16679731	0.680874	5.80154	3.12228	0.0119924	0.144571	-2.83989	OR2G2	olfactory receptor, family 2, subfamily G, member 2
16988413	0.421727	6.40899	3.12179	0.0120021	0.144578	-2.84067	FAM170A	family with sequence similarity 170, member A
17123360	-0.501593	9.14291	-3.11791	0.0120782	0.145385	-2.84681	VEZF1; VEZF1P1	vascular endothelial zinc finger 1; vascular endothelial zinc finger 1 pseudogene 1
16781997	0.986522	4.39724	3.1145	0.0121454	0.146062	-2.85221	TRDJ4	T cell receptor delta joining 4
16834508	-0.728397	6.70778	-3.11413	0.0121527	0.146062	-2.85279	AOC2	amine oxidase, copper containing 2 (retina-specific)
16997721	0.54404	9.13154	3.11187	0.0121975	0.146489	-2.85636	SSBP2	single-stranded DNA binding protein 2
17017602	-0.465498	7.9027	-3.11119	0.0122111	0.146542	-2.85744	DXO	decapping exoribonuclease
16885244	0.465191	4.91798	3.10804	0.0122738	0.147184	-2.86242	CNTNAP5	contactin associated protein-like 5
16679755	0.48662	2.91561	3.10741	0.0122865	0.147214	-2.86342	OR2T8	olfactory receptor, family 2, subfamily T, member 8
16753607	0.472408	8.27679	3.10699	0.0122948	0.147214	-2.86408	MSRB3	methionine sulfoxide reductase B3
16924838	0.698555	5.9426	3.10638	0.0123071	0.147252	-2.86506	KRTAP19-5	keratin associated protein 19-5
16713144	0.504275	8.29183	3.1049	0.0123369	0.147257	-2.8674	ITGB1	integrin, beta 1 (fibronectin receptor, beta polypeptide, antigen CD29 includes MDF2, MSK12)
17115777	0.527833	6.84645	3.10481	0.0123386	0.147257	-2.86754	RAB39B	RAB39B, member RAS oncogene family
16689354	-0.448668	4.71108	-3.10453	0.0123443	0.147257	-2.86798	GBP2	guanylate binding protein 2, interferon-inducible
17045425	0.562774	6.99513	3.10451	0.0123446	0.147257	-2.868	SUGCT	succinyl-CoA:glutarate-CoA transferase
16937309	-0.392962	8.28365	-3.10174	0.0124006	0.147664	-2.8724	BRPF1	bromodomain and PHD finger containing, 1
16667694	0.365935	6.2825	3.10126	0.0124103	0.147664	-2.87316	GPR88	G protein-coupled receptor 88
16784947	0.625582	8.54289	3.10086	0.0124182	0.147664	-2.87378	MNAT1	MNAT CDK-activating kinase assembly factor 1
16830621	-0.62012	7.99673	-3.10065	0.0124225	0.147664	-2.87412	ATP1B2	ATPase, Na+/K+ transporting, beta 2 polypeptide
16730503	0.474076	8.75859	3.10038	0.012428	0.147664	-2.87454	YAP1	Yes-associated protein 1
17013554	0.427304	5.80596	3.10008	0.0124341	0.147664	-2.87503	UST	uronyl-2-sulfotransferase
16857143	-0.441801	8.79901	-3.09913	0.0124533	0.147781	-2.87652	CCDC94	coiled-coil domain containing 94
16690704	0.583226	5.46962	3.09859	0.0124643	0.147801	-2.87738	SLC16A4	solute carrier family 16, member 4
17056426	0.454246	5.04769	3.09759	0.0124847	0.147871	-2.87897	PDE1C	phosphodiesterase 1C, calmodulin-dependent 70kDa
16724840	-0.405233	7.19827	-3.09708	0.0124952	0.147871	-2.87978	RTN4RL2	reticulon 4 receptor-like 2
17060143	0.686864	8.51054	3.09694	0.012498	0.147871	-2.88	BAIAP2L1	BAI1-associated protein 2-like 1
17080749	0.588764	8.73552	3.09613	0.0125144	0.147956	-2.88128	ATAD2	ATPase family, AAA domain containing 2
16952152	-0.414967	7.11321	-3.09502	0.0125371	0.148114	-2.88303	LRRFIP2	leucine rich repeat (in FLII) interacting protein 2
17114778	0.45476	6.70619	3.09346	0.012569	0.148124	-2.8855	CXorf51A; CXorf51B	chromosome X open reading frame 51A; chromosome X open reading frame 51B
16827494	-0.657678	8.14913	-3.09332	0.0125719	0.148124	-2.88573	LCAT	lecithin-cholesterol acyltransferase
16844509	0.434156	5.48806	3.09276	0.0125833	0.148124	-2.88661	KRT23	keratin 23, type I
16799637	0.478651	7.23879	3.09268	0.012585	0.148124	-2.88674	RAD51	RAD51 recombinase
16844185	0.428701	6.02681	3.09249	0.012589	0.148124	-2.88705	NEUROD2	neuronal differentiation 2
16739479	0.425284	6.16017	3.09226	0.0125937	0.148124	-2.88741	LRRN4CL	LRRN4 C-terminal like
16916852	-0.425186	7.96355	-3.09082	0.0126232	0.148344	-2.88968	CENPB	centromere protein B, 80kDa
16741267	0.441883	6.12138	3.09036	0.0126327	0.148344	-2.89041	MTL5	metallothionein-like 5, testis-specific (tesmin)
17106546	0.500983	11.0183	3.08999	0.0126403	0.148344	-2.89099	PGRMC1	progesterone receptor membrane component 1
16924928	-0.427033	10.3713	-3.08906	0.0126594	0.14842	-2.89247	SCAF4	SR-related CTD-associated factor 4
16708038	0.715352	8.46964	3.08878	0.0126653	0.14842	-2.89292	PI4K2A; RP11-548K23.11	; phosphatidylinositol 4-kinase type 2 alpha
17087790	0.827652	9.67977	3.0876	0.0126897	0.148596	-2.89478	SLC44A1	solute carrier family 44 (choline transporter), member 1
16725088	0.426519	4.93192	3.0866	0.0127104	0.148693	-2.89637	OR4D6	olfactory receptor, family 4, subfamily D, member 6
17086871	-0.597278	7.26363	-3.0863	0.0127166	0.148693	-2.89684	WNK2	WNK lysine deficient protein kinase 2
16991078	-0.496083	8.45217	-3.0858	0.012727	0.148705	-2.89763	TCOF1	Treacher Collins-Franceschetti syndrome 1
16960463	0.441864	8.85809	3.08459	0.0127523	0.148823	-2.89956	RP11-651P23.4
16920156	0.404133	6.61065	3.08442	0.0127558	0.148823	-2.89983	PTGIS	prostaglandin I2 (prostacyclin) synthase
16965798	-0.422001	5.48758	-3.08344	0.0127761	0.148933	-2.90137	PCDH7	protocadherin 7
17068510	0.582214	6.70066	3.08244	0.0127969	0.148933	-2.90295	POLB	polymerase (DNA directed), beta
16829508	-0.427945	10.7314	-3.08234	0.0127991	0.148933	-2.90312	TIMM22	translocase of inner mitochondrial membrane 22 homolog (yeast)
16809880	0.42672	9.37982	3.08196	0.012807	0.148933	-2.90372	ADAM10	ADAM metallopeptidase domain 10
16911151	0.464979	8.6303	3.08112	0.0128245	0.148933	-2.90505	CDS2	CDP-diacylglycerol synthase (phosphatidate cytidylyltransferase) 2
16859825	0.367719	12.2987	3.08108	0.0128255	0.148933	-2.90512	UBA52	ubiquitin A-52 residue ribosomal protein fusion product 1
16761359	-0.524461	5.13103	-3.08084	0.0128305	0.148933	-2.9055	KLRC2	killer cell lectin-like receptor subfamily C, member 2
16771322	0.722477	6.32095	3.0794	0.0128607	0.149132	-2.90778	COQ5	coenzyme Q5, methyltransferase
16909491	-0.40979	8.61841	-3.07912	0.0128664	0.149132	-2.90821	NCL	nucleolin
16929203	0.457976	9.73914	3.07794	0.0128913	0.149245	-2.91009	DRG1	developmentally regulated GTP binding protein 1
16794268	-0.504844	5.64014	-3.07767	0.0128969	0.149245	-2.91051	SLC10A1	solute carrier family 10 (sodium/bile acid cotransporter), member 1
16807944	-0.370896	7.55932	-3.07727	0.0129054	0.149245	-2.91115	CDAN1	codanin 1
16671738	0.489663	7.04264	3.07688	0.0129136	0.149245	-2.91176	FDPS	farnesyl diphosphate synthase
16863963	-0.518208	6.52865	-3.07532	0.0129465	0.14934	-2.91423	CGB2	chorionic gonadotropin, beta polypeptide 2
16859802	-0.411937	9.77586	-3.07523	0.0129485	0.14934	-2.91439	SSBP4	single stranded DNA binding protein 4
16740867	-0.462679	7.29298	-3.07516	0.0129498	0.14934	-2.91449	SPTBN2	spectrin, beta, non-erythrocytic 2
17054460	-0.397411	9.04114	-3.07381	0.0129786	0.149392	-2.91664	PSMG3	proteasome (prosome, macropain) assembly chaperone 3
16991991	-0.498267	7.18733	-3.07347	0.0129857	0.149392	-2.91717	WWC1	WW and C2 domain containing 1
16978221	-0.474729	3.59156	-3.07297	0.0129962	0.149392	-2.91796	ADH1A	alcohol dehydrogenase 1A (class I), alpha polypeptide
16672598	-0.422182	10.7204	-3.07276	0.0130007	0.149392	-2.91829	NCSTN	nicastrin
16871467	-0.615411	5.67676	-3.0726	0.0130042	0.149392	-2.91855	HSPB6	heat shock protein, alpha-crystallin-related, B6
16828228	0.388052	5.64973	3.07205	0.0130158	0.149392	-2.91942	C16orf47	chromosome 16 open reading frame 47
16924327	0.453907	7.32625	3.07185	0.01302	0.149392	-2.91973	C21orf91	chromosome 21 open reading frame 91
16668288	-0.413658	8.02197	-3.07064	0.0130458	0.149504	-2.92165	AMPD2	adenosine monophosphate deaminase 2
16718106	0.450432	6.36628	3.07052	0.0130484	0.149504	-2.92185	OBFC1	oligonucleotide/oligosaccharide-binding fold containing 1
16732676	-0.393949	6.06594	-3.06884	0.0130842	0.149768	-2.92451	UBASH3B	ubiquitin associated and SH3 domain containing B
16913378	0.368618	10.4813	3.06855	0.0130903	0.149768	-2.92496	RPN2	ribophorin II
17018292	0.442607	11.0824	3.06727	0.0131178	0.149887	-2.92699	UQCC2	ubiquinol-cytochrome c reductase complex assembly factor 2
17108376	-0.540399	8.37585	-3.06697	0.0131242	0.149887	-2.92747	GDI1	GDP dissociation inhibitor 1
16909413	-0.546668	6.51868	-3.06675	0.0131289	0.149887	-2.92781	SP110	SP110 nuclear body protein
16905108	-0.427487	11.3771	-3.06599	0.0131453	0.149967	-2.92903	DLX2	distal-less homeobox 2
16990572	-0.416059	7.44098	-3.06288	0.0132122	0.150618	-2.93395	SH3RF2	SH3 domain containing ring finger 2
16664388	0.587024	4.9859	3.06152	0.0132416	0.150618	-2.93611	CYP4X1	cytochrome P450, family 4, subfamily X, polypeptide 1
16719393	0.511583	8.54471	3.06125	0.0132473	0.150618	-2.93653	DHX32	DEAH (Asp-Glu-Ala-His) box polypeptide 32
16766767	0.528935	8.93847	3.06102	0.0132522	0.150618	-2.93689	CTDSP2	CTD (carboxy-terminal domain, RNA polymerase II, polypeptide A) small phosphatase 2
16826656	0.470143	5.92232	3.06081	0.013257	0.150618	-2.93724	CES5A	carboxylesterase 5A
16893287	0.415661	6.1566	3.06071	0.013259	0.150618	-2.93738	AGXT	alanine-glyoxylate aminotransferase
16844613	-0.597185	3.9072	-3.0593	0.0132895	0.150857	-2.93961	KRTAP4-5	keratin associated protein 4-5
16928115	-0.449928	5.37334	-3.05718	0.0133356	0.15111	-2.94298	GSTT2	glutathione S-transferase theta 2 (gene/pseudogene)
17112269	0.702857	7.11696	3.05672	0.0133458	0.15111	-2.94372	ATRX	alpha thalassemia/mental retardation syndrome X-linked
16914741	-0.894913	9.01236	-3.05641	0.0133524	0.15111	-2.94419	SNORD12C	small nucleolar RNA, C/D box 12C
16745503	0.534453	4.29171	3.05639	0.0133529	0.15111	-2.94423	BLID	BH3-like motif containing, cell death inducer
16667000	0.505815	6.75391	3.0561	0.0133591	0.15111	-2.94469	LRRC8D	leucine rich repeat containing 8 family, member D
16948278	0.555865	8.2848	3.05505	0.0133822	0.151128	-2.94636	ACTL6A	actin-like 6A
16979389	0.736075	6.89832	3.05449	0.0133944	0.151128	-2.94725	MAD2L1	MAD2 mitotic arrest deficient-like 1 (yeast)
16978278	-0.458709	5.43282	-3.0543	0.0133985	0.151128	-2.94754	TRMT10A	tRNA methyltransferase 10A
16866612	-0.361845	6.85095	-3.0543	0.0133987	0.151128	-2.94755	CBARP	calcium channel, voltage-dependent, beta subunit associated regulatory protein
16774468	0.649887	6.82928	3.053	0.013427	0.151301	-2.9496	GPALPP1	GPALPP motifs containing 1
17089003	0.390853	6.5359	3.05273	0.0134329	0.151301	-2.95003	OLFML2A	olfactomedin-like 2A
16682175	0.475763	6.51077	3.05088	0.0134737	0.151428	-2.95297	SPATA21	spermatogenesis associated 21
17105837	0.466459	7.56922	3.05056	0.0134808	0.151428	-2.95348	FAM199X	family with sequence similarity 199, X-linked
16700233	0.451962	4.90874	3.05037	0.0134848	0.151428	-2.95377	HIST3H3	histone cluster 3, H3
16850517	0.9457	7.94014	3.05023	0.0134879	0.151428	-2.95399	NDC80	NDC80 kinetochore complex component
16658184	-0.538306	6.70609	-3.05006	0.0134917	0.151428	-2.95427	TPRG1L	tumor protein p63 regulated 1-like
16852371	-0.727007	6.36905	-3.04652	0.0135699	0.15218	-2.95987	RP11-729L2.2; SMAD4	; SMAD family member 4
17009079	0.401051	6.43241	3.04617	0.0135778	0.15218	-2.96044	RSPH9	radial spoke head 9 homolog (Chlamydomonas)
16954730	0.462549	8.76395	3.04534	0.0135961	0.152278	-2.96174	RP11-330H6.5; TWF2	; twinfilin actin binding protein 2
16932182	-0.468837	7.97634	-3.04307	0.0136467	0.152737	-2.96534	DGCR14	DiGeorge syndrome critical region gene 14
16710020	-0.416479	7.34998	-3.04208	0.0136687	0.152877	-2.96691	TACC2	transforming, acidic coiled-coil containing protein 2
16747004	0.610978	8.70175	3.04033	0.0137079	0.153096	-2.96969	TIGAR	TP53 induced glycolysis regulatory phosphatase
16955257	0.554933	7.79603	3.03987	0.0137183	0.153096	-2.97042	FAM208A	family with sequence similarity 208, member A
16801789	-0.44403	7.77478	-3.03983	0.0137191	0.153096	-2.97048	TPM1	tropomyosin 1 (alpha)
16872496	-0.772068	8.98467	-3.03929	0.0137313	0.153096	-2.97134	C19orf54	chromosome 19 open reading frame 54
16958704	0.671036	6.8531	3.03864	0.0137458	0.153096	-2.97236	TXNRD3	thioredoxin reductase 3
17073527	-0.612523	9.79852	-3.03852	0.0137486	0.153096	-2.97256	EXOSC4	exosome component 4
16713335	0.632849	6.83171	3.03821	0.0137555	0.153096	-2.97305	ZNF248	zinc finger protein 248
16747991	0.571094	8.76248	3.03663	0.0137912	0.153383	-2.97556	RIMKLB	ribosomal modification protein rimK-like family member B
16844568	0.642922	6.17723	3.03621	0.0138005	0.153383	-2.97622	KRTAP1-3	keratin associated protein 1-3
16687328	0.605858	9.34012	3.03512	0.0138251	0.153549	-2.97794	C1orf123	chromosome 1 open reading frame 123
16979787	0.475949	5.28222	3.03435	0.0138426	0.153637	-2.97917	RP11-62N21.1
16729128	0.411222	10.608	3.03378	0.0138555	0.15366	-2.98008	SERPINH1	serpin peptidase inhibitor, clade H (heat shock protein 47), member 1, (collagen binding protein 1)
16693441	-0.452792	4.18762	-3.03341	0.013864	0.15366	-2.98067	S100A5	S100 calcium binding protein A5
16675558	0.430421	8.0785	3.03178	0.0139009	0.153837	-2.98325	NEK7	NIMA-related kinase 7
16856737	-0.40524	10.7078	-3.03116	0.0139149	0.153837	-2.98422	SF3A2	splicing factor 3a, subunit 2, 66kDa
16931558	0.529004	8.32474	3.03109	0.0139166	0.153837	-2.98434	ZBED4	zinc finger, BED-type containing 4
16721173	0.451886	5.89742	3.03101	0.0139185	0.153837	-2.98447	OR52M1	olfactory receptor, family 52, subfamily M, member 1
16826586	0.613646	7.607	3.03025	0.0139357	0.15386	-2.98567	IRX3	iroquois homeobox 3
16754471	0.894116	6.21028	3.03007	0.0139399	0.15386	-2.98596	NAV3	neuron navigator 3
16728066	-0.520244	8.22436	-3.02936	0.013956	0.153931	-2.98708	LRP5	low density lipoprotein receptor-related protein 5
17073172	-0.417131	7.78022	-3.02752	0.0139982	0.154289	-2.99001	ADGRB1	adhesion G protein-coupled receptor B1
16831958	0.502564	7.37474	3.02658	0.0140196	0.154355	-2.99149	PRPSAP2	phosphoribosyl pyrophosphate synthetase-associated protein 2
17115229	-0.367576	10.4192	-3.02485	0.0140595	0.154355	-2.99424	IDH3G	isocitrate dehydrogenase 3 (NAD+) gamma
16747770	0.467072	7.60496	3.02363	0.0140874	0.154355	-2.99617	PEX5	peroxisomal biogenesis factor 5
17078585	1.01298	5.13553	3.02235	0.014117	0.154355	-2.9982	FABP9	fatty acid binding protein 9, testis
17099893	0.589474	5.31879	3.0216	0.0141343	0.154355	-2.99939	CARD9	caspase recruitment domain family, member 9
16975506	0.476783	6.66398	3.0216	0.0141344	0.154355	-2.9994	ATP8A1	ATPase, aminophospholipid transporter (APLT), class I, type 8A, member 1
17017965	-0.417089	6.41564	-3.02145	0.0141378	0.154355	-2.99963	PSMB8	proteasome subunit beta 8
17027130	-0.417089	6.41564	-3.02145	0.0141378	0.154355	-2.99963	PSMB8	proteasome subunit beta 8
17029774	-0.417089	6.41564	-3.02145	0.0141378	0.154355	-2.99963	PSMB8	proteasome subunit beta 8
17032462	-0.417089	6.41564	-3.02145	0.0141378	0.154355	-2.99963	PSMB8	proteasome subunit beta 8
17034777	-0.417089	6.41564	-3.02145	0.0141378	0.154355	-2.99963	PSMB8	proteasome subunit beta 8
17039963	-0.417089	6.41564	-3.02145	0.0141378	0.154355	-2.99963	PSMB8	proteasome subunit beta 8
17042473	-0.417089	6.41564	-3.02145	0.0141378	0.154355	-2.99963	PSMB8	proteasome subunit beta 8
16891990	0.71385	10.4523	3.02106	0.0141469	0.154355	-3.00025	ITM2C	integral membrane protein 2C
16688864	-0.608533	6.53549	-3.02095	0.0141493	0.154355	-3.00042	TTLL7	tubulin tyrosine ligase-like family member 7
16677616	0.585153	9.41304	3.02033	0.0141638	0.154381	-3.00141	IARS2	isoleucyl-tRNA synthetase 2, mitochondrial
16740608	0.52631	9.00361	3.02002	0.014171	0.154381	-3.0019	FIBP	fibroblast growth factor (acidic) intracellular binding protein
16871740	0.614272	5.50268	3.01899	0.0141948	0.154473	-3.00353	ZNF829	zinc finger protein 829
16957372	0.364537	8.71444	3.01815	0.0142143	0.154473	-3.00486	ATG3	autophagy related 3
16944096	0.586485	8.42444	3.01803	0.0142171	0.154473	-3.00505	ATP6V1A	ATPase, H+ transporting, lysosomal 70kDa, V1 subunit A
16943548	0.372807	8.01297	3.01798	0.0142182	0.154473	-3.00513	ALCAM	activated leukocyte cell adhesion molecule
16861441	0.545632	5.42415	3.01706	0.0142398	0.154506	-3.0066	ZNF567	zinc finger protein 567
16974940	0.888818	7.70118	3.01686	0.0142445	0.154506	-3.00692	SEPSECS	Sep (O-phosphoserine) tRNA:Sec (selenocysteine) tRNA synthase
16976158	0.469462	8.6216	3.01661	0.0142503	0.154506	-3.00731	PPAT	phosphoribosyl pyrophosphate amidotransferase
16856538	0.942539	6.32578	3.01601	0.0142641	0.15455	-3.00825	EFNA2	ephrin-A2
17112596	-0.465706	6.32766	-3.01529	0.014281	0.154629	-3.0094	PCDH19	protocadherin 19
17046284	0.655589	9.95378	3.01353	0.0143221	0.154889	-3.01219	SUMF2	sulfatase modifying factor 2
16820136	0.425152	4.69163	3.01343	0.0143245	0.154889	-3.01235	LRRC36	leucine rich repeat containing 36
16885546	-0.501315	7.21758	-3.01189	0.0143607	0.155076	-3.01479	PTPN18	protein tyrosine phosphatase, non-receptor type 18 (brain-derived)
17064150	0.509049	8.16058	3.01168	0.0143657	0.155076	-3.01513	ZNF786	zinc finger protein 786
17113744	0.421314	7.82777	3.01145	0.0143709	0.155076	-3.01548	CUL4B	cullin 4B
17047652	0.439419	7.96387	3.01098	0.0143821	0.155086	-3.01623	PTPN12	protein tyrosine phosphatase, non-receptor type 12
17123916	0.369889	8.51156	3.01036	0.0143966	0.155086	-3.01721	CTBP2P4	C-terminal binding protein 2 pseudogene 4
16799793	0.72713	9.17362	3.00946	0.0144178	0.155086	-3.01864	NUSAP1	nucleolar and spindle associated protein 1
16676263	0.572574	9.42143	3.00936	0.0144202	0.155086	-3.0188	ZBED6; ZC3H11A	zinc finger CCCH-type containing 11A; zinc finger, BED-type containing 6
17086950	-0.379615	8.9405	-3.00898	0.0144292	0.155086	-3.01941	PHF2	PHD finger protein 2
16676893	0.411968	10.2475	3.00883	0.0144328	0.155086	-3.01965	CD46	CD46 molecule, complement regulatory protein
16823957	0.661969	8.7348	3.00853	0.0144399	0.155086	-3.02012	ZC3H7A	zinc finger CCCH-type containing 7A
17120170	-0.567536	4.87411	-3.00805	0.0144513	0.155104	-3.02089	RP11-353N4.5
16867409	-0.408072	7.40647	-3.0044	0.0145379	0.155668	-3.02668	TICAM1	toll-like receptor adaptor molecule 1
16914791	-0.435327	6.00743	-3.00438	0.0145382	0.155668	-3.0267	SNAI1	snail family zinc finger 1
17076867	0.613998	10.0244	3.00398	0.0145479	0.155668	-3.02734	PRKDC	protein kinase, DNA-activated, catalytic polypeptide
16832071	-0.495293	7.74674	-3.00351	0.014559	0.155668	-3.02808	MAPK7	mitogen-activated protein kinase 7
16763764	-0.457406	6.05205	-3.00324	0.0145655	0.155668	-3.02851	VDR	vitamin D (1,25- dihydroxyvitamin D3) receptor
17087900	0.564853	7.5325	3.00299	0.0145715	0.155668	-3.02892	ZNF462	zinc finger protein 462
16991192	-0.429392	6.3848	-3.00296	0.0145722	0.155668	-3.02896	GPX3	glutathione peroxidase 3
16869496	0.368535	6.89991	3.0022	0.0145904	0.155758	-3.03017	C19orf57	chromosome 19 open reading frame 57
16948712	-0.566577	9.37962	-3.00152	0.0146065	0.155826	-3.03124	DVL3	dishevelled segment polarity protein 3
17045904	0.43247	5.85914	3.00039	0.0146337	0.155905	-3.03304	C7orf57	chromosome 7 open reading frame 57
16975918	0.749324	9.06005	3.00006	0.0146415	0.155905	-3.03356	SGCB	sarcoglycan, beta (43kDa dystrophin-associated glycoprotein)
16692724	0.518373	9.46929	2.99963	0.0146519	0.155905	-3.03424	ANP32E	acidic (leucine-rich) nuclear phosphoprotein 32 family, member E
17052631	-0.406762	3.79223	-2.99958	0.0146531	0.155905	-3.03432	TRBC1; TRBC2	T cell receptor beta constant 1; T cell receptor beta constant 2
16986895	0.484366	7.28012	2.99804	0.0146901	0.156195	-3.03677	XRCC4	X-ray repair complementing defective repair in Chinese hamster cells 4
16754324	0.71343	7.27837	2.99661	0.0147244	0.156427	-3.03903	ATXN7L3B	ataxin 7-like 3B
16753125	-0.574356	8.6095	-2.99632	0.0147315	0.156427	-3.03949	OS9	osteosarcoma amplified 9, endoplasmic reticulum lectin
16732520	0.438228	7.03129	2.99452	0.0147751	0.156693	-3.04235	TBCEL	tubulin folding cofactor E-like
16734762	-0.486086	6.83138	-2.99447	0.0147763	0.156693	-3.04243	TRIM21	tripartite motif containing 21
16887601	0.492104	7.733	2.9937	0.0147948	0.156765	-3.04365	DYNC1I2	dynein, cytoplasmic 1, intermediate chain 2
16988462	0.51561	4.86444	2.99338	0.0148027	0.156765	-3.04416	ZNF474	zinc finger protein 474
16712825	0.492959	4.90006	2.99229	0.014829	0.156939	-3.04588	MPP7	membrane protein, palmitoylated 7 (MAGUK p55 subfamily member 7)
16884732	0.415278	6.61065	2.99091	0.0148626	0.157116	-3.04807	FOXD4L1	forkhead box D4-like 1
16961598	0.454634	6.07824	2.9908	0.0148654	0.157116	-3.04826	PLD1	phospholipase D1, phosphatidylcholine-specific
16672435	-0.482053	5.27417	-2.98929	0.0149021	0.1574	-3.05065	FCER1A	Fc fragment of IgE, high affinity I, receptor for; alpha polypeptide
16860644	0.607814	8.50211	2.98877	0.0149147	0.157429	-3.05147	CEBPG	CCAAT/enhancer binding protein (C/EBP), gamma
17052898	0.5069	5.84509	2.98773	0.0149403	0.157593	-3.05312	OR2A5	olfactory receptor, family 2, subfamily A, member 5
16960682	-0.37312	5.88471	-2.98733	0.01495	0.157593	-3.05376	GPR149	G protein-coupled receptor 149
17121292	-0.362452	7.2997	-2.98629	0.0149755	0.157757	-3.05541	SORD	sorbitol dehydrogenase
16854414	0.42138	4.83046	2.98512	0.0150043	0.15794	-3.05726	AQP4	aquaporin 4
16820157	-0.388354	6.47378	-2.98446	0.0150205	0.15794	-3.05831	HSD11B2	hydroxysteroid (11-beta) dehydrogenase 2
16766001	-0.422747	8.71485	-2.98369	0.0150394	0.15794	-3.05953	CS	citrate synthase
16681735	0.464282	7.25291	2.98365	0.0150405	0.15794	-3.0596	FBXO2	F-box protein 2
16876182	0.43618	10.2279	2.98357	0.0150424	0.15794	-3.05972	CHMP2A	charged multivesicular body protein 2A
16670920	0.434901	9.89493	2.98305	0.0150552	0.157957	-3.06054	SNX27	sorting nexin family member 27
16962105	-0.397924	6.83413	-2.9827	0.0150638	0.157957	-3.0611	MAP6D1	MAP6 domain containing 1
16890566	0.422906	6.171	2.98213	0.0150779	0.158001	-3.06201	TMEM169	transmembrane protein 169
16897056	0.384548	10.3753	2.98042	0.0151203	0.15808	-3.06473	LRPPRC	leucine-rich pentatricopeptide repeat containing
16658664	0.530216	8.42272	2.98029	0.0151234	0.15808	-3.06493	RP11-61N20.3; SLC25A33	; solute carrier family 25 (pyrimidine nucleotide carrier), member 33
16844712	-0.429323	5.45985	-2.98028	0.0151237	0.15808	-3.06495	KRT35	keratin 35, type I
17012034	-0.443353	4.97597	-2.98023	0.0151251	0.15808	-3.06503	RNA5SP214	RNA, 5S ribosomal pseudogene 214
16678169	-0.461111	6.85081	-2.97812	0.0151774	0.158259	-3.06837	PSEN2	presenilin 2
16861152	-0.641893	8.14999	-2.97812	0.0151774	0.158259	-3.06838	KMT2B	lysine (K)-specific methyltransferase 2B
16762370	-0.425064	4.21343	-2.97761	0.01519	0.158259	-3.06918	CASC1	cancer susceptibility candidate 1
17120916	0.372928	6.55079	2.97759	0.0151906	0.158259	-3.06922	RPS4XP16	ribosomal protein S4X pseudogene 16
16925057	-0.613742	6.4751	-2.97754	0.0151919	0.158259	-3.0693	SYNJ1	synaptojanin 1
16867784	0.411622	5.64987	2.97585	0.0152339	0.158593	-3.07197	C3	complement component 3
17080116	0.480218	9.29026	2.97543	0.0152445	0.158601	-3.07265	EIF3E	eukaryotic translation initiation factor 3, subunit E
17062915	0.42174	6.23987	2.97298	0.0153057	0.159112	-3.07652	COPG2; TSGA13	coatomer protein complex, subunit gamma 2; testis specific, 13
16709489	0.412909	6.41459	2.97267	0.0153136	0.159112	-3.07702	VWA2	von Willebrand factor A domain containing 2
16979432	0.591844	7.2174	2.97217	0.0153261	0.159138	-3.07782	NDNF	neuron-derived neurotrophic factor
16821398	0.552861	8.1684	2.97019	0.0153761	0.159424	-3.08096	HSBP1	heat shock factor binding protein 1
16848961	0.34887	7.89797	2.96983	0.0153851	0.159424	-3.08153	TRIM65	tripartite motif containing 65
16766701	-0.472603	7.2228	-2.96944	0.015395	0.159424	-3.08215	CYP27B1	cytochrome P450, family 27, subfamily B, polypeptide 1
16784256	0.497758	9.46488	2.96943	0.015395	0.159424	-3.08216	STYX	serine/threonine/tyrosine interacting protein
16985852	0.658439	9.39586	2.96909	0.0154036	0.159424	-3.0827	BDP1	B double prime 1, subunit of RNA polymerase III transcription initiation factor IIIB
16935593	-0.406992	8.71172	-2.96658	0.0154672	0.159696	-3.08668	TCF20	transcription factor 20 (AR1)
16834634	0.585593	8.43933	2.96597	0.0154828	0.159696	-3.08766	DHX8	DEAH (Asp-Glu-Ala-His) box polypeptide 8
16723020	1.2622	8.05233	2.96594	0.0154834	0.159696	-3.0877	ANO3	anoctamin 3
16792510	-0.518802	5.96717	-2.96538	0.0154977	0.159696	-3.08859	DNAAF2	dynein, axonemal, assembly factor 2
17016966	-0.367252	7.86325	-2.96489	0.0155102	0.159696	-3.08937	MDC1	mediator of DNA-damage checkpoint 1
16681852	0.506224	4.04822	2.96469	0.0155153	0.159696	-3.08969	HNRNPCL1	heterogeneous nuclear ribonucleoprotein C-like 1
16673731	0.43736	5.06561	2.96428	0.0155256	0.159696	-3.09033	FMO1	flavin containing monooxygenase 1
16661934	-0.483469	7.59464	-2.96344	0.015547	0.159696	-3.09167	TMEM39B	transmembrane protein 39B
16827850	-0.401039	8.64446	-2.96239	0.015574	0.159696	-3.09334	VAC14	Vac14 homolog (S. cerevisiae)
16875760	0.585589	6.40386	2.96221	0.0155785	0.159696	-3.09363	TMEM238	transmembrane protein 238
17047707	0.615716	8.0355	2.96158	0.0155946	0.159696	-3.09462	PHTF2	putative homeodomain transcription factor 2
17029456	-0.429218	7.9063	-2.96153	0.0155959	0.159696	-3.09471	DXO	decapping exoribonuclease
17036949	-0.429218	7.9063	-2.96153	0.0155959	0.159696	-3.09471	DXO	decapping exoribonuclease
17042197	-0.429218	7.9063	-2.96153	0.0155959	0.159696	-3.09471	DXO	decapping exoribonuclease
16829532	-0.429306	7.53438	-2.96126	0.0156026	0.159696	-3.09513	WDR81	WD repeat domain 81
16845019	-0.397108	9.76091	-2.96045	0.0156235	0.159696	-3.09642	KAT2A	K(lysine) acetyltransferase 2A
16787947	0.376896	4.86202	2.96024	0.0156288	0.159696	-3.09675	RP11-1070N10.3
16867074	-0.433725	8.09527	-2.95931	0.0156526	0.159696	-3.09822	MFSD12	major facilitator superfamily domain containing 12
16722445	-0.457985	8.48647	-2.95858	0.0156715	0.159696	-3.09939	NCR3LG1	natural killer cell cytotoxicity receptor 3 ligand 1
16730021	0.422603	7.00909	2.95858	0.0156716	0.159696	-3.09939	MTNR1B	melatonin receptor 1B
16863723	-0.38397	4.03259	-2.95856	0.0156721	0.159696	-3.09942	ELSPBP1	epididymal sperm binding protein 1
16861841	0.390149	10.6955	2.95831	0.0156785	0.159696	-3.09982	EIF3K	eukaryotic translation initiation factor 3, subunit K
17005787	0.631644	6.12066	2.95821	0.015681	0.159696	-3.09997	HIST1H2AG	histone cluster 1, H2ag
16924797	0.363383	4.35661	2.95769	0.0156943	0.159696	-3.1008	KRTAP24-1	keratin associated protein 24-1
17062460	-0.392681	10.002	-2.95764	0.0156958	0.159696	-3.10088	WASL	Wiskott-Aldrich syndrome-like
17091928	-0.560158	7.59522	-2.9573	0.0157045	0.159696	-3.10142	FOXD4	forkhead box D4
17037257	-0.410774	6.437	-2.95663	0.0157216	0.159696	-3.10247	PSMB8	proteasome subunit beta 8
17093829	-0.474196	7.88258	-2.95663	0.0157216	0.159696	-3.10248	GBA2	glucosidase, beta (bile acid) 2
17004859	0.379097	5.00529	2.95649	0.0157253	0.159696	-3.1027	TMEM170B	transmembrane protein 170B
16727401	-0.389023	6.14016	-2.95595	0.0157393	0.159696	-3.10356	NPAS4	neuronal PAS domain protein 4
16700737	0.577925	7.05927	2.95591	0.0157403	0.159696	-3.10363	ARID4B	AT rich interactive domain 4B (RBP1-like)
16696177	-0.475426	8.32674	-2.95412	0.0157866	0.160064	-3.10647	SLC19A2	solute carrier family 19 (thiamine transporter), member 2
17109927	0.510615	8.57907	2.95195	0.0158427	0.160531	-3.1099	DMD	dystrophin
16916085	-0.521226	6.19189	-2.95134	0.0158588	0.160575	-3.11089	RP4-583P15.15
16734967	0.513196	4.99725	2.95101	0.0158672	0.160575	-3.1114	OR52L1	olfactory receptor, family 52, subfamily L, member 1
17075395	-0.649179	6.62288	-2.9505	0.0158806	0.160609	-3.11221	EGR3	early growth response 3
17024578	0.590223	7.10989	2.9492	0.0159144	0.160624	-3.11427	PPIL4	peptidylprolyl isomerase (cyclophilin)-like 4
16920454	0.626514	8.65887	2.9487	0.0159276	0.160624	-3.11507	ZNF217	zinc finger protein 217
17008477	-0.468846	8.70401	-2.94869	0.0159279	0.160624	-3.11509	FOXP4	forkhead box P4
16856307	0.475282	6.79617	2.94865	0.0159287	0.160624	-3.11514	KISS1R	KISS1 receptor
16659478	-0.387084	7.05549	-2.94851	0.0159325	0.160624	-3.11537	PRDM2	PR domain containing 2, with ZNF domain
16966514	-0.495303	7.81358	-2.94755	0.0159577	0.160776	-3.1169	ATP10D	ATPase, class V, type 10D
16705188	0.525869	5.56984	2.94615	0.0159944	0.161003	-3.11912	C10orf107	chromosome 10 open reading frame 107
16659366	-0.72682	4.90462	-2.94592	0.0160004	0.161003	-3.11948	PRAMEF12	PRAME family member 12
16948632	0.421933	4.83786	2.9449	0.0160271	0.161171	-3.1211	HTR3D	5-hydroxytryptamine (serotonin) receptor 3D, ionotropic
17098491	-0.539121	6.79025	-2.94367	0.0160597	0.161217	-3.12306	RPL12	ribosomal protein L12
16988376	0.452636	8.82437	2.94354	0.0160629	0.161217	-3.12325	HSD17B4	hydroxysteroid (17-beta) dehydrogenase 4
16789258	0.452997	8.2331	2.94262	0.0160872	0.161217	-3.12472	KLC1; RP11-73M18.2	; kinesin light chain 1
17063311	-0.558241	8.25868	-2.9426	0.0160878	0.161217	-3.12475	CREB3L2	cAMP responsive element binding protein 3-like 2
16856906	0.373909	6.44137	2.94256	0.016089	0.161217	-3.12482	S1PR4	sphingosine-1-phosphate receptor 4
16872760	-0.381854	8.47215	-2.94243	0.0160924	0.161217	-3.12503	ERF	Ets2 repressor factor
16695117	0.62788	6.07896	2.94168	0.0161122	0.161314	-3.12622	OR6N1	olfactory receptor, family 6, subfamily N, member 1
16778584	0.483831	5.43511	2.94055	0.0161421	0.161512	-3.12801	ENOX1	ecto-NOX disulfide-thiol exchanger 1
17106415	0.769151	7.37187	2.93915	0.0161793	0.161746	-3.13024	WDR44	WD repeat domain 44
16749895	0.393104	6.5354	2.93864	0.0161927	0.161746	-3.13104	ALG10B	ALG10B, alpha-1,2-glucosyltransferase
16819952	0.420417	10.9051	2.93852	0.0161959	0.161746	-3.13123	CBFB	core-binding factor, beta subunit
17115352	-0.415998	7.86753	-2.93673	0.0162436	0.162121	-3.13407	NAA10	N(alpha)-acetyltransferase 10, NatA catalytic subunit
17123564	0.375211	4.73469	2.93543	0.0162781	0.162339	-3.13613	RBM48P1	RNA binding motif protein 48 pseudogene 1
16816579	-0.853252	4.55053	-2.93515	0.0162858	0.162339	-3.13659	ACSM2A	acyl-CoA synthetase medium-chain family member 2A
16822589	-0.413289	6.47921	-2.93244	0.0163584	0.162479	-3.14089	GNG13	guanine nucleotide binding protein (G protein), gamma 13
16679499	0.416205	4.24416	2.93232	0.0163615	0.162479	-3.14107	ZBTB18	zinc finger and BTB domain containing 18
17125796	-0.495778	8.8265	-2.93216	0.0163658	0.162479	-3.14132	RP11-760D2.12
17125800	-0.495778	8.8265	-2.93216	0.0163658	0.162479	-3.14132	RP11-760D2.12
17125894	-0.495778	8.8265	-2.93216	0.0163658	0.162479	-3.14132	RP11-760D2.12
16732793	0.46644	3.60766	2.93191	0.0163727	0.162479	-3.14173	OR4D5	olfactory receptor, family 4, subfamily D, member 5
16794062	0.591858	7.44276	2.93179	0.0163759	0.162479	-3.14192	RNA5SP386	RNA, 5S ribosomal pseudogene 386
16885028	-0.528329	8.9801	-2.93121	0.0163913	0.162479	-3.14283	TMEM177	transmembrane protein 177
16781431	0.551797	4.46978	2.93121	0.0163915	0.162479	-3.14284	OR4N2	olfactory receptor, family 4, subfamily N, member 2
16727908	0.429818	7.6046	2.93075	0.0164039	0.162501	-3.14357	AIP	aryl hydrocarbon receptor interacting protein
16775883	-0.701588	6.96764	-2.92999	0.0164242	0.162564	-3.14477	MBNL2	muscleblind-like splicing regulator 2
16952979	-0.391221	6.96923	-2.92944	0.016439	0.162564	-3.14564	PRSS50	protease, serine, 50
16776594	-0.425639	4.75039	-2.92921	0.0164453	0.162564	-3.14601	RP11-65D24.2
16841056	0.431357	5.77767	2.929	0.0164511	0.162564	-3.14635	MFSD6L	major facilitator superfamily domain containing 6-like
16908307	0.364399	5.17339	2.92769	0.0164865	0.162775	-3.14842	CXCR1	chemokine (C-X-C motif) receptor 1
17070771	0.501174	3.99708	2.92745	0.0164928	0.162775	-3.1488	SLC26A7	solute carrier family 26 (anion exchanger), member 7
17114478	-0.356452	8.27582	-2.92596	0.0165334	0.162926	-3.15117	MMGT1	membrane magnesium transporter 1
16770124	0.370789	6.20297	2.92585	0.0165363	0.162926	-3.15135	HVCN1	hydrogen voltage gated channel 1
16683644	0.41208	7.02871	2.92465	0.016569	0.162926	-3.15325	SYF2	SYF2 pre-mRNA-splicing factor
16824463	0.363382	6.94609	2.92401	0.0165865	0.162926	-3.15427	RPS15A	ribosomal protein S15a
16913369	0.411174	5.8513	2.9236	0.0165976	0.162926	-3.15492	TLDC2	TBC/LysM-associated domain containing 2
16780069	0.364052	10.817	2.92357	0.0165983	0.162926	-3.15496	SPRY2	sprouty RTK signaling antagonist 2
16953083	-0.414129	5.33749	-2.92322	0.016608	0.162926	-3.15553	KIF9	kinesin family member 9
16915484	-0.455743	6.59425	-2.92252	0.016627	0.162926	-3.15663	C20orf197	chromosome 20 open reading frame 197
16875788	0.377963	6.97317	2.92241	0.01663	0.162926	-3.1568	SBK2	SH3 domain binding kinase family, member 2
16964027	-0.506678	6.38387	-2.92209	0.0166387	0.162926	-3.15731	FGFR3	fibroblast growth factor receptor 3
16873483	-0.708768	7.56536	-2.92206	0.0166397	0.162926	-3.15737	IRF2BP1	interferon regulatory factor 2 binding protein 1
17056493	0.548944	7.73244	2.92187	0.0166448	0.162926	-3.15767	KBTBD2	kelch repeat and BTB (POZ) domain containing 2
17022588	0.674123	6.75033	2.92161	0.0166519	0.162926	-3.15808	CDK19	cyclin-dependent kinase 19
16865718	-0.480207	6.35774	-2.92143	0.0166569	0.162926	-3.15837	ZNF865	zinc finger protein 865
16870984	0.937359	7.21507	2.92126	0.0166613	0.162926	-3.15863	ZNF681	zinc finger protein 681
17010584	0.683048	8.00009	2.91999	0.0166962	0.163166	-3.16065	BCKDHB	branched chain keto acid dehydrogenase E1, beta polypeptide
17094814	0.947433	7.61152	2.91722	0.0167724	0.163751	-3.16505	TMEM2	transmembrane protein 2
16792101	0.45464	7.95844	2.91695	0.0167799	0.163751	-3.16548	MBIP	MAP3K12 binding inhibitory protein 1
16805422	-0.438495	5.46079	-2.9167	0.0167868	0.163751	-3.16588	NR2F2	nuclear receptor subfamily 2, group F, member 2
16943151	-0.393539	2.78074	-2.91419	0.0168562	0.164328	-3.16987	OR5H15	olfactory receptor, family 5, subfamily H, member 15
16978251	0.41847	7.18272	2.91376	0.0168679	0.164341	-3.17054	ADH1C	alcohol dehydrogenase 1C (class I), gamma polypeptide
16884594	0.374111	5.47695	2.91282	0.0168941	0.164452	-3.17204	IL36G	interleukin 36, gamma
16732836	0.563257	6.48302	2.91261	0.0168999	0.164452	-3.17237	OR10D3	olfactory receptor, family 10, subfamily D, member 3 (non-functional)
16859132	0.523399	5.1348	2.911	0.0169448	0.164788	-3.17493	CYP4F3	cytochrome P450, family 4, subfamily F, polypeptide 3
16799170	-0.364028	9.82516	-2.91036	0.0169626	0.164861	-3.17595	C15orf41	chromosome 15 open reading frame 41
16678159	-0.495546	7.02753	-2.90778	0.0170347	0.165421	-3.18004	C1orf95	chromosome 1 open reading frame 95
16751815	-0.389999	7.30314	-2.90755	0.017041	0.165421	-3.1804	PRR13	proline rich 13
16990778	-0.416474	3.88185	-2.90636	0.0170744	0.165483	-3.1823	SPINK13	serine peptidase inhibitor, Kazal type 13 (putative)
16859481	-0.351919	10.6433	-2.90595	0.0170858	0.165483	-3.18294	MRPL34	mitochondrial ribosomal protein L34
16788883	0.507385	9.65286	2.9059	0.0170873	0.165483	-3.18302	DYNC1H1	dynein, cytoplasmic 1, heavy chain 1
17083793	0.426525	5.76794	2.90559	0.0170961	0.165483	-3.18352	ADAMTSL1	ADAMTS-like 1
16837230	-0.426179	10.4847	-2.90495	0.0171139	0.165483	-3.18453	BPTF	bromodomain PHD finger transcription factor
17048083	0.489971	6.12157	2.90495	0.0171141	0.165483	-3.18454	STEAP2	STEAP family member 2, metalloreductase
17049779	-0.406507	6.98436	-2.90466	0.0171221	0.165483	-3.18499	SH2B2	SH2B adaptor protein 2
16791642	0.701628	8.87005	2.90403	0.0171399	0.165483	-3.18599	STRN3	striatin, calmodulin binding protein 3
17118220	-0.412627	6.9891	-2.90326	0.0171615	0.165483	-3.18721	NCRNA00171; ZNRD1-AS1	; ZNRD1 antisense RNA 1
17118234	-0.412627	6.9891	-2.90326	0.0171615	0.165483	-3.18721	NCRNA00171; ZNRD1-AS1	; ZNRD1 antisense RNA 1
17118236	-0.412627	6.9891	-2.90326	0.0171615	0.165483	-3.18721	NCRNA00171; ZNRD1-AS1	; ZNRD1 antisense RNA 1
16707551	0.516551	7.5358	2.90104	0.0172243	0.165853	-3.19074	CEP55	centrosomal protein 55kDa
17035242	-0.388649	7.22669	-2.90042	0.0172418	0.165853	-3.19172	DDR1	discoidin domain receptor tyrosine kinase 1
17099095	-0.368591	6.92957	-2.90033	0.0172444	0.165853	-3.19187	C9orf78	chromosome 9 open reading frame 78
16839345	0.509513	8.98307	2.89966	0.0172634	0.165853	-3.19293	CRK	v-crk avian sarcoma virus CT10 oncogene homolog
16989881	-0.352836	7.88292	-2.89945	0.0172694	0.165853	-3.19326	UBE2D2	ubiquitin-conjugating enzyme E2D 2
17097211	0.440884	7.75164	2.89895	0.0172837	0.165853	-3.19407	PTGR1	prostaglandin reductase 1
16933703	-0.36418	8.68041	-2.89873	0.0172898	0.165853	-3.1944	ASCC2	activating signal cointegrator 1 complex subunit 2
16921433	-0.528237	7.64192	-2.89842	0.0172986	0.165853	-3.1949	RGS19	regulator of G-protein signaling 19
17063536	0.410086	7.8989	2.8984	0.0172992	0.165853	-3.19493	SLC37A3	solute carrier family 37, member 3
17030426	-0.451631	7.23986	-2.89823	0.0173042	0.165853	-3.19521	DDR1	discoidin domain receptor tyrosine kinase 1
16713085	0.381905	10.9935	2.89765	0.0173205	0.165853	-3.19612	KIF5B	kinesin family member 5B
16871688	0.466103	7.74191	2.89751	0.0173247	0.165853	-3.19635	ZNF529	zinc finger protein 529
16681192	-0.379154	9.8069	-2.89667	0.0173485	0.165982	-3.19768	NOL9	nucleolar protein 9
17018385	0.429071	8.95352	2.89451	0.0174103	0.166473	-3.20111	NUDT3	nudix (nucleoside diphosphate linked moiety X)-type motif 3
16866025	0.420049	7.22733	2.89298	0.0174542	0.166793	-3.20355	ZNF548	zinc finger protein 548
16741249	-0.477895	8.0307	-2.89199	0.0174826	0.166906	-3.20511	C11orf24	chromosome 11 open reading frame 24
16766822	-0.529619	5.15035	-2.89183	0.017487	0.166906	-3.20536	LRIG3	leucine-rich repeats and immunoglobulin-like domains 3
16851353	0.80476	8.29548	2.88987	0.0175437	0.167347	-3.20849	MIB1	mindbomb E3 ubiquitin protein ligase 1
16835322	-0.380396	5.52284	-2.88927	0.0175609	0.167411	-3.20943	LRRC46	leucine rich repeat containing 46
16966008	-0.455456	8.73061	-2.88873	0.0175765	0.167437	-3.21029	KLF3	Kruppel-like factor 3 (basic)
16664350	0.348956	5.97964	2.88845	0.0175846	0.167437	-3.21074	TEX38	testis expressed 38
16763410	0.53415	6.29675	2.88731	0.0176175	0.16765	-3.21254	NELL2	neural EGFL like 2
17006024	0.751922	6.36145	2.88693	0.0176286	0.167656	-3.21315	OR2J2	olfactory receptor, family 2, subfamily J, member 2
16888708	-0.487018	7.42176	-2.88596	0.0176567	0.167823	-3.21469	ASNSD1	asparagine synthetase domain containing 1
16920299	-0.352409	6.90863	-2.88504	0.0176834	0.167976	-3.21615	KCNG1	potassium channel, voltage gated modifier subfamily G, member 1
17094302	-0.417935	3.51675	-2.88408	0.0177114	0.168126	-3.21767	SPATA31A6	SPATA31 subfamily A, member 6
16866088	0.401449	6.34782	2.88378	0.0177203	0.168126	-3.21816	ZNF530	zinc finger protein 530
16738477	-0.921824	5.45497	-2.88331	0.0177337	0.168154	-3.21889	RP11-872D17.8
16724178	-0.454225	8.22899	-2.88203	0.0177711	0.168374	-3.22092	SLC35C1	solute carrier family 35 (GDP-fucose transporter), member C1
16988931	0.492117	6.60623	2.8818	0.0177781	0.168374	-3.2213	CDC42SE2	CDC42 small effector 2
16701503	0.352663	7.51815	2.8805	0.0178161	0.168635	-3.22337	ZNF669	zinc finger protein 669
17056031	0.478055	9.76212	2.87693	0.0179209	0.169321	-3.22902	HNRNPA2B1	heterogeneous nuclear ribonucleoprotein A2/B1
16833454	0.54923	8.37306	2.87693	0.0179209	0.169321	-3.22902	GGNBP2	gametogenetin binding protein 2
16768341	0.45087	8.50412	2.87657	0.0179315	0.169321	-3.2296	ATP2B1	ATPase, Ca++ transporting, plasma membrane 1
17105683	-0.458325	2.41746	-2.87652	0.0179331	0.169321	-3.22968	RAB40AL	RAB40A, member RAS oncogene family-like
16863091	-0.443911	8.46266	-2.87622	0.0179417	0.169321	-3.23015	PVRL2	poliovirus receptor-related 2 (herpesvirus entry mediator B)
16844312	0.75203	9.81726	2.87547	0.0179639	0.169338	-3.23134	TOP2A	topoisomerase (DNA) II alpha
16761663	0.456849	9.00013	2.87544	0.0179648	0.169338	-3.23139	HEBP1	heme binding protein 1
16673056	-0.53711	8.90242	-2.8743	0.0179988	0.169558	-3.23321	UAP1	UDP-N-acetylglucosamine pyrophosphorylase 1
17075314	-0.458452	8.53974	-2.87377	0.0180143	0.169604	-3.23404	REEP4	receptor accessory protein 4
16681814	-0.366186	8.40282	-2.87235	0.0180564	0.169855	-3.2363	KIAA2013	KIAA2013
16830238	0.390878	5.56505	2.87216	0.0180622	0.169855	-3.23661	ALOX12	arachidonate 12-lipoxygenase
16903111	0.415073	8.20887	2.87151	0.0180814	0.169931	-3.23763	DARS	aspartyl-tRNA synthetase
16876065	0.351721	5.20193	2.87117	0.0180916	0.169931	-3.23818	C19orf18	chromosome 19 open reading frame 18
16986847	0.524385	6.37411	2.86874	0.018164	0.170326	-3.24203	ATG10	autophagy related 10
17068636	0.3855	9.71674	2.86829	0.0181776	0.170326	-3.24275	POMK	protein-O-mannose kinase
17114192	0.442688	6.1713	2.86801	0.0181859	0.170326	-3.24319	FRMD7	FERM domain containing 7
16900170	-0.411109	8.77692	-2.86785	0.0181907	0.170326	-3.24345	IGKV1-37	immunoglobulin kappa variable 1-37 (non-functional)
16802653	0.35459	6.25233	2.86785	0.0181907	0.170326	-3.24345	THSD4	thrombospondin, type I, domain containing 4
16719892	0.676085	8.92503	2.86743	0.0182033	0.170326	-3.24412	ECHS1	enoyl CoA hydratase, short chain, 1, mitochondrial
16870581	-0.428987	7.5054	-2.8672	0.01821	0.170326	-3.24447	NR2C2AP	nuclear receptor 2C2-associated protein
16949348	0.446518	6.05803	2.8669	0.0182191	0.170326	-3.24496	KNG1	kininogen 1
17007543	-0.497698	6.9054	-2.866	0.0182462	0.17048	-3.24639	ITPR3	inositol 1,4,5-trisphosphate receptor, type 3
16767270	-0.563308	6.22501	-2.86421	0.0182998	0.170813	-3.24922	MDM1	Mdm1 nuclear protein
16919408	0.398428	6.61341	2.86402	0.0183058	0.170813	-3.24953	OSER1	oxidative stress responsive serine-rich 1
17005396	0.573574	8.03604	2.86374	0.018314	0.170813	-3.24997	GMNN	geminin, DNA replication inhibitor
16729585	0.398711	7.30243	2.86303	0.0183354	0.170913	-3.2511	PCF11	PCF11 cleavage and polyadenylation factor subunit
17120842	0.47427	8.644	2.86064	0.0184079	0.171466	-3.2549	HECTD4	HECT domain containing E3 ubiquitin protein ligase 4
16834341	0.344752	7.26054	2.86036	0.0184163	0.171466	-3.25534	HSD17B1	hydroxysteroid (17-beta) dehydrogenase 1
16864751	-0.589668	4.26362	-2.85983	0.0184322	0.171514	-3.25617	FPR2	formyl peptide receptor 2
16930570	-0.351851	7.20875	-2.85872	0.018466	0.171729	-3.25794	L3MBTL2	l(3)mbt-like 2 (Drosophila)
16797784	0.46357	8.29628	2.85775	0.0184956	0.171904	-3.25949	CYFIP1	cytoplasmic FMR1 interacting protein 1
17052534	-0.727086	5.02558	-2.85588	0.0185526	0.172248	-3.26246	MGAM2	maltase-glucoamylase 2 (putative)
16913206	0.459591	7.17985	2.85582	0.0185543	0.172248	-3.26254	PHF20	PHD finger protein 20
17090042	-0.468833	6.76792	-2.85385	0.0186145	0.172621	-3.26567	C9orf106	chromosome 9 open reading frame 106
16908822	-0.4679	8.20673	-2.8538	0.0186161	0.172621	-3.26575	CHPF	chondroitin polymerizing factor
16734397	0.382484	6.57105	2.85209	0.0186688	0.173009	-3.26848	TH	tyrosine hydroxylase
17067941	-0.608199	8.61452	-2.85105	0.0187007	0.173204	-3.27013	ADGRA2	adhesion G protein-coupled receptor A2
16819509	0.469092	9.16329	2.84888	0.0187677	0.173672	-3.27357	POLR2C	polymerase (RNA) II (DNA directed) polypeptide C, 33kDa
16667303	0.634753	7.56893	2.84863	0.0187752	0.173672	-3.27396	ABCD3	ATP-binding cassette, sub-family D (ALD), member 3
16907548	0.571536	8.6662	2.84816	0.01879	0.173672	-3.27472	NDUFS1	NADH dehydrogenase (ubiquinone) Fe-S protein 1, 75kDa (NADH-coenzyme Q reductase)
16785058	0.41391	10.0691	2.846	0.0188567	0.173672	-3.27814	HIF1A	hypoxia inducible factor 1, alpha subunit (basic helix-loop-helix transcription factor)
16855477	0.410989	8.03856	2.84558	0.0188699	0.173672	-3.27881	FECH	ferrochelatase
16911212	-0.472439	9.47828	-2.84522	0.0188809	0.173672	-3.27937	MCM8	minichromosome maintenance 8 homologous recombination repair factor
16974830	-0.39583	4.78512	-2.84518	0.0188823	0.173672	-3.27945	PPARGC1A	peroxisome proliferator-activated receptor gamma, coactivator 1 alpha
16973944	0.417006	5.6888	2.84505	0.0188864	0.173672	-3.27966	EVC2	Ellis van Creveld syndrome 2
17021083	0.463118	7.70789	2.84481	0.0188938	0.173672	-3.28003	ELOVL4	ELOVL fatty acid elongase 4
16957675	0.420214	6.12694	2.84458	0.0189011	0.173672	-3.2804	LSAMP	limbic system-associated membrane protein
17115839	0.41943	5.65506	2.84414	0.0189146	0.173672	-3.2811	SHOX	short stature homeobox
16808306	-0.514058	8.02885	-2.84412	0.0189152	0.173672	-3.28112	AC011330.5; PPIP5K1	; diphosphoinositol pentakisphosphate kinase 1
16724793	0.51429	6.68809	2.84391	0.0189218	0.173672	-3.28146	OR8U1; OR8U8	olfactory receptor, family 8, subfamily U, member 1; olfactory receptor, family 8, subfamily U, member 8
17028888	-0.452666	9.05091	-2.84387	0.0189232	0.173672	-3.28153	FLOT1	flotillin 1
16723326	-0.380729	9.57007	-2.84384	0.018924	0.173672	-3.28157	QSER1	glutamine and serine rich 1
17005276	0.698345	8.49048	2.8438	0.0189254	0.173672	-3.28164	SOX4	SRY (sex determining region Y)-box 4
17052348	-0.357041	6.15296	-2.84338	0.0189382	0.173689	-3.2823	TMEM178B	transmembrane protein 178B
16872039	0.47642	11.0314	2.84207	0.0189792	0.173785	-3.28438	ECH1	enoyl CoA hydratase 1, peroxisomal
16865370	-0.565721	4.96998	-2.84147	0.018998	0.173785	-3.28533	LILRA2	leukocyte immunoglobulin-like receptor, subfamily A (with TM domain), member 2
16904667	0.732922	10.3897	2.84147	0.0189982	0.173785	-3.28534	SCN9A	sodium channel, voltage gated, type IX alpha subunit
16782066	0.498083	3.68119	2.84105	0.0190112	0.173785	-3.286	TRAC; TRAJ29	T cell receptor alpha constant; T cell receptor alpha joining 29
16939558	0.382365	9.66778	2.84099	0.019013	0.173785	-3.2861	CTNNB1	catenin (cadherin-associated protein), beta 1, 88kDa
16989325	0.785508	7.89379	2.84096	0.0190141	0.173785	-3.28615	CAMLG	calcium modulating ligand
16880098	0.370943	5.00717	2.84033	0.0190337	0.173789	-3.28714	C2orf73	chromosome 2 open reading frame 73
17125028	-0.392222	4.26492	-2.84025	0.0190363	0.173789	-3.28728	ASNSP1	asparagine synthetase pseudogene 1
16765172	-0.437989	7.13419	-2.83983	0.0190494	0.173809	-3.28794	SPRYD3	SPRY domain containing 3
17112560	0.838984	7.14829	2.8388	0.0190816	0.174004	-3.28957	NAP1L3	nucleosome assembly protein 1-like 3
17123306	0.510114	7.80543	2.83556	0.0191837	0.174835	-3.29471	PROS1; PROS2P	protein S (alpha); protein S (beta) pseudogene
17047504	-0.362159	12.3341	-2.83502	0.0192009	0.174892	-3.29558	HSPB1	heat shock 27kDa protein 1
16723468	0.36422	10.5806	2.8345	0.0192175	0.174943	-3.29641	CAPRIN1	cell cycle associated protein 1
16674805	0.346411	10.4433	2.83274	0.0192731	0.175274	-3.29919	LAMC1	laminin, gamma 1 (formerly LAMB2)
16773328	-0.540725	3.08858	-2.83266	0.0192758	0.175274	-3.29933	PABPC3	poly(A) binding protein, cytoplasmic 3
17067219	-0.49736	4.91498	-2.8322	0.0192903	0.175305	-3.30005	RP11-521M14.2
16863063	0.57577	5.28708	2.83178	0.0193037	0.175327	-3.30072	CBLC	Cbl proto-oncogene C, E3 ubiquitin protein ligase
16807195	0.37566	6.1738	2.82927	0.0193835	0.175952	-3.3047	RASGRP1	RAS guanyl releasing protein 1 (calcium and DAG-regulated)
17122276	-0.425341	5.46969	-2.82887	0.0193963	0.175968	-3.30533	CD8B; CD8BP	CD8b molecule; CD8b molecule pseudogene
16980762	0.370292	4.78165	2.82704	0.019455	0.176119	-3.30825	SFRP2	secreted frizzled-related protein 2
16981148	0.379625	5.85129	2.82591	0.0194914	0.176119	-3.31005	TRIM61	tripartite motif containing 61
16829242	-0.381166	8.73664	-2.82569	0.0194983	0.176119	-3.31039	GALNS	galactosamine (N-acetyl)-6-sulfatase
16899032	-0.433735	5.71759	-2.82559	0.0195017	0.176119	-3.31056	EGR4	early growth response 4
17016995	-0.451309	8.88773	-2.82528	0.0195115	0.176119	-3.31104	FLOT1	flotillin 1
17031666	-0.451309	8.88773	-2.82528	0.0195115	0.176119	-3.31104	FLOT1	flotillin 1
17039163	-0.451309	8.88773	-2.82528	0.0195115	0.176119	-3.31104	FLOT1	flotillin 1
17041731	-0.451309	8.88773	-2.82528	0.0195115	0.176119	-3.31104	FLOT1	flotillin 1
16778652	0.436753	7.62208	2.82525	0.0195123	0.176119	-3.31108	TSC22D1	TSC22 domain family, member 1
16764564	0.440341	8.12059	2.82452	0.019536	0.176213	-3.31225	LIMA1	LIM domain and actin binding 1
16765068	-0.411601	5.32588	-2.82424	0.0195448	0.176213	-3.31269	KRT3	keratin 3, type II
16884426	0.402396	7.47827	2.82383	0.0195582	0.176234	-3.31335	FBLN7	fibulin 7
16939942	0.511532	4.06572	2.82338	0.0195727	0.176265	-3.31406	ZNF502	zinc finger protein 502
16859942	0.403664	7.01993	2.8227	0.0195946	0.176362	-3.31514	SLC25A42	solute carrier family 25, member 42
16927812	0.483211	6.81278	2.82211	0.0196136	0.176424	-3.31607	IGLV3-16	immunoglobulin lambda variable 3-16
17020995	0.3818	5.51459	2.82178	0.0196243	0.176424	-3.3166	HTR1B	5-hydroxytryptamine (serotonin) receptor 1B, G protein-coupled
16711442	0.375752	10.81	2.82146	0.0196346	0.176424	-3.3171	GDI2	GDP dissociation inhibitor 2
17086193	0.444391	12.1561	2.82101	0.0196493	0.176457	-3.31783	PSAT1	phosphoserine aminotransferase 1
16903969	-0.413035	7.93745	-2.82033	0.0196713	0.176477	-3.3189	ACVR1	activin A receptor, type I
16696779	-0.953513	4.59359	-2.82025	0.0196738	0.176477	-3.31902	RP4-798P15.3
16793644	0.880976	8.40458	2.81979	0.0196886	0.176512	-3.31975	TMEM30B	transmembrane protein 30B
16870788	0.465044	6.6263	2.81929	0.0197051	0.176544	-3.32056	ZNF626	zinc finger protein 626
16789452	-0.386977	7.42911	-2.8183	0.019737	0.176544	-3.32212	INF2	inverted formin, FH2 and WH2 domain containing
16738395	0.891147	5.17786	2.81824	0.019739	0.176544	-3.32221	OR5AP2	olfactory receptor, family 5, subfamily AP, member 2
16689060	0.527509	6.81814	2.8177	0.0197567	0.176544	-3.32308	BCL10	B-cell CLL/lymphoma 10
16749459	0.389003	7.57496	2.81736	0.0197677	0.176544	-3.32361	PPFIBP1	PTPRF interacting protein, binding protein 1 (liprin beta 1)
16733157	-0.41228	5.3789	-2.81714	0.0197749	0.176544	-3.32396	HYLS1	hydrolethalus syndrome 1
16996157	0.42842	5.19751	2.81712	0.0197755	0.176544	-3.32399	CDC20B	cell division cycle 20B
17120712	0.393453	9.26465	2.81691	0.0197823	0.176544	-3.32432	EEF1A1P17	eukaryotic translation elongation factor 1 alpha 1 pseudogene 17
17105809	0.367406	5.21922	2.81644	0.0197979	0.176544	-3.32508	RP11-722G7.1; TMSB15B	; thymosin beta 15B
16951601	0.662875	8.8032	2.81628	0.0198029	0.176544	-3.32533	TOP2B	topoisomerase (DNA) II beta
16909401	0.454972	5.90097	2.81524	0.0198368	0.176747	-3.32697	SLC16A14	solute carrier family 16, member 14
16969654	0.436027	5.98551	2.81404	0.0198761	0.17684	-3.32888	AC004051.2
17056896	0.484593	6.94419	2.81365	0.0198888	0.17684	-3.3295	VPS41	vacuolar protein sorting 41 homolog (S. cerevisiae)
16672738	-0.394869	9.11134	-2.81336	0.0198985	0.17684	-3.32996	UFC1	ubiquitin-fold modifier conjugating enzyme 1
17105143	0.380421	8.71858	2.81316	0.0199052	0.17684	-3.33029	APOOL	apolipoprotein O-like
16928105	0.548335	6.90491	2.81269	0.0199204	0.17684	-3.33103	AP000350.7; GSTTP1	; glutathione S-transferase theta pseudogene 1
16866981	-0.470416	7.29149	-2.81256	0.0199246	0.17684	-3.33123	DIRAS1	DIRAS family, GTP-binding RAS-like 1
16836375	0.637886	8.1202	2.81256	0.0199248	0.17684	-3.33124	MSI2	musashi RNA-binding protein 2
16721126	0.524372	8.88305	2.81185	0.0199481	0.176851	-3.33236	RRM1	ribonucleotide reductase M1
16786652	-0.39134	9.053	-2.81184	0.0199483	0.176851	-3.33237	TTLL5	tubulin tyrosine ligase-like family member 5
16974175	-0.350754	2.53949	-2.81081	0.0199822	0.177053	-3.33401	MIR95	microRNA 95
16991047	0.387351	6.42129	2.80909	0.0200391	0.177459	-3.33675	CDX1	caudal type homeobox 1
16869876	-0.456089	7.66432	-2.80845	0.0200603	0.177498	-3.33777	WIZ	widely interspaced zinc finger motifs
16991712	-0.355959	6.51962	-2.80809	0.0200721	0.177498	-3.33833	TTC1	tetratricopeptide repeat domain 1
16764348	-0.341696	7.81222	-2.80795	0.0200769	0.177498	-3.33856	MCRS1	microspherule protein 1
16703301	0.354183	6.98188	2.80671	0.0201177	0.177614	-3.34051	THNSL1	threonine synthase-like 1
16815461	0.561077	6.79275	2.80669	0.0201185	0.177614	-3.34056	CLUAP1	clusterin associated protein 1
16927390	-0.430516	9.05045	-2.80616	0.0201362	0.177614	-3.3414	SNAP29	synaptosomal-associated protein, 29kDa
16982264	-0.422585	6.97338	-2.80606	0.0201393	0.177614	-3.34155	MTNR1A	melatonin receptor 1A
16671334	-0.39673	11.2604	-2.80587	0.0201457	0.177614	-3.34186	UBAP2L	ubiquitin associated protein 2-like
16763458	0.772675	6.30361	2.80489	0.0201784	0.177706	-3.34342	DBX2	developing brain homeobox 2
16868219	0.433886	6.94336	2.80473	0.0201837	0.177706	-3.34367	ADAMTS10	ADAM metallopeptidase with thrombospondin type 1 motif, 10
16936255	-0.58439	8.529	-2.80455	0.0201895	0.177706	-3.34395	ALG12	ALG12, alpha-1,6-mannosyltransferase
16660269	-0.359064	6.66049	-2.80138	0.0202952	0.17846	-3.34898	OTUD3	OTU deubiquitinase 3
16880256	-0.355936	6.05437	-2.80131	0.0202976	0.17846	-3.34909	CFAP36	cilia and flagella associated protein 36
17075271	0.332605	6.61002	2.8005	0.020325	0.178532	-3.35039	DOK2	docking protein 2, 56kDa
16671874	-0.750443	6.27933	-2.80009	0.0203385	0.178532	-3.35103	SYT11	synaptotagmin XI
16661862	0.417955	5.65556	2.80007	0.0203394	0.178532	-3.35107	TINAGL1	tubulointerstitial nephritis antigen-like 1
16706499	-0.481679	8.75355	-2.79965	0.0203534	0.178548	-3.35173	PPIF	peptidylprolyl isomerase F
16726311	-0.63034	8.3483	-2.79934	0.0203636	0.178548	-3.35222	VEGFB	vascular endothelial growth factor B
16919728	-0.614234	8.185	-2.79832	0.0203981	0.178567	-3.35385	ZNF335	zinc finger protein 335
16846283	-0.602955	6.39729	-2.7983	0.0203987	0.178567	-3.35387	HOXB8	homeobox B8
16841907	0.387712	5.77419	2.79796	0.0204101	0.178567	-3.35441	RASD1	RAS, dexamethasone-induced 1
17017900	-0.479284	3.43491	-2.79771	0.0204186	0.178567	-3.35481	HLA-DRB1	major histocompatibility complex, class II, DR beta 1
16732088	0.492171	7.33169	2.79737	0.02043	0.178567	-3.35535	TRAPPC4	trafficking protein particle complex 4
16920169	-0.437566	10.2353	-2.79723	0.0204348	0.178567	-3.35558	B4GALT5	UDP-Gal:betaGlcNAc beta 1,4- galactosyltransferase, polypeptide 5
16855786	0.581875	7.37256	2.79679	0.0204497	0.178567	-3.35628	TMX3	thioredoxin-related transmembrane protein 3
16688792	0.337614	5.32651	2.79638	0.0204634	0.178567	-3.35692	RNA5SP22	RNA, 5S ribosomal pseudogene 22
16744125	0.636479	9.01205	2.79629	0.0204665	0.178567	-3.35707	KDELC2	KDEL (Lys-Asp-Glu-Leu) containing 2
16718622	-0.395764	7.02152	-2.79568	0.0204871	0.178649	-3.35803	ABLIM1	actin binding LIM protein 1
16980451	0.59911	7.46639	2.79522	0.0205026	0.178677	-3.35876	PRMT9	protein arginine methyltransferase 9
16922724	-0.36774	9.63372	-2.79479	0.0205171	0.178677	-3.35945	DYRK1A	dual-specificity tyrosine-(Y)-phosphorylation regulated kinase 1A
16724771	0.481556	5.0143	2.79406	0.0205418	0.178677	-3.3606	OR8H2	olfactory receptor, family 8, subfamily H, member 2
17125876	-0.426618	10.0664	-2.79398	0.0205445	0.178677	-3.36073	SRGAP2B; SRGAP2C	SLIT-ROBO Rho GTPase activating protein 2B; SLIT-ROBO Rho GTPase activating protein 2C
16927778	0.495275	6.46562	2.79366	0.0205553	0.178677	-3.36123	GGTLC2	gamma-glutamyltransferase light chain 2
16722916	0.39004	5.94669	2.79295	0.0205796	0.178677	-3.36237	SLC17A6	solute carrier family 17 (vesicular glutamate transporter), member 6
16968354	0.495237	6.04296	2.79267	0.020589	0.178677	-3.36281	FGF5	fibroblast growth factor 5
17076372	0.422261	8.11101	2.79262	0.0205905	0.178677	-3.36288	WHSC1L1	Wolf-Hirschhorn syndrome candidate 1-like 1
17024746	-0.443983	8.40698	-2.7926	0.0205912	0.178677	-3.36291	ZBTB2	zinc finger and BTB domain containing 2
16843221	0.686503	7.46425	2.79144	0.0206306	0.178922	-3.36475	C17orf75	chromosome 17 open reading frame 75
16748888	0.400502	7.55326	2.79037	0.020667	0.179086	-3.36645	PLEKHA5	pleckstrin homology domain containing, family A member 5
17035519	-0.335579	9.39571	-2.79023	0.020672	0.179086	-3.36668	CSNK2B; LY6G5B	casein kinase 2, beta polypeptide; lymphocyte antigen 6 complex, locus G5B
16819883	0.645317	7.92709	2.78982	0.020686	0.17911	-3.36734	PDP2	pyruvate dehyrogenase phosphatase catalytic subunit 2
16834015	-0.515652	6.31553	-2.78762	0.020761	0.179662	-3.37082	RAPGEFL1	Rap guanine nucleotide exchange factor (GEF)-like 1
16702399	0.394331	5.8672	2.7864	0.0208029	0.17975	-3.37276	CELF2	CUGBP, Elav-like family member 2
16932199	0.35985	5.59544	2.78622	0.0208092	0.17975	-3.37305	GSC2	goosecoid homeobox 2
16977196	0.405109	7.84129	2.78611	0.0208131	0.17975	-3.37323	CNOT6L	CCR4-NOT transcription complex, subunit 6-like
17117918	-0.429335	7.15697	-2.78601	0.0208163	0.17975	-3.37338	LRRC3	leucine rich repeat containing 3
16872452	0.470475	8.30759	2.78488	0.020855	0.179827	-3.37517	BLVRB	biliverdin reductase B
17051943	0.369881	6.44713	2.78457	0.0208659	0.179827	-3.37567	TMEM140	transmembrane protein 140
17098071	0.41306	7.79691	2.78436	0.0208732	0.179827	-3.376	NDUFA8	NADH dehydrogenase (ubiquinone) 1 alpha subcomplex, 8, 19kDa
16720987	0.348896	5.24192	2.78434	0.0208737	0.179827	-3.37603	CTC-343N3.1
16779486	0.464447	5.72509	2.78411	0.0208815	0.179827	-3.37639	PCDH8	protocadherin 8
17061136	-0.362607	6.9326	-2.78289	0.0209238	0.179939	-3.37833	RP11-514P8.6; RP11-514P8.8
17059039	0.529774	7.2434	2.78286	0.0209246	0.179939	-3.37837	TMEM60	transmembrane protein 60
17075280	0.339651	6.94869	2.7826	0.0209338	0.179939	-3.37879	NUDT18	nudix (nucleoside diphosphate linked moiety X)-type motif 18
16872337	-0.341031	3.84635	-2.78243	0.0209396	0.179939	-3.37906	TTC9B	tetratricopeptide repeat domain 9B
17097653	0.458293	4.54808	2.78206	0.0209524	0.179951	-3.37965	TNFSF8	tumor necrosis factor (ligand) superfamily, member 8
16907724	0.350705	6.75811	2.78171	0.0209645	0.179958	-3.3802	CRYGD	crystallin, gamma D
16914867	0.623127	8.50303	2.78112	0.0209849	0.180037	-3.38114	PARD6B	par-6 family cell polarity regulator beta
16661567	-0.405069	9.92275	-2.77772	0.0211031	0.180796	-3.38654	PHACTR4	phosphatase and actin regulator 4
16868361	0.559455	6.35464	2.7775	0.0211107	0.180796	-3.38689	ZNF699	zinc finger protein 699
17068158	0.396392	6.2432	2.77739	0.0211144	0.180796	-3.38706	HTRA4	HtrA serine peptidase 4
16954641	-0.525051	8.82197	-2.77726	0.0211188	0.180796	-3.38726	PCBP4	poly(rC) binding protein 4
17064562	-0.412437	5.99841	-2.77444	0.0212174	0.181543	-3.39174	PRKAG2	protein kinase, AMP-activated, gamma 2 non-catalytic subunit
16960111	-0.808605	3.87919	-2.77401	0.0212326	0.181576	-3.39243	RP11-274H2.3
16928539	-0.61776	7.86678	-2.77313	0.0212633	0.181636	-3.39382	SRRD	SRR1 domain containing
16689098	0.444194	6.47286	2.77255	0.0212837	0.181636	-3.39474	ZNHIT6	zinc finger, HIT-type containing 6
16859117	0.370533	6.03102	2.77252	0.0212846	0.181636	-3.39478	CYP4F22	cytochrome P450, family 4, subfamily F, polypeptide 22
16780997	0.347775	6.09882	2.77251	0.0212852	0.181636	-3.39481	RAB20	RAB20, member RAS oncogene family
16880596	0.543496	7.8978	2.77053	0.0213546	0.182131	-3.39794	MDH1	malate dehydrogenase 1, NAD (soluble)
16673075	0.478855	10.8843	2.76973	0.0213828	0.182274	-3.39921	DDR2	discoidin domain receptor tyrosine kinase 2
16822707	0.377585	6.32002	2.76903	0.0214075	0.182288	-3.40032	CCDC154	coiled-coil domain containing 154
16749504	-0.437935	3.63487	-2.76877	0.0214167	0.182288	-3.40073	REP15	RAB15 effector protein
17103799	0.450403	6.59967	2.76871	0.0214188	0.182288	-3.40082	GSPT2	G1 to S phase transition 2
16800091	-0.441671	6.39313	-2.76714	0.0214745	0.182665	-3.40332	RP11-164J13.1
16933766	0.442558	5.09096	2.76553	0.0215317	0.183054	-3.40588	OSM	oncostatin M
16765542	-0.584656	8.80434	-2.76462	0.021564	0.183183	-3.40732	ZNF385A	zinc finger protein 385A
17056968	0.564079	7.34094	2.76445	0.0215699	0.183183	-3.40758	MPLKIP	M-phase specific PLK1 interacting protein
16911651	0.463387	7.01328	2.76318	0.0216154	0.183438	-3.40961	DSTN	destrin (actin depolymerizing factor)
16795582	-0.465174	6.49607	-2.76297	0.0216229	0.183438	-3.40994	PTPN21	protein tyrosine phosphatase, non-receptor type 21
17112918	-0.777799	5.229	-2.76257	0.0216371	0.183461	-3.41058	BEX1	brain expressed, X-linked 1
17056291	0.465769	9.42213	2.76153	0.0216741	0.183656	-3.41222	SCRN1	secernin 1
16743721	-1.16943	7.53264	-2.76128	0.0216831	0.183656	-3.41262	MMP1	matrix metallopeptidase 1
16678949	0.52536	4.86844	2.76054	0.0217097	0.183783	-3.41379	RNY4P16	RNA, Ro-associated Y4 pseudogene 16
16721585	1.08071	8.02941	2.75924	0.0217564	0.184081	-3.41586	OLFML1	olfactomedin-like 1
16695490	0.495522	7.12898	2.7587	0.0217758	0.184148	-3.41672	F11R; RP11-544M22.13	; F11 receptor
16958897	0.369912	5.86362	2.75822	0.0217928	0.184194	-3.41747	KIAA1257; RP11-723O4.6	KIAA1257; Uncharacterized protein FLJ43738
17083647	-0.394036	9.37727	-2.75731	0.0218257	0.184236	-3.41892	SNAPC3	small nuclear RNA activating complex, polypeptide 3, 50kDa
16984612	-0.455497	7.30987	-2.75684	0.0218427	0.184236	-3.41966	ISL1	ISL LIM homeobox 1
16980882	-0.359071	6.88444	-2.75566	0.0218851	0.184236	-3.42153	MAP9	microtubule-associated protein 9
17022736	0.835	7.07446	2.75527	0.0218994	0.184236	-3.42216	TUBE1	tubulin, epsilon 1
16726895	-0.404592	9.21711	-2.75522	0.0219011	0.184236	-3.42223	SCYL1	SCY1-like, kinase-like 1
17017720	0.334761	6.47176	2.75474	0.0219183	0.184236	-3.42299	FKBPL	FK506 binding protein like
17029555	0.334761	6.47176	2.75474	0.0219183	0.184236	-3.42299	FKBPL	FK506 binding protein like
16689275	0.465081	8.15341	2.75468	0.0219205	0.184236	-3.42308	GTF2B	general transcription factor IIB
17032433	-0.406168	7.43777	-2.75445	0.0219289	0.184236	-3.42345	HLA-DOB; TAP2; XXbac-BPG246D15.9	; major histocompatibility complex, class II, DO beta; transporter 2, ATP-binding cassette, sub-family B (MDR/TAP)
17004642	0.510291	7.58941	2.75437	0.0219318	0.184236	-3.42358	SNRNP48	small nuclear ribonucleoprotein 48kDa (U11/U12)
16667608	0.425075	9.90264	2.75431	0.0219341	0.184236	-3.42368	HIAT1	hippocampus abundant transcript 1
17062679	-0.40997	7.80912	-2.75424	0.0219365	0.184236	-3.42378	IMPDH1	IMP (inosine 5'-monophosphate) dehydrogenase 1
16858496	0.433004	9.22252	2.75389	0.0219492	0.184246	-3.42434	CNN1	calponin 1, basic, smooth muscle
16693952	0.330966	8.6718	2.75327	0.0219715	0.184304	-3.42532	DPM3	dolichyl-phosphate mannosyltransferase polypeptide 3
16878748	0.553944	7.62562	2.75306	0.0219792	0.184304	-3.42565	SPAST	spastin
16826760	0.541247	7.32237	2.75256	0.0219973	0.184359	-3.42644	PLLP	plasmolipin
17000022	0.356335	7.16451	2.7504	0.022076	0.184921	-3.42988	PPP2CA	protein phosphatase 2, catalytic subunit, alpha isozyme
16997404	0.365194	9.3147	2.74972	0.0221008	0.185031	-3.43095	WDR41	WD repeat domain 41
16842587	-0.325251	11.1627	-2.74896	0.0221287	0.185168	-3.43217	POLDIP2	polymerase (DNA-directed), delta interacting protein 2
16789377	0.338023	6.92182	2.74803	0.0221625	0.185251	-3.43363	ASPG	asparaginase
16818630	0.595513	8.25477	2.74775	0.0221727	0.185251	-3.43407	PHKB	phosphorylase kinase, beta
16778241	0.601317	11.4817	2.74711	0.0221964	0.185251	-3.4351	POSTN	periostin, osteoblast specific factor
16869221	0.474199	7.92813	2.74708	0.0221974	0.185251	-3.43515	CTD-2192J16.24; WDR83OS	; WD repeat domain 83 opposite strand
16916546	0.338306	11.1909	2.74684	0.0222063	0.185251	-3.43553	SNRPB	small nuclear ribonucleoprotein polypeptides B and B1
16754373	0.413937	5.56855	2.74678	0.0222082	0.185251	-3.43562	GLIPR1	GLI pathogenesis-related 1
16732878	-0.447064	4.34009	-2.74541	0.0222586	0.185574	-3.43779	RNA5SP352	RNA, 5S ribosomal pseudogene 352
16911201	0.458027	5.43214	2.74507	0.022271	0.18558	-3.43833	CHGB	chromogranin B
17045005	0.449293	7.92626	2.74456	0.02229	0.185642	-3.43915	FKBP9	FK506 binding protein 9, 63 kDa
16827805	0.779822	7.99736	2.74232	0.0223726	0.186139	-3.4427	COG4	component of oligomeric golgi complex 4
17057369	1.02389	6.2012	2.74211	0.0223803	0.186139	-3.44303	H2AFV	H2A histone family, member V
16958144	0.424476	6.90582	2.74192	0.0223874	0.186139	-3.44334	HSPBAP1	HSPB (heat shock 27kDa) associated protein 1
17024317	-0.382884	5.23172	-2.74167	0.0223964	0.186139	-3.44372	NMBR	neuromedin B receptor
17066197	-0.457629	3.84983	-2.74125	0.0224121	0.186172	-3.44439	NAT2	N-acetyltransferase 2 (arylamine N-acetyltransferase)
16910948	0.416716	6.96152	2.74088	0.0224257	0.186188	-3.44498	GNRH2	gonadotropin-releasing hormone 2
17043622	-0.425329	5.37369	-2.74014	0.022453	0.186249	-3.44614	NXPH1	neurexophilin 1
16890574	0.339159	11.7332	2.74005	0.0224564	0.186249	-3.44629	XRCC5	X-ray repair complementing defective repair in Chinese hamster cells 5 (double-strand-break rejoining)
16802720	0.426585	9.94674	2.7388	0.0225029	0.186537	-3.44828	ARIH1	ariadne RBR E3 ubiquitin protein ligase 1
16895471	0.583421	10.3667	2.738	0.0225325	0.186686	-3.44954	HADHA	hydroxyacyl-CoA dehydrogenase/3-ketoacyl-CoA thiolase/enoyl-CoA hydratase (trifunctional protein), alpha subunit
16841425	0.526618	8.59889	2.73724	0.022561	0.186825	-3.45075	SCO1	SCO1 cytochrome c oxidase assembly protein
16918908	0.373303	5.21102	2.73496	0.022646	0.187406	-3.45437	SCAND1	SCAN domain containing 1
16912975	0.499586	7.20837	2.73473	0.0226547	0.187406	-3.45473	ACSS2	acyl-CoA synthetase short-chain family member 2
16964632	-0.384472	7.66257	-2.73381	0.0226892	0.187594	-3.45619	EVC	Ellis van Creveld protein
16955754	0.533602	7.49267	2.73304	0.0227178	0.187734	-3.45741	THOC7	THO complex 7
16747373	-0.3432	9.7095	-2.73258	0.0227351	0.18778	-3.45814	COPS7A	COP9 signalosome subunit 7A
16747287	0.653771	9.45068	2.73181	0.0227642	0.187922	-3.45936	NCAPD2	non-SMC condensin I complex, subunit D2
16701540	0.503894	8.04738	2.73105	0.0227927	0.18806	-3.46057	ZNF496	zinc finger protein 496
16872073	0.473031	6.42414	2.72979	0.02284	0.188245	-3.46256	RINL	Ras and Rab interactor-like
17015889	-0.352287	11.1153	-2.72974	0.0228419	0.188245	-3.46264	NUP153	nucleoporin 153kDa
16710720	-0.36555	7.99466	-2.72952	0.0228505	0.188245	-3.463	DPYSL4	dihydropyrimidinase-like 4
16917774	0.364377	5.35075	2.7289	0.0228737	0.188279	-3.46397	NKX2-2	NK2 homeobox 2
16681749	0.413474	7.68133	2.72866	0.0228828	0.188279	-3.46435	MAD2L2	MAD2 mitotic arrest deficient-like 2 (yeast)
16980245	0.593914	5.67091	2.72847	0.02289	0.188279	-3.46466	GYPE	glycophorin E (MNS blood group)
16930678	0.39332	9.22848	2.72625	0.0229741	0.188565	-3.46818	XRCC6	X-ray repair complementing defective repair in Chinese hamster cells 6
17046595	-0.36517	9.71993	-2.72586	0.0229887	0.188565	-3.46879	VKORC1L1	vitamin K epoxide reductase complex, subunit 1-like 1
17098655	-0.36228	7.87882	-2.72553	0.0230012	0.188565	-3.46931	ST6GALNAC4	ST6 (alpha-N-acetyl-neuraminyl-2,3-beta-galactosyl-1,3)-N-acetylgalactosaminide alpha-2,6-sialyltransferase 4
16978969	0.445649	7.56725	2.72541	0.0230061	0.188565	-3.46951	PLA2G12A	phospholipase A2, group XIIA
17062601	0.392017	6.37163	2.72534	0.0230085	0.188565	-3.46961	PAX4	paired box 4
16863243	-0.433838	8.23421	-2.72527	0.0230111	0.188565	-3.46972	MARK4	MAP/microtubule affinity-regulating kinase 4
17117792	-0.444841	6.49232	-2.72486	0.0230269	0.188565	-3.47038	RNF165	ring finger protein 165
16747402	-0.32365	6.5535	-2.72486	0.023027	0.188565	-3.47038	LAG3	lymphocyte-activation gene 3
16755542	0.347564	6.4817	2.72474	0.0230312	0.188565	-3.47056	APAF1	apoptotic peptidase activating factor 1
16863884	-0.466292	8.23507	-2.72356	0.0230763	0.1887	-3.47244	NUCB1	nucleobindin 1
16677913	0.336752	9.73967	2.72344	0.0230809	0.1887	-3.47263	DEGS1	delta(4)-desaturase, sphingolipid 1
16903090	0.468309	8.80501	2.72338	0.0230831	0.1887	-3.47272	MCM6	minichromosome maintenance complex component 6
16950713	-0.446165	6.07478	-2.72273	0.0231079	0.188804	-3.47375	ATP2B2	ATPase, Ca++ transporting, plasma membrane 2
16689969	0.577067	7.1827	2.72219	0.0231286	0.188804	-3.47461	DPYD	dihydropyrimidine dehydrogenase
16758336	0.807175	8.46359	2.72212	0.0231314	0.188804	-3.47473	KNTC1	kinetochore associated 1
17067970	0.547406	8.94206	2.72123	0.0231653	0.188984	-3.47613	ASH2L	ash2 (absent, small, or homeotic)-like (Drosophila)
16852008	0.496681	5.89401	2.71853	0.0232688	0.189731	-3.48041	MOCOS	molybdenum cofactor sulfurase
16811832	0.564065	7.77118	2.71732	0.0233153	0.189934	-3.48233	SNUPN	snurportin 1
16919072	0.338353	6.54483	2.71727	0.0233174	0.189934	-3.48242	MROH8	maestro heat-like repeat family member 8
16717962	0.444878	7.44426	2.71684	0.0233339	0.189971	-3.48309	ARL3	ADP-ribosylation factor-like 3
16833616	-0.513876	8.20049	-2.7158	0.023374	0.190133	-3.48474	SOCS7	suppressor of cytokine signaling 7
16882736	-0.394285	3.56719	-2.71555	0.0233836	0.190133	-3.48513	IGKV2D-29	immunoglobulin kappa variable 2D-29
16885135	0.326199	6.3378	2.7154	0.0233896	0.190133	-3.48538	INHBB	inhibin, beta B
17122012	-0.356729	7.07361	-2.71485	0.0234107	0.190208	-3.48625	SIGLEC20P	sialic acid binding Ig-like lectin 20, pseudogene
16962523	0.6013	6.76473	2.7134	0.0234668	0.190477	-3.48854	RPL39L	ribosomal protein L39-like
16781448	-0.457543	3.72153	-2.71338	0.0234677	0.190477	-3.48858	OR4K5	olfactory receptor, family 4, subfamily K, member 5
17092579	0.401436	6.76228	2.71301	0.0234818	0.190494	-3.48915	TTC39B	tetratricopeptide repeat domain 39B
16724679	0.540451	4.5421	2.71165	0.0235348	0.190827	-3.49132	OR4A47	olfactory receptor, family 4, subfamily A, member 47
16834540	0.377331	10.0899	2.70989	0.0236031	0.191027	-3.4941	RPL27	ribosomal protein L27
17113062	-0.618956	4.53689	-2.70961	0.0236141	0.191027	-3.49454	TEX13A	testis expressed 13A
17090296	0.453989	8.71398	2.70942	0.0236218	0.191027	-3.49486	ASS1	argininosuccinate synthase 1
17092526	-0.437064	6.75689	-2.70927	0.0236276	0.191027	-3.4951	CER1	cerberus 1, DAN family BMP antagonist
16956199	0.409576	5.67604	2.70919	0.0236307	0.191027	-3.49522	EIF4E3	eukaryotic translation initiation factor 4E family member 3
16911995	0.408059	5.73633	2.70907	0.0236353	0.191027	-3.49541	PAX1	paired box 1
16886937	-0.633719	5.63111	-2.70885	0.023644	0.191027	-3.49576	RNA5SP108	RNA, 5S ribosomal pseudogene 108
16807848	0.5707	9.07011	2.70856	0.0236553	0.191027	-3.49622	VPS39	vacuolar protein sorting 39 homolog (S. cerevisiae)
17047918	-0.381045	5.93615	-2.70817	0.0236705	0.191041	-3.49684	CROT	carnitine O-octanoyltransferase
16964791	-0.391028	7.63242	-2.7079	0.023681	0.191041	-3.49726	TADA2B	transcriptional adaptor 2B
16922807	-0.503517	4.53641	-2.70709	0.0237127	0.191178	-3.49854	SNORA62	Small nucleolar RNA SNORA62/SNORA6 family
16905475	0.32483	7.5056	2.7066	0.023732	0.191178	-3.49932	NFE2L2	nuclear factor, erythroid 2-like 2
16844793	0.359973	5.07174	2.70655	0.0237339	0.191178	-3.4994	KRT9	keratin 9, type I
17000854	0.553809	7.00355	2.70541	0.0237786	0.191441	-3.50121	TAF7	TAF7 RNA polymerase II, TATA box binding protein (TBP)-associated factor, 55kDa
16785155	0.468766	6.81894	2.70446	0.0238162	0.191562	-3.50272	SYNE2	spectrin repeat containing, nuclear envelope 2
17071776	0.507536	6.2579	2.70421	0.0238259	0.191562	-3.50311	OXR1	oxidation resistance 1
16747270	-0.329178	7.07332	-2.70411	0.0238296	0.191562	-3.50326	TAPBPL	TAP binding protein-like
16773547	0.41787	6.72471	2.70378	0.0238426	0.19157	-3.50378	PDX1	pancreatic and duodenal homeobox 1
17039692	-0.410998	7.94015	-2.70242	0.0238966	0.191885	-3.50595	DXO	decapping exoribonuclease
16941167	-0.422023	8.26543	-2.70218	0.0239059	0.191885	-3.50633	MANF	mesencephalic astrocyte-derived neurotrophic factor
16724805	0.377733	4.93184	2.70121	0.023944	0.192069	-3.50785	OR5AK2	olfactory receptor, family 5, subfamily AK, member 2
16864331	-0.574633	7.65518	-2.70099	0.023953	0.192069	-3.50821	MED25	mediator complex subunit 25
16728908	0.556793	6.83047	2.70026	0.0239819	0.192069	-3.50937	PAAF1	proteasomal ATPase-associated factor 1
16700034	0.421269	8.10318	2.70008	0.0239889	0.192069	-3.50965	LIN9	lin-9 DREAM MuvB core complex component
16924849	-0.624324	3.73616	-2.70008	0.023989	0.192069	-3.50966	KRTAP22-2	keratin associated protein 22-2
16850025	0.341921	6.70564	2.69872	0.0240431	0.192405	-3.51181	PYCR1	pyrroline-5-carboxylate reductase 1
17056587	-0.361654	7.04728	-2.6981	0.0240677	0.192429	-3.51279	DPY19L1	dpy-19-like 1 (C. elegans)
16769270	0.420013	4.90366	2.69777	0.0240805	0.192429	-3.51331	PAH	phenylalanine hydroxylase
16871655	0.369413	5.76008	2.69773	0.0240823	0.192429	-3.51338	ZFP14	ZFP14 zinc finger protein
16872635	-0.451176	6.38496	-2.69609	0.0241474	0.192834	-3.51597	CTD-2575K13.6
17051105	0.337736	8.93036	2.69549	0.0241715	0.192834	-3.51692	SND1	staphylococcal nuclease and tudor domain containing 1
16916958	0.45388	9.53862	2.69529	0.0241796	0.192834	-3.51724	PCNA	proliferating cell nuclear antigen
[truncated: 13,950 more rows]

## Sheet: Comparison 1 Genelist
UPREGULATED								DOWNREGULATED
probe	logFold Change	Fold change	P.Value	adj.P.Val	Gene Symbol	Description		probe	logFold Change	Fold change	P.Value	adj.P.Val	Gene Symbol	Description
16947173	2.68083	6.41225	0.000487493	0.0416111	MME/CD10	membrane metallo-endopeptidase		16771242	-1.96656	-3.90836	6.37293e-07	0.0063511	PXN	paxillin
16707196	1.83217	3.56073	0.00018692	0.0313809	IFIT1	interferon-induced protein with tetratricopeptide repeats 1		17124802	-1.87065	-3.65697	0.000179657	0.031163	FLNC; RP11-309L24.6	; filamin C, gamma
17063779	1.68663	3.21903	1.20575e-06	0.0063511	TRBV5-6	T cell receptor beta variable 5-6		16675192	-1.76252	-3.39291	4.18832e-05	0.0202423	OCLM	oculomedin
16679787	1.61182	3.05637	0.000378084	0.0407436	OR2M5	olfactory receptor, family 2, subfamily M, member 5		16740630	-1.67834	-3.20059	0.000148858	0.0309662	FOSL1	FOS-like antigen 1
16760790	1.55337	2.93502	2.64045e-06	0.0063511	CD163L1	CD163 molecule-like 1		16782010	-1.64501	-3.12751	9.81821e-06	0.0104394	TRAJ59	T cell receptor alpha joining 59 (non-functional)
16765537	1.55218	2.93259	2.02081e-05	0.01465	GPR84	G protein-coupled receptor 84		17117724	-1.64341	-3.12403	1.20576e-05	0.0120192	PSMD3	proteasome 26S subunit, non-ATPase 3
16892075	1.43432	2.70256	0.000781956	0.0480349	ARMC9	armadillo repeat containing 9		17100697	-1.63323	-3.10208	3.1857e-06	0.0063511	MT-ND6	mitochondrially encoded NADH dehydrogenase 6
16840122	1.31295	2.48449	3.91607e-06	0.00693971	VMO1	vitelline membrane outer layer 1 homolog (chicken)		17060824	-1.59806	-3.02737	0.000320876	0.0396717	VGF	VGF nerve growth factor inducible
16742148	1.31023	2.4798	2.97072e-06	0.0063511	RP11-864N7.2			16862484	-1.53634	-2.90059	1.70412e-05	0.0143048	CCDC97	coiled-coil domain containing 97
16906733	1.29548	2.45459	0.000444466	0.0416111	STK17B	serine/threonine kinase 17b		16693601	-1.43241	-2.69897	6.16089e-06	0.00755846	CRTC2	CREB regulated transcription coactivator 2
16924149	1.27235	2.41554	0.000603177	0.0439273	AL078471.5			16823579	-1.42264	-2.68076	5.96213e-06	0.00755846	UBALD1	UBA-like domain containing 1
16900022	1.27082	2.41299	0.00065442	0.0451833	KRCC1	lysine-rich coiled-coil 1		17104382	-1.40714	-2.65211	2.88033e-05	0.0160684	FAM155B	family with sequence similarity 155, member B
16981468	1.24354	2.36778	0.000171898	0.0311545	HSP90AA6P	heat shock protein 90kDa alpha (cytosolic), class A member 6, pseudogene		16843987	-1.38035	-2.60331	1.71223e-06	0.0063511	PCGF2	polycomb group ring finger 2
16966049	1.24274	2.36648	0.000557217	0.0429326	KLHL5	kelch-like family member 5		16803217	-1.36008	-2.56699	4.58773e-05	0.0209056	CTD-2026K11.6
16692846	1.17093	2.25157	0.000385274	0.0408406	CTSK	cathepsin K		16856946	-1.34381	-2.53821	1.74127e-06	0.0063511	NFIC	nuclear factor I/C (CCAAT-binding transcription factor)
16943499	1.16619	2.24418	0.000446484	0.0416111	ZPLD1	zona pellucida-like domain containing 1		16778489	-1.31693	-2.49135	0.000513001	0.0419583	RNU6-57P	RNA, U6 small nuclear 57, pseudogene
16664852	1.10597	2.15243	9.94648e-05	0.028402	CPT2	carnitine palmitoyltransferase 2		16782028	-1.31134	-2.48172	0.000114112	0.02903	TRAJ48	T cell receptor alpha joining 48
16679773	1.09514	2.13634	0.00068079	0.0466005	OR2L5	olfactory receptor, family 2, subfamily L, member 5		16807651	-1.29388	-2.45186	8.31226e-05	0.0275665	RPAP1	RNA polymerase II associated protein 1
17005560	1.09359	2.13404	0.000360791	0.039859	HIST1H4C	histone cluster 1, H4c		16752586	-1.27877	-2.42633	5.87703e-06	0.00755846	NABP2	nucleic acid binding protein 2
17088100	1.06288	2.08909	0.000396908	0.0408406	UGCG	UDP-glucose ceramide glucosyltransferase		16827833	-1.24308	-2.36704	5.75996e-05	0.0229433	MTSS1L	metastasis suppressor 1-like
16874237	1.05844	2.08268	0.000141046	0.0309662	HRC	histidine rich calcium binding protein		16866815	-1.22509	-2.3377	5.75366e-06	0.00755846	KLF16	Kruppel-like factor 16
17117463	1.02573	2.03598	0.000643257	0.0449969	PLXDC2	plexin domain containing 2		16844294	-1.21684	-2.32437	2.17919e-05	0.0151112	NR1D1	nuclear receptor subfamily 1, group D, member 1
16823087	1.02555	2.03573	0.000506149	0.0416111	ECI1	enoyl-CoA delta isomerase 1		16855127	-1.21623	-2.32338	2.92172e-05	0.0160684	SMAD7	SMAD family member 7
17056211	1.00857	2.01192	0.000453917	0.0416111	HIBADH	3-hydroxyisobutyrate dehydrogenase		16747879	-1.20675	-2.30818	2.76025e-06	0.0063511	FOXJ2	forkhead box J2
16743707	0.991683	1.9885	0.000159751	0.0309662	MMP10	matrix metallopeptidase 10		16864129	-1.18756	-2.27767	8.11035e-05	0.0275665	FLT3LG	; fms-related tyrosine kinase 3 ligand
17066083	0.981858	1.97501	0.0001481	0.0309662	PDGFRL	platelet-derived growth factor receptor-like		16954154	-1.1747	-2.25746	0.000274843	0.0375505	AMIGO3; GMPPB	GDP-mannose pyrophosphorylase B; adhesion molecule with Ig-like domain 3
16918351	0.954772	1.93827	1.93185e-05	0.01465	COMMD7	COMM domain containing 7		16819355	-1.15099	-2.22066	4.99467e-05	0.0219568	NLRC5	NLR family, CARD domain containing 5
16701597	0.933375	1.90974	0.000493395	0.0416111	OR14A16	olfactory receptor, family 14, subfamily A, member 16		17108528	-1.14051	-2.2046	1.44509e-05	0.0135575	F8A1	coagulation factor VIII-associated 1
16854509	0.917991	1.88948	0.000356073	0.039859	DSC1	desmocollin 1		16708122	-1.12493	-2.1809	1.87531e-05	0.01465	CNNM1	cyclin and CBS domain divalent metal cation transport mediator 1
17094766	0.917317	1.8886	0.000388865	0.0408406	TRPM3	transient receptor potential cation channel, subfamily M, member 3		16928794	-1.11774	-2.17007	0.00010694	0.02903	GAS2L1	growth arrest-specific 2 like 1
16956543	0.913339	1.8834	8.89199e-05	0.0275665	POU1F1	POU class 1 homeobox 1		16764724	-1.10856	-2.15631	0.000201716	0.0328963	SMAGP	small cell adhesion glycoprotein
16738613	0.895183	1.85985	0.000471618	0.0416111	OR5B3	olfactory receptor, family 5, subfamily B, member 3		16810572	-1.10593	-2.15237	8.00851e-06	0.00912341	RBPMS2	RNA binding protein with multiple splicing 2
16977912	0.882813	1.84397	0.000328551	0.0396974	PYURF	PIGY upstream reading frame		16830577	-1.10366	-2.149	0.000242743	0.0355185	CD68	; CD68 molecule
16946016	0.87655	1.83598	0.00050516	0.0416111	PCCB	propionyl CoA carboxylase, beta polypeptide		16878992	-1.09979	-2.14323	0.000242509	0.0355185	RNA5SP92	RNA, 5S ribosomal pseudogene 92
16705701	0.868345	1.82557	0.000530361	0.042387	H2AFY2	H2A histone family, member Y2		16840170	-1.0746	-2.10614	0.000113415	0.02903	CAMTA2	calmodulin binding transcription activator 2
17125034	0.863996	1.82007	5.35394e-05	0.0224711	ASNS; ASNSP1	asparagine synthetase (glutamine-hydrolyzing); asparagine synthetase pseudogene 1		16868035	-1.07401	-2.10528	9.75818e-05	0.028402	CTXN1	cortexin 1
16724773	0.858446	1.81308	0.000161288	0.0309662	OR8H3	olfactory receptor, family 8, subfamily H, member 3		16782086	-1.05652	-2.0799	7.46401e-05	0.0275665	TRAJ19	T cell receptor alpha joining 19 (non-functional)
16924141	0.838141	1.78775	0.000786075	0.0480349	AL078471.5; BAGE2	; B melanoma antigen family, member 2		16747594	-1.05543	-2.07834	4.37421e-05	0.0205189	ATN1	atrophin 1
16985950	0.837942	1.7875	0.000215382	0.0336778	MAP1B	microtubule-associated protein 1B		16661429	-1.04712	-2.06639	0.000242237	0.0355185	GPR3	G protein-coupled receptor 3
16709537	0.829978	1.77766	0.000425172	0.041348	TRUB1	TruB pseudouridine (psi) synthase family member 1		16728560	-1.04157	-2.05847	2.36271e-05	0.0157012	IL18BP	interleukin 18 binding protein
16957884	0.826119	1.77291	0.000531532	0.042387	FSTL1	follistatin-like 1		16817945	-1.03476	-2.04878	7.95433e-05	0.0275665	FBRS	fibrosin
16807071	0.822128	1.76801	0.00060957	0.0439911	ZNF770	zinc finger protein 770		17121024	-1.02812	-2.03936	0.000595692	0.0439273	HNRNPA3P5	heterogeneous nuclear ribonucleoprotein A3 pseudogene 5
17034497	0.822036	1.7679	8.30688e-05	0.0275665	CLIC1	chloride intracellular channel 1		17040418	-1.01351	-2.01882	0.00019439	0.0322951	PPP1R11	protein phosphatase 1, regulatory (inhibitor) subunit 11
16665447	0.812742	1.75655	0.000584008	0.0439273	USP1	ubiquitin specific peptidase 1		16758163	-1.01158	-2.01612	1.62531e-05	0.0143048	SETD1B	SET domain containing 1B
16671077	0.794051	1.73394	0.000716328	0.0476338	LCE1B	late cornified envelope 1B		16929775	-1.01137	-2.01582	2.7007e-05	0.0160684	CDC42EP1	CDC42 effector protein (Rho GTPase binding) 1
16918485	0.791752	1.73118	0.000344974	0.039859	EIF2S2; EIF2S2P4	eukaryotic translation initiation factor 2, subunit 2 beta pseudogene 4; eukaryotic translation initiation factor 2, subunit 2 beta, 38kDa		17017979	-1.00837	-2.01164	0.000491146	0.0416111	TAP1	transporter 1, ATP-binding cassette, sub-family B (MDR/TAP)
16671041	0.777924	1.71466	0.000601127	0.0439273	LCE2C	late cornified envelope 2C		16811745	-1.00272	-2.00377	2.82305e-05	0.0160684	RPP25	ribonuclease P/MRP 25kDa subunit
16856226	0.775013	1.71121	0.000328168	0.0396974	FGF22	fibroblast growth factor 22		16766294	-1.00065	-2.0009	5.74225e-05	0.0229433	NACA	nascent polypeptide-associated complex alpha subunit
16707202	0.758455	1.69168	0.000540235	0.0424444	IFIT5	interferon-induced protein with tetratricopeptide repeats 5		16897026	-0.991055	-1.98764	0.000548175	0.042648	ZFP36L2	ZFP36 ring finger protein-like 2
17123750	0.750826	1.68276	0.00017976	0.031163	SH3D19	SH3 domain containing 19		16879659	-0.986556	-1.98145	0.000120433	0.0295505	SIX3	SIX homeobox 3
16689650	0.750374	1.68223	0.000754537	0.0480349	FAM69A	family with sequence similarity 69, member A		16956532	-0.983684	-1.97751	0.000495903	0.0416111	VGLL3	vestigial-like family member 3
16720085	0.748325	1.67984	0.000298121	0.0386593	IFITM1	interferon induced transmembrane protein 1		16758264	-0.982963	-1.97652	0.000130467	0.0306249	MLXIP	MLX interacting protein
16870387	0.744428	1.67531	0.000451948	0.0416111	LSM4	LSM4 homolog, U6 small nuclear RNA and mRNA degradation associated		17052823	-0.980321	-1.9729	0.000456537	0.0416111	ZYX	zyxin
16878414	0.742244	1.67278	0.000324181	0.0396974	MRPL33	mitochondrial ribosomal protein L33		16984049	-0.979477	-1.97175	0.000573437	0.0435512	RNU6-1305P	RNA, U6 small nuclear 1305, pseudogene
16667760	0.723507	1.65119	0.000354748	0.039859	S1PR1	sphingosine-1-phosphate receptor 1		16808717	-0.97913	-1.97128	0.000490593	0.0416111	AC066615.1
17121076	0.71822	1.64515	0.000381128	0.040796	MAGOH3P	mago homolog 3, pseudogene		16858805	-0.977857	-1.96954	3.75222e-05	0.0187013	NFIX	nuclear factor I/X (CCAAT-binding transcription factor)
16971413	0.716595	1.6433	0.000741216	0.0480349	AC010468.1; RPS3A; RPS3AP25; RPS3AP26; RPS3AP47; RPS3AP5; RPS3AP6	; ribosomal protein S3A; ribosomal protein S3A pseudogene 5; ribosomal protein S3A pseudogene 6; ribosomal protein S3a pseudogene 25; ribosomal protein S3a pseudogene 26; ribosomal protein S3a pseudogene 47		17009132	-0.972433	-1.96215	0.000223075	0.0342098	TMEM63B	transmembrane protein 63B
17101616	0.715368	1.6419	0.000469888	0.0416111	RAB9A	RAB9A, member RAS oncogene family		16662396	-0.972082	-1.96167	2.49402e-05	0.0159109	NCDN	neurochondrin
16726886	0.714085	1.64044	0.000473751	0.0416111	CMB9-22P13.1			16869814	-0.97085	-1.96	0.000114166	0.02903	BRD4	bromodomain containing 4
16716374	0.708155	1.63371	0.000531504	0.042387	LIPA	lipase A, lysosomal acid, cholesterol esterase		16834045	-0.967186	-1.95502	0.000186247	0.0313809	WIPF2	WAS/WASL interacting protein family, member 2
17082238	0.707951	1.63348	0.000168616	0.0309662	CCDC166	coiled-coil domain containing 166		16873296	-0.958953	-1.9439	0.000104787	0.02903	PPP1R13L	protein phosphatase 1, regulatory subunit 13 like
17122150	0.702021	1.62678	0.000410414	0.0409653	AC012314.2; AC012314.3; AC012314.5; AC012314.6; AC012314.7; AC012314.9; CTB-33G10.1; RP11-12M9.3; RPS9	; ribosomal protein S9		16864201	-0.952921	-1.93579	0.000297575	0.0386593	PRR12	proline rich 12
17053384	0.700673	1.62526	0.00053702	0.0424444	GIMAP4	GTPase, IMAP family member 4		17098477	-0.950901	-1.93308	7.26732e-05	0.0275665	ANGPTL2	angiopoietin-like 2
16873391	0.700548	1.62512	0.00060937	0.0439911	SNRPD2	small nuclear ribonucleoprotein D2 polypeptide 16.5kDa		16706463	-0.943584	-1.9233	5.89802e-05	0.0229433	ZMIZ1	zinc finger, MIZ-type containing 1
16680075	0.686188	1.60903	0.000478557	0.0416111	TNFRSF18	tumor necrosis factor receptor superfamily, member 18		16958616	-0.933436	-1.90982	9.97249e-05	0.028402	RNU1-30P	RNA, U1 small nuclear 30, pseudogene
16929366	0.675526	1.59718	0.000761986	0.0480349	SC22CB-1E7.1			16817973	-0.933187	-1.90949	0.000261771	0.0369468	SRCAP	Snf2-related CREBBP activator protein
16897343	0.663761	1.58421	0.000565315	0.0433022	KCNK12	potassium channel, two pore domain subfamily K, member 12		16802918	-0.928773	-1.90366	0.000302716	0.0386593	PML	promyelocytic leukemia
17029226	0.660797	1.58096	0.00041122	0.0409653	CLIC1; DDAH2	chloride intracellular channel 1; dimethylarginine dimethylaminohydrolase 2		16803134	-0.92757	-1.90207	0.000168917	0.0309662	C15orf39	chromosome 15 open reading frame 39
17106438	0.654414	1.57398	0.000781653	0.0480349	DOCK11	dedicator of cytokinesis 11		16958844	-0.922905	-1.89593	3.58562e-05	0.0184474	GATA2	GATA binding protein 2
17016503	0.637069	1.55517	0.000781925	0.0480349	HIST1H3I	histone cluster 1, H3i		16990985	-0.917548	-1.8889	0.000364198	0.039859	PPARGC1B	peroxisome proliferator-activated receptor gamma, coactivator 1 beta
16687132	0.631715	1.54941	0.000703226	0.0476338	TXNDC12	thioredoxin domain containing 12 (endoplasmic reticulum)		16820168	-0.909695	-1.87865	3.28351e-05	0.0174562	FAM65A	family with sequence similarity 65, member A
16670383	0.629049	1.54655	0.000752292	0.0480349	HIST2H2AA3; HIST2H2AA4	histone cluster 2, H2aa3; histone cluster 2, H2aa4		16724269	-0.906083	-1.87395	0.000424334	0.041348	CREB3L1	cAMP responsive element binding protein 3-like 1
16915042	0.62893	1.54642	0.000394103	0.0408406	CASS4	Cas scaffolding protein family member 4		16859196	-0.90382	-1.87101	0.000130572	0.0306249	OR10H2	olfactory receptor, family 10, subfamily H, member 2
16823906	0.628574	1.54604	0.000709294	0.0476338	CTD-3088G3.8			16861604	-0.897792	-1.86321	0.000202134	0.0328963	SIPA1L3	signal-induced proliferation-associated 1 like 3
16964743	0.624682	1.54187	0.000587438	0.0439273	BLOC1S4	biogenesis of lysosomal organelles complex-1, subunit 4, cappuccino		16727802	-0.89764	-1.86302	0.000275466	0.0375505	RAD9A	RAD9 checkpoint clamp component A
16887917	0.612158	1.52854	0.00050588	0.0416111	HOXD13	homeobox D13		16818501	-0.8964	-1.86141	0.000152186	0.0309662	RP11-598D12.4
16876303	0.603456	1.51935	0.000803477	0.0489109	PNRC2	proline-rich nuclear receptor coactivator 2		16867534	-0.896006	-1.86091	8.92748e-05	0.0275665	PRR22	proline rich 22
16802152	0.594749	1.51021	0.000596858	0.0439273	RAB11A	RAB11A, member RAS oncogene family		16660976	-0.895127	-1.85977	0.000246229	0.035701	SEPN1	selenoprotein N, 1
								16739054	-0.894712	-1.85924	0.000230956	0.0350811	CPSF7	cleavage and polyadenylation specific factor 7, 59kDa
								16764160	-0.893234	-1.85733	0.00039316	0.0408406	KMT2D	lysine (K)-specific methyltransferase 2D
								16866794	-0.891439	-1.85503	5.09375e-05	0.0219568	REXO1	REX1, RNA exonuclease 1 homolog
								16859105	-0.886333	-1.84847	0.000154005	0.0309662	SYDE1	synapse defective 1, Rho GTPase, homolog 1 (C. elegans)
								17099062	-0.876801	-1.8363	0.000298684	0.0386593	ASB6	ankyrin repeat and SOCS box containing 6
								16990083	-0.875477	-1.83462	0.000235382	0.0354161	SLC35A4	solute carrier family 35, member A4
								16866686	-0.874213	-1.83301	0.000596784	0.0439273	ADAMTSL5	ADAMTS-like 5
								16752965	-0.874204	-1.833	0.000457589	0.0416111	MBD6	methyl-CpG binding domain protein 6
								16922036	-0.872541	-1.83088	0.000545926	0.042648	BACH1	BTB and CNC homology 1, basic leucine zipper transcription factor 1
								16735152	-0.871808	-1.82995	0.000128928	0.0306249	TPP1	tripeptidyl peptidase I
								16870023	-0.853417	-1.80678	0.000150436	0.0309662	CHERP	calcium homeostasis endoplasmic reticulum protein
								16889636	-0.848804	-1.80101	0.000185541	0.0313809	BMPR2	bone morphogenetic protein receptor, type II (serine/threonine kinase)
								16660757	-0.848674	-1.80084	0.000440184	0.0416111	GRHL3	grainyhead-like transcription factor 3
								16872460	-0.848456	-1.80057	0.00017577	0.031163	NUMBL	numb homolog (Drosophila)-like
								16797378	-0.844902	-1.79614	0.000556465	0.0429326	IGHG1	immunoglobulin heavy constant gamma 1 (G1m marker)
								17101292	-0.839896	-1.78992	0.000275314	0.0375505	STS	steroid sulfatase (microsomal), isozyme S
								16885153	-0.835151	-1.78404	9.1606e-05	0.0275665	GLI2	GLI family zinc finger 2
								17034570	-0.834669	-1.78345	0.000167124	0.0309662	AGPAT1	1-acylglycerol-3-phosphate O-acyltransferase 1
								17060481	-0.832183	-1.78038	0.000567443	0.0433022	C7orf43	chromosome 7 open reading frame 43
								16752703	-0.831398	-1.77941	0.000807575	0.0489734	NAB2	NGFI-A binding protein 2 (EGR1 binding protein 2)
								16865214	-0.81852	-1.7636	0.00063803	0.0448279	CNOT3	CCR4-NOT transcription complex, subunit 3
								17093743	-0.816605	-1.76126	0.000283095	0.0380472	TPM2	tropomyosin 2 (beta)
								16867235	-0.813056	-1.75693	0.000110182	0.02903	ZBTB7A	zinc finger and BTB domain containing 7A
								16963876	-0.806803	-1.74933	0.000270818	0.0375505	FGFRL1	fibroblast growth factor receptor-like 1
								16821033	-0.806142	-1.74853	0.000154139	0.0309662	NPIPB15	nuclear pore complex interacting protein family, member B15
								16661141	-0.801767	-1.74324	7.95138e-05	0.0275665	SH3BGRL3	SH3 domain binding glutamate-rich protein like 3
								16658973	-0.7986	-1.73941	8.99535e-05	0.0275665	UBIAD1	UbiA prenyltransferase domain containing 1
								16738736	-0.794233	-1.73416	0.000176136	0.031163	PATL1	protein associated with topoisomerase II homolog 1 (yeast)
								16954623	-0.793967	-1.73384	0.00074695	0.0480349	RRP9	ribosomal RNA processing 9, small subunit (SSU) processome component, homolog (yeast)
								17082507	-0.791744	-1.73117	0.000395855	0.0408406	BOP1	block of proliferation 1
								16661298	-0.789912	-1.72897	0.000220398	0.0341275	ZDHHC18	zinc finger, DHHC-type containing 18
								17048676	-0.78739	-1.72595	0.000768456	0.0480349	DLX6	distal-less homeobox 6
								16817391	-0.785475	-1.72366	0.000600677	0.0439273	CTB-134H23.2; NPIPB15; NPIPB6; NPIPB7; NPIPB8; NPIPB9	; nuclear pore complex interacting protein family, member B15; nuclear pore complex interacting protein family, member B6; nuclear pore complex interacting protein family, member B7; nuclear pore complex interacting protein family, member B8; nuclear pore complex interacting protein family, member B9
								16927110	-0.784258	-1.72221	0.000316968	0.0394947	TBX1	T-box 1
								17108582	-0.781238	-1.7186	0.000168415	0.0309662	F8A1; F8A2; F8A3	coagulation factor VIII-associated 1; coagulation factor VIII-associated 2; coagulation factor VIII-associated 3
								16845817	-0.780433	-1.71765	0.00030784	0.0386593	DCAKD	dephospho-CoA kinase domain containing
								17007930	-0.778637	-1.71551	0.000364877	0.039859	BRPF3	bromodomain and PHD finger containing, 3
								17052607	-0.778302	-1.71511	0.0003504	0.039859	TRBV7-1	T cell receptor beta variable 7-1 (non-functional)
								17090444	-0.774302	-1.71036	0.000213646	0.0336778	NUP214	nucleoporin 214kDa
								17040221	-0.773972	-1.70997	0.000362326	0.039859	TAPBP	TAP binding protein (tapasin)
								16804236	-0.773699	-1.70965	0.000448308	0.0416111	ZNF592	zinc finger protein 592
								16686611	-0.772214	-1.70789	9.05356e-05	0.0275665	LRRC41	leucine rich repeat containing 41
								16954217	-0.770761	-1.70617	0.000530512	0.042387	UBA7	ubiquitin-like modifier activating enzyme 7
								16876822	-0.769935	-1.70519	0.000133542	0.0308677	ID2	inhibitor of DNA binding 2, dominant negative helix-loop-helix protein
								16904447	-0.769229	-1.70436	0.000303035	0.0386593	COBLL1	cordon-bleu WH2 repeat protein-like 1
								16891922	-0.763744	-1.69789	0.000213573	0.0336778	SP100	SP100 nuclear antigen
								16835335	-0.761303	-1.69502	0.000114671	0.02903	SP2	Sp2 transcription factor
								16933818	-0.755934	-1.68872	0.000521389	0.042387	SF3A1	splicing factor 3a, subunit 1, 120kDa
								16697686	-0.755518	-1.68824	0.000362423	0.039859	ZNF281	zinc finger protein 281
								16817408	-0.754636	-1.68721	0.000763043	0.0480349	ATXN2L	ataxin 2-like
								16740495	-0.753781	-1.68621	0.000117173	0.0292	RELA	v-rel avian reticuloendotheliosis viral oncogene homolog A
								16692656	-0.753114	-1.68543	0.000209087	0.0336778	SF3B4	splicing factor 3b, subunit 4, 49kDa
								17115394	-0.752178	-1.68433	0.000306231	0.0386593	HCFC1	host cell factor C1
								16679783	-0.751205	-1.6832	0.000252268	0.0359234	OR2L3	olfactory receptor, family 2, subfamily L, member 3
								17006336	-0.747441	-1.67881	0.000731725	0.0476338	ATAT1	alpha tubulin acetyltransferase 1
								16954697	-0.731385	-1.66023	0.000369302	0.040068	DUSP7	dual specificity phosphatase 7
								16747481	-0.729501	-1.65807	0.000617441	0.0441956	GNB3	guanine nucleotide binding protein (G protein), beta polypeptide 3
								17121958	-0.726096	-1.65416	0.000342603	0.039859	CS	citrate synthase
								17008856	-0.723654	-1.65136	0.000629622	0.0446304	SRF	serum response factor
								16695205	-0.717656	-1.64451	0.00034077	0.039859	TAGLN2	transgelin 2
								16659605	-0.717508	-1.64434	0.000716829	0.0476338	EFHD2	EF-hand domain family, member D2
								16872545	-0.714742	-1.64119	0.000620717	0.0441956	CYP2A7P1	cytochrome P450, family 2, subfamily A, polypeptide 7 pseudogene 1
								16668420	-0.713013	-1.63922	0.000355912	0.039859	CSF1	colony stimulating factor 1 (macrophage)
								17102331	-0.711938	-1.638	0.000540081	0.0424444	MAGEB3	melanoma antigen family B3
								16837634	-0.708997	-1.63467	0.000444651	0.0416111	SLC9A3R1	solute carrier family 9, subfamily A (NHE3, cation proton antiporter 3), member 3 regulator 1
								16981444	-0.704018	-1.62904	0.000821816	0.0496483	AADAT	aminoadipate aminotransferase
								17080450	-0.702842	-1.62771	0.000292665	0.0386593	EXT1	exostosin glycosyltransferase 1
								16685489	-0.701259	-1.62592	0.000777857	0.0480349	MTF1	metal-regulatory transcription factor 1
								16657993	-0.700349	-1.6249	0.000502238	0.0416111	SKI	SKI proto-oncogene
								16845794	-0.692899	-1.61653	0.000619894	0.0441956	KIF18B	kinesin family member 18B
								16966212	-0.691856	-1.61536	0.000700779	0.0476338	SNORA51	Small nucleolar RNA SNORA51
								16740469	-0.683726	-1.60628	0.000660733	0.0454226	MAP3K11	mitogen-activated protein kinase kinase kinase 11
								16936360	-0.677113	-1.59894	0.000770285	0.0480349	HDAC10; MAPK12	histone deacetylase 10; mitogen-activated protein kinase 12
								17048228	-0.673766	-1.59523	0.000251806	0.0359234	FZD1	frizzled class receptor 1
								16858823	-0.668173	-1.58906	0.000717777	0.0476338	NACC1	nucleus accumbens associated 1, BEN and BTB (POZ) domain containing
								16840587	-0.656217	-1.57594	0.000784489	0.0480349	CTDNEP1	CTD nuclear envelope phosphatase 1
								16914352	-0.644197	-1.56287	0.000582537	0.0439273	CTSA	cathepsin A
								16862001	-0.627445	-1.54483	0.000765967	0.0480349	PLEKHG2	pleckstrin homology domain containing, family G (with RhoGef domain) member 2
								16872648	-0.621616	-1.5386	0.000650555	0.0451118	ATP1A3	ATPase, Na+/K+ transporting, alpha 3 polypeptide
								16729290	-0.599616	-1.51531	0.000632578	0.0446416	TSKU	tsukushi, small leucine rich proteoglycan
								16934558	-0.591171	-1.50647	0.000776565	0.0480349	TXN2	thioredoxin 2

## Sheet: Comparison 2 Raw Data
probe	logFC	AveExpr	t-statistic	P.Value	adj.P.Val	B-statistic	Gene Symbol	Description
16942958	4.71692	6.70937	33.228	5.6846e-10	6.41913e-06	12.7691	EPHA3	EPH receptor A3
16986913	5.16116	6.98826	30.001	1.29604e-09	6.41913e-06	12.2097	VCAN	versican
16778241	4.72932	8.69062	29.9292	1.32134e-09	6.41913e-06	12.1961	POSTN	periostin, osteoblast specific factor
17020846	-5.25423	8.17269	-29.2045	1.60991e-09	6.41913e-06	12.0552	COL12A1	collagen, type XII, alpha 1
16960888	4.97065	7.85456	28.0854	2.20536e-09	7.03464e-06	11.8257	SHOX2	short stature homeobox 2
16688164	-3.89292	8.72883	-26.4332	3.59225e-09	9.54879e-06	11.4578	JAK1	Janus kinase 1
16886939	-3.66407	7.23476	-25.8662	4.2765e-09	9.7437e-06	11.3228	TBR1	T-box, brain, 1
16904667	4.54516	7.57612	22.9616	1.11262e-08	2.06066e-05	10.5522	SCN9A	sodium channel, voltage gated, type IX alpha subunit
17124802	5.34898	8.92956	22.3239	1.39426e-08	2.06066e-05	10.3632	FLNC; RP11-309L24.6	; filamin C, gamma
17072979	-3.05558	5.977	-22.0628	1.53202e-08	2.06066e-05	10.2834	KHDRBS3	KH domain containing, RNA binding, signal transduction associated 3
17012721	4.13108	5.7056	21.9336	1.60579e-08	2.06066e-05	10.2435	EYA4	EYA transcriptional coactivator and phosphatase 4
16708796	4.52755	8.80382	21.4115	1.94718e-08	2.06066e-05	10.0786	INA	internexin neuronal intermediate filament protein, alpha
16778061	5.5282	6.63817	21.3407	1.99948e-08	2.06066e-05	10.0557	MAB21L1	mab-21-like 1 (C. elegans)
16850724	4.80394	7.14926	21.3035	2.02753e-08	2.06066e-05	10.0437	ARHGAP28	Rho GTPase activating protein 28
17083614	-4.20353	7.80613	-21.23	2.08435e-08	2.06066e-05	10.0199	LURAP1L	leucine rich adaptor protein 1-like
16689070	3.03721	6.49423	21.1749	2.1281e-08	2.06066e-05	10.0019	DDAH1	dimethylarginine dimethylaminohydrolase 1
16956532	-4.31299	7.80906	-21.0021	2.27219e-08	2.06066e-05	9.94518	VGLL3	vestigial-like family member 3
17059355	-4.58372	6.83698	-20.8341	2.42282e-08	2.06066e-05	9.88938	SEMA3D	sema domain, immunoglobulin domain (Ig), short basic domain, secreted, (semaphorin) 3D
16666224	3.26043	7.05567	20.7144	2.53707e-08	2.06066e-05	9.84921	LHX8	LIM homeobox 8
17110040	4.17045	8.67595	20.6003	2.65147e-08	2.06066e-05	9.81066	TMEM47	transmembrane protein 47
16714618	3.77512	6.79238	20.5091	2.74718e-08	2.06066e-05	9.7796	ANK3	ankyrin 3, node of Ranvier (ankyrin G)
16743751	-3.69395	6.50257	-20.4217	2.84247e-08	2.06066e-05	9.74968	MMP12	matrix metallopeptidase 12
16977970	4.60871	7.13232	19.9155	3.47307e-08	2.40835e-05	9.57278	GPRIN3	GPRIN family member 3
16887171	3.19414	6.81381	19.6458	3.87213e-08	2.57319e-05	9.476	B3GALT1	UDP-Gal:betaGlcNAc beta 1,3-galactosyltransferase, polypeptide 1
16665976	-4.20554	6.05807	-18.9098	5.24935e-08	3.34887e-05	9.20246	LRRC7	leucine rich repeat containing 7
17051626	5.73559	8.01207	18.602	5.98209e-08	3.57766e-05	9.0838	MEST	mesoderm specific transcript
16971409	5.12339	7.2805	18.5628	6.08325e-08	3.57766e-05	9.06852	MAB21L2	mab-21-like 2 (C. elegans)
16716782	-2.91396	7.48702	-18.4884	6.28093e-08	3.57766e-05	9.03935	PDLIM1	PDZ and LIM domain 1
16802795	3.13921	7.27456	18.2344	7.01149e-08	3.85608e-05	8.93865	NEO1	neogenin 1
16952874	4.40228	6.71553	18.0707	7.53243e-08	4.00449e-05	8.87281	CCR1	chemokine (C-C motif) receptor 1
16999083	4.20309	7.22035	17.6344	9.14682e-08	4.46648e-05	8.69337	SEMA6A	sema domain, transmembrane domain (TM), and cytoplasmic domain, (semaphorin) 6A
16775811	2.54327	6.89355	17.6017	9.28242e-08	4.46648e-05	8.67971	GPC6	glypican 6
17020942	-3.69502	6.54821	-17.4919	9.75514e-08	4.46648e-05	8.63355	FILIP1	filamin A interacting protein 1
17070110	5.15878	9.02625	17.49	9.76383e-08	4.46648e-05	8.63272	PI15	peptidase inhibitor 15
16749423	-2.46745	6.04947	-17.4814	9.80168e-08	4.46648e-05	8.62912	ARNTL2	aryl hydrocarbon receptor nuclear translocator-like 2
16778274	3.77012	6.20888	17.3508	1.0403e-07	4.60881e-05	8.57365	TRPC4	transient receptor potential cation channel, subfamily C, member 4
16966285	2.28177	7.79285	17.2898	1.06978e-07	4.61132e-05	8.54758	UCHL1	ubiquitin carboxyl-terminal esterase L1 (ubiquitin thiolesterase)
17008092	2.40957	7.1359	17.185	1.12259e-07	4.71164e-05	8.50253	PIM1	Pim-1 proto-oncogene, serine/threonine kinase
17060049	5.16799	7.22941	16.9445	1.25531e-07	5.07982e-05	8.39776	DLX5	distal-less homeobox 5
16858496	2.59543	7.91082	16.9129	1.27401e-07	5.07982e-05	8.38386	CNN1	calponin 1, basic, smooth muscle
17105847	2.84178	5.45423	16.5951	1.48057e-07	5.74865e-05	8.24218	IL1RAPL2	interleukin 1 receptor accessory protein-like 2
16665687	-2.24906	6.50421	-16.5485	1.51385e-07	5.74865e-05	8.22115	DNAJC6	DnaJ (Hsp40) homolog, subfamily C, member 6
17088462	-3.56071	7.15214	-16.306	1.70143e-07	6.31073e-05	8.11036	PAPPA	pregnancy-associated plasma protein A, pappalysin 1
17094814	3.29649	6.35968	16.2412	1.75585e-07	6.36456e-05	8.08042	TMEM2	transmembrane protein 2
17083595	-4.26964	7.50306	-16.0752	1.90447e-07	6.74988e-05	8.00299	TYRP1	tyrosinase-related protein 1
16866394	-2.3071	7.57442	-15.6947	2.30106e-07	7.84266e-05	7.82187	PLPP2	phospholipid phosphatase 2
16951797	-2.70393	8.32653	-15.6745	2.32461e-07	7.84266e-05	7.81208	EOMES	eomesodermin
17071144	3.84049	7.48701	15.6442	2.36032e-07	7.84266e-05	7.79743	SDC2	syndecan 2
17105903	1.9572	5.81528	15.4949	2.54579e-07	8.2863e-05	7.72461	MUM1L1	melanoma associated antigen (mutated) 1-like 1
16799315	4.43159	7.52086	15.3976	2.67547e-07	8.49677e-05	7.67668	THBS1	thrombospondin 1
16995989	-3.76098	6.70565	-15.3675	2.717e-07	8.49677e-05	7.6618	FGF10	fibroblast growth factor 10
16977986	2.76227	7.02607	15.0206	3.25243e-07	9.97557e-05	7.48755	SNCA	synuclein, alpha (non A4 component of amyloid precursor)
17024285	-3.09828	7.60942	-14.9352	3.40167e-07	0.000102365	7.44393	CITED2	Cbp/p300-interacting transactivator, with Glu/Asp-rich carboxy-terminal domain, 2
16665621	-3.15418	7.15605	-14.8783	3.50538e-07	0.000103	7.4147	CACHD1	cache domain containing 1
17070426	-2.71865	6.52746	-14.8534	3.55196e-07	0.000103	7.40184	CA13	carbonic anhydrase XIII
16854602	2.14335	6.1872	14.7652	3.72228e-07	0.000104935	7.35618	KLHL14	kelch-like family member 14
17066083	2.68686	7.25571	14.6685	3.91959e-07	0.000104935	7.30575	PDGFRL	platelet-derived growth factor receptor-like
17066065	2.06013	8.01019	14.6675	3.92172e-07	0.000104935	7.30521	SLC7A2	solute carrier family 7 (cationic amino acid transporter, y+ system), member 2
17010749	-1.94131	6.36403	-14.6666	3.92352e-07	0.000104935	7.30477	MRAP2	melanocortin 2 receptor accessory protein 2
16917061	-2.105	6.48717	-14.6552	3.94763e-07	0.000104935	7.29878	FERMT1	fermitin family member 1
16938701	2.39925	6.06303	14.572	4.12821e-07	0.000106311	7.25503	TRIM71	tripartite motif containing 71, E3 ubiquitin protein ligase
16697018	2.52707	7.81786	14.57	4.13273e-07	0.000106311	7.25396	RGS16	regulator of G-protein signaling 16
16690036	2.28845	6.0723	14.5046	4.28125e-07	0.000108383	7.21939	FRRS1	ferric-chelate reductase 1
17047777	-2.45925	6.43173	-14.388	4.56154e-07	0.000113675	7.1572	GNAI1	guanine nucleotide binding protein (G protein), alpha inhibiting activity polypeptide 1
17078651	-2.2619	7.7919	-14.2423	4.9406e-07	0.000121227	7.07876	SNX16	sorting nexin 16
16720085	3.01208	8.16803	14.0624	5.45852e-07	0.000131906	6.98054	IFITM1	interferon induced transmembrane protein 1
16971758	-4.18568	6.58882	-13.9701	5.74768e-07	0.00013682	6.92958	TDO2	tryptophan 2,3-dioxygenase
17051286	3.9529	8.24852	13.924	5.89813e-07	0.000138337	6.90404	FLNC	filamin C, gamma
16736764	3.22016	5.52006	13.6995	6.69845e-07	0.000152921	6.77803	MUC15	mucin 15, cell surface associated
16978779	-2.94487	6.86496	-13.6961	6.7117e-07	0.000152921	6.77606	DKK2	dickkopf WNT signaling pathway inhibitor 2
16918455	2.13635	6.19291	13.627	6.9824e-07	0.000155299	6.73681	PXMP4	peroxisomal membrane protein 4, 24kDa
16716590	2.53428	6.71251	13.6105	7.04866e-07	0.000155299	6.72743	MYOF	myoferlin
16743735	-2.73473	10.6051	-13.5959	7.10816e-07	0.000155299	6.71908	MMP3	matrix metallopeptidase 3
17088006	-1.69401	5.96821	-13.3144	8.37044e-07	0.000179393	6.55631	PALM2; PALM2-AKAP2	PALM2-AKAP2 readthrough; paralemmin 2
17023646	2.20126	6.58439	13.2919	8.48159e-07	0.000179393	6.54315	CTGF	connective tissue growth factor
16922920	-2.75033	6.22508	-13.2785	8.54841e-07	0.000179393	6.53531	BACE2	beta-site APP-cleaving enzyme 2
16801299	-3.00185	8.9772	-13.0992	9.50458e-07	0.000196868	6.42932	C15orf65	chromosome 15 open reading frame 65
16937725	-2.30882	5.9962	-13.0689	9.67775e-07	0.000197885	6.41124	SYN2	synapsin II
16681304	2.03336	7.46971	12.9714	1.02591e-06	0.000207118	6.35278	ERRFI1	ERBB receptor feedback inhibitor 1
16688007	1.65149	6.28093	12.852	1.1025e-06	0.000216389	6.28051	KANK4	KN motif and ankyrin repeat domains 4
16701841	-2.02094	7.92484	-12.8176	1.12575e-06	0.000216389	6.25955	PFKP	phosphofructokinase, platelet
16917183	2.45052	6.79951	12.8075	1.1327e-06	0.000216389	6.25336	JAG1	jagged 1
16967631	-4.60115	7.5969	-12.8033	1.13557e-06	0.000216389	6.25081	SLC4A4	solute carrier family 4 (sodium bicarbonate cotransporter), member 4
16743686	2.49955	6.51922	12.7767	1.15408e-06	0.000216389	6.23456	MMP8	matrix metallopeptidase 8
17088100	2.02299	7.75442	12.7609	1.16524e-06	0.000216389	6.22488	UGCG	UDP-glucose ceramide glucosyltransferase
16793613	2.52864	5.8788	12.7587	1.16681e-06	0.000216389	6.22352	SIX1	SIX homeobox 1
16792954	2.67543	6.64419	12.5756	1.30557e-06	0.000239339	6.11035	NID2	nidogen 2 (osteonidogen)
16899461	2.52864	7.05445	12.5369	1.33721e-06	0.000240009	6.0862	LRRTM4	leucine rich repeat transmembrane neuronal 4
17111858	3.1519	6.4406	12.5125	1.35759e-06	0.000240009	6.07093	SLC7A3	solute carrier family 7 (cationic amino acid transporter, y+ system), member 3
16835517	2.00062	9.46984	12.4827	1.38295e-06	0.000240009	6.05225	IGF2BP1	insulin-like growth factor 2 mRNA binding protein 1
16791580	-2.05494	5.8973	-12.4793	1.38584e-06	0.000240009	6.05014	PRKD1	protein kinase D1
16753550	-1.87544	7.32235	-12.4725	1.39172e-06	0.000240009	6.04586	TBC1D30	TBC1 domain family, member 30
16786243	2.0588	7.60236	12.4636	1.39951e-06	0.000240009	6.04022	C14orf169	chromosome 14 open reading frame 169
17059119	-2.63582	6.03162	-12.4266	1.43212e-06	0.000242987	6.01696	SEMA3C	sema domain, immunoglobulin domain (Ig), short basic domain, secreted, (semaphorin) 3C
16970762	-1.83727	9.41627	-12.3339	1.51784e-06	0.000254821	5.95817	PCDH10	protocadherin 10
16928816	2.29505	6.51256	12.2354	1.6151e-06	0.000267248	5.89528	NEFH	neurofilament, heavy polypeptide
16805719	-1.95959	6.0817	-12.2236	1.62727e-06	0.000267248	5.88768	LRRK1	leucine-rich repeat kinase 1
16992347	3.2566	7.74324	12.1998	1.65203e-06	0.000267248	5.87237	FGF18	fibroblast growth factor 18
16997953	3.09091	6.33963	12.1933	1.65889e-06	0.000267248	5.86817	MEF2C	myocyte enhancer factor 2C
16851852	3.65969	6.37708	12.1766	1.67657e-06	0.000267396	5.85742	ASXL3	additional sex combs like transcriptional regulator 3
16674292	2.15184	6.11984	12.1445	1.71123e-06	0.000267794	5.83667	RALGPS2	Ral GEF with PH domain and SH3 binding motif 2
17050797	3.15852	6.94038	12.1432	1.71265e-06	0.000267794	5.83583	CPED1	cadherin-like and PC-esterase domain containing 1
16994521	-1.86184	6.33068	-12.1238	1.73397e-06	0.000268497	5.82327	ANKH	ANKH inorganic pyrophosphate transport regulator
17067031	-1.73488	6.41305	-12.0759	1.78792e-06	0.000274189	5.79217	DOCK5	dedicator of cytokinesis 5
16672279	1.71042	9.66979	12.0488	1.81924e-06	0.000276334	5.77453	KIRREL	kin of IRRE like (Drosophila)
16667456	1.83873	7.39706	11.9502	1.93863e-06	0.00029169	5.70993	PTBP2	polypyrimidine tract binding protein 2
16908171	4.36942	7.96155	11.8391	2.08372e-06	0.000309131	5.63647	2004-03-01	membrane-associated ring finger (C3HC4) 4, E3 ubiquitin protein ligase
16719217	-2.39953	6.64331	-11.8321	2.09331e-06	0.000309131	5.63179	CHST15	carbohydrate (N-acetylgalactosamine 4-sulfate 6-O) sulfotransferase 15
17051536	1.67892	5.61737	11.8079	2.12669e-06	0.00031118	5.61567	CPA2	carboxypeptidase A2 (pancreatic)
17105862	4.08628	6.95049	11.7607	2.1935e-06	0.000318038	5.58414	NRK	Nik related kinase
17001299	-1.59165	6.12279	-11.6195	2.40765e-06	0.000345943	5.48907	DPYSL3	dihydropyrimidinase-like 3
16816704	4.17496	6.78118	11.5458	2.52872e-06	0.000360094	5.43894	OTOA	otoancorin
16892750	1.72294	6.91504	11.4646	2.66998e-06	0.000376846	5.38333	SH3BP4	SH3-domain binding protein 4
16997802	2.30675	6.17346	11.3774	2.83162e-06	0.000396154	5.32314	HAPLN1	hyaluronan and proteoglycan link protein 1
16960844	1.7748	5.80108	11.3363	2.91143e-06	0.000403777	5.29465	VEPH1	ventricular zone expressed PH domain-containing 1
16947173	3.42647	6.67886	11.2537	3.0799e-06	0.000420849	5.23695	MME	membrane metallo-endopeptidase
17109680	1.70834	6.95064	11.2475	3.09301e-06	0.000420849	5.2326	MAP7D2	MAP7 domain containing 2
16916901	-2.19827	7.58701	-11.2377	3.11369e-06	0.000420849	5.22576	RASSF2	Ras association (RalGDS/AF-6) domain family member 2
16854594	1.59788	6.23294	11.1615	3.28073e-06	0.000439701	5.17209	GAREM	GRB2 associated, regulator of MAPK1
16729924	3.57446	6.07402	11.0827	3.46411e-06	0.000457521	5.11619	NAALAD2	N-acetylated alpha-linked acidic dipeptidase 2
16668002	1.81817	6.12792	11.0798	3.47107e-06	0.000457521	5.11413	FAM102B	family with sequence similarity 102, member B
16924792	2.79256	5.04108	11.0516	3.53952e-06	0.000460446	5.09404	CLDN8	claudin 8
16904410	2.38174	5.70608	11.047	3.551e-06	0.000460446	5.09071	FIGN	fidgetin
17080342	2.06137	6.24248	11.025	3.60556e-06	0.000463751	5.07502	TRPS1	trichorhinophalangeal syndrome I
16938271	-1.62304	6.3199	-10.9709	3.744e-06	0.000477704	5.03623	KAT2B	K(lysine) acetyltransferase 2B
17066118	1.82079	9.038	10.951	3.79654e-06	0.000480564	5.02188	PCM1	pericentriolar material 1
17063681	-1.80503	5.39311	-10.9199	3.88012e-06	0.000487276	4.99945	KIAA1147	KIAA1147
16828344	-1.64665	5.99098	-10.8258	4.14606e-06	0.000516605	4.93111	MLKL	mixed lineage kinase domain-like
16811249	2.38639	7.73686	10.7709	4.31039e-06	0.000532456	4.891	UACA	uveal autoantigen with coiled-coil domains and ankyrin repeats
16943499	2.71544	6.99226	10.7612	4.34004e-06	0.000532456	4.88392	ZPLD1	zona pellucida-like domain containing 1
16690211	-3.04218	7.13864	-10.6095	4.83744e-06	0.000588949	4.77182	COL11A1	collagen, type XI, alpha 1
16964584	1.61329	6.60974	10.5067	5.2104e-06	0.000629551	4.69497	MSX1	msh homeobox 1
17114220	2.26873	4.75704	10.4658	5.36742e-06	0.000640285	4.66422	MBNL3	muscleblind-like splicing regulator 3
16708122	2.25539	6.26521	10.4627	5.37953e-06	0.000640285	4.66189	CNNM1	cyclin and CBS domain divalent metal cation transport mediator 1
16705313	-1.74392	8.5481	-10.3632	5.78568e-06	0.000678885	4.58645	SIRT1	sirtuin 1
16902279	-1.42102	5.52487	-10.3624	5.78897e-06	0.000678885	4.58586	TFCP2L1	transcription factor CP2-like 1
16956543	-2.68532	6.96105	-10.2601	6.24285e-06	0.000726768	4.50755	POU1F1	POU class 1 homeobox 1
17109042	-1.81781	5.78737	-10.2443	6.31645e-06	0.000730008	4.49538	MID1	midline 1
16800962	-2.68842	7.24225	-10.1257	6.90047e-06	0.000791767	4.40349	SLC27A2	solute carrier family 27 (fatty acid transporter), member 2
16723058	3.03378	6.36819	10.0958	7.05671e-06	0.00080391	4.38021	FIBIN	fin bud initiation factor homolog (zebrafish)
17007543	-1.82089	7.7521	-10.0749	7.1689e-06	0.000810899	4.36381	ITPR3	inositol 1,4,5-trisphosphate receptor, type 3
16694689	2.37943	8.44557	9.92068	8.05726e-06	0.000904967	4.24218	NES	nestin
16773967	2.25935	6.27539	9.91127	8.11533e-06	0.000905114	4.2347	NBEA	neurobeachin
16909828	2.31425	7.07876	9.83861	8.57973e-06	0.000947917	4.17669	COL6A3	collagen, type VI, alpha 3
16716150	-1.56037	6.45903	-9.83282	8.61797e-06	0.000947917	4.17205	GRID1	glutamate receptor, ionotropic, delta 1
16952782	1.31936	8.09729	9.78384	8.94937e-06	0.000977626	4.13269	TMEM158	transmembrane protein 158 (gene/pseudogene)
17074958	2.83188	6.64511	9.72151	9.39173e-06	0.00101897	4.08233	FGF20	fibroblast growth factor 20
16675794	-1.73425	7.76285	-9.69802	9.56469e-06	0.00102829	4.06328	NAV1	neuron navigator 1
16879721	1.80591	5.92968	9.69241	9.60654e-06	0.00102829	4.05872	EPAS1	endothelial PAS domain protein 1
16667760	1.65845	5.74504	9.65693	9.87586e-06	0.00105007	4.02983	S1PR1	sphingosine-1-phosphate receptor 1
17101517	-1.25825	10.303	-9.58902	1.04152e-05	0.00110008	3.97426	PRPS2	phosphoribosyl pyrophosphate synthetase 2
16852008	-1.72071	6.67887	-9.56232	1.06362e-05	0.00111199	3.9523	MOCOS	molybdenum cofactor sulfurase
16668817	1.87112	8.12257	9.55352	1.07102e-05	0.00111199	3.94506	MOV10	Mov10 RISC complex RNA helicase
16741287	-1.61019	7.72442	-9.55033	1.07371e-05	0.00111199	3.94243	CPT1A	carnitine palmitoyltransferase 1A (liver)
17114272	-1.81201	6.32034	-9.49995	1.11731e-05	0.00114967	3.9008	GPC4	glypican 4
16879205	-1.92684	6.47818	-9.48559	1.13008e-05	0.00115536	3.8889	RMDN2	regulator of microtubule dynamics 2
16736821	1.9357	7.49451	9.47584	1.13885e-05	0.00115692	3.88081	LGR4	leucine-rich repeat containing G protein-coupled receptor 4
17089549	1.36455	7.49885	9.44213	1.16977e-05	0.00117428	3.85277	DNM1	dynamin 1
17066018	2.39793	8.26564	9.44116	1.17068e-05	0.00117428	3.85195	ZDHHC2	zinc finger, DHHC-type containing 2
16925341	1.62178	6.08741	9.42469	1.18613e-05	0.00118235	3.83822	RCAN1	regulator of calcineurin 1
16665588	-1.52321	5.48468	-9.37648	1.2327e-05	0.00121594	3.79789	ROR1	receptor tyrosine kinase-like orphan receptor 1
16714880	-2.51885	6.59756	-9.367	1.2421e-05	0.00121594	3.78993	DNAJC12	DnaJ (Hsp40) homolog, subfamily C, member 12
16959740	1.94262	5.97686	9.36639	1.2427e-05	0.00121594	3.78942	FOXL2	forkhead box L2
16681013	-1.54679	6.65119	-9.34385	1.26537e-05	0.00122794	3.77048	CHD5	chromodomain helicase DNA binding protein 5
16997816	1.62494	5.83639	9.33895	1.27036e-05	0.00122794	3.76635	EDIL3	EGF-like repeats and discoidin I-like domains 3
17048676	3.28189	6.94823	9.28513	1.32662e-05	0.0012746	3.72092	DLX6	distal-less homeobox 6
17075448	-1.43978	6.50091	-9.21267	1.4068e-05	0.00132792	3.65937	TNFRSF10D	tumor necrosis factor receptor superfamily, member 10d, decoy with truncated death domain
16903771	-1.39888	5.75978	-9.21106	1.40864e-05	0.00132792	3.658	CACNB4	calcium channel, voltage-dependent, beta 4 subunit
16886818	1.95334	6.57182	9.21015	1.40969e-05	0.00132792	3.65722	TANC1	tetratricopeptide repeat, ankyrin repeat and coiled-coil containing 1
16679596	-1.43379	6.44452	-9.19965	1.42177e-05	0.00132792	3.64827	KIF26B	kinesin family member 26B
16854437	1.8695	7.6963	9.19242	1.43015e-05	0.00132792	3.64209	CDH2	cadherin 2, type 1, N-cadherin (neuronal)
17011255	1.49645	7.80174	9.19077	1.43208e-05	0.00132792	3.64068	LIN28B	lin-28 homolog B (C. elegans)
16921258	-1.68419	8.46524	-9.18075	1.44381e-05	0.00133106	3.63212	EEF1A2	eukaryotic translation elongation factor 1 alpha 2
16742594	1.39553	6.61791	9.17294	1.45304e-05	0.00133187	3.62543	KCTD14; NDUFC2; NDUFC2-KCTD14	NADH dehydrogenase (ubiquinone) 1, subcomplex unknown, 2, 14.5kDa; NDUFC2-KCTD14 readthrough; potassium channel tetramerization domain containing 14
16773453	1.18499	9.16443	9.14788	1.48308e-05	0.00135163	3.60395	WASF3	WAS protein family, member 3
16856031	1.68817	5.9226	9.11024	1.52949e-05	0.00138434	3.57159	ZNF516	zinc finger protein 516
16906140	2.63873	6.07072	9.10481	1.53633e-05	0.00138434	3.56691	PDE1A	phosphodiesterase 1A, calmodulin-dependent
17114701	-3.69774	5.46433	-9.07493	1.57451e-05	0.00141078	3.54112	CDR1	cerebellar degeneration-related protein 1, 34kDa
16887702	-1.53283	8.10518	-9.0671	1.5847e-05	0.00141197	3.53434	ITGA6	integrin, alpha 6
16982342	1.90926	5.87225	9.03846	1.62257e-05	0.00143768	3.50953	TRIML2	tripartite motif family-like 2
17005420	-1.41645	7.68052	-9.02646	1.63873e-05	0.00143911	3.49911	LRRC16A	leucine rich repeat containing 16A
17102433	-1.51085	4.9728	-9.01496	1.65438e-05	0.00143911	3.48912	CFAP47	cilia and flagella associated protein 47
17046817	-1.28113	6.1009	-9.01347	1.65642e-05	0.00143911	3.48782	WBSCR17	Williams-Beuren syndrome chromosome region 17
16746930	-1.32421	6.82137	-9.01067	1.66027e-05	0.00143911	3.48539	TSPAN9	tetraspanin 9
17070177	2.50286	6.43624	8.98209	1.70007e-05	0.00146444	3.46048	ZFHX4	zinc finger homeobox 4
16778688	1.56296	6.43595	8.97593	1.70879e-05	0.00146444	3.4551	NUFIP1	nuclear fragile X mental retardation protein interacting protein 1
16966422	2.22666	7.79701	8.97013	1.71704e-05	0.00146444	3.45003	SHISA3	shisa family member 3
16956749	1.38107	5.65561	8.92626	1.78092e-05	0.00151085	3.41161	FILIP1L	filamin A interacting protein 1-like
16695205	-1.20892	7.11196	-8.91061	1.80434e-05	0.00152262	3.39787	TAGLN2	transgelin 2
17095150	-1.57993	6.00474	-8.87874	1.85311e-05	0.00155554	3.3698	TLE1	transducin-like enhancer of split 1 (E(sp1) homolog, Drosophila)
16969009	1.72086	5.95431	8.81061	1.96236e-05	0.00163862	3.3095	PDLIM5	PDZ and LIM domain 5
16738630	-2.11924	7.26282	-8.80434	1.97277e-05	0.00163874	3.30392	LPXN	leupaxin
16888437	-1.1803	4.51582	-8.79603	1.98666e-05	0.00164172	3.29654	ZNF804A	zinc finger protein 804A
17063461	-1.43887	8.08735	-8.75928	2.0494e-05	0.00168484	3.26379	HIPK2	homeodomain interacting protein kinase 2
16855820	-2.22801	8.95169	-8.74067	2.082e-05	0.00169903	3.24716	RTTN	rotatin
16743816	1.81482	6.3115	8.7373	2.08797e-05	0.00169903	3.24414	PDGFD	platelet derived growth factor D
16660436	-2.03085	7.90659	-8.72706	2.10622e-05	0.00170519	3.23497	ALPL	alkaline phosphatase, liver/bone/kidney
16837348	1.86951	6.06082	8.67403	2.2036e-05	0.00176939	3.18733	MAP2K6	mitogen-activated protein kinase kinase 6
17004198	-1.48598	5.47716	-8.67184	2.20772e-05	0.00176939	3.18536	FOXF2	forkhead box F2
17077331	1.74135	6.35441	8.65421	2.24128e-05	0.00178298	3.16945	PLAG1	pleiomorphic adenoma gene 1
16906733	1.28591	6.43582	8.65121	2.24703e-05	0.00178298	3.16675	STK17B	serine/threonine kinase 17b
16679003	-1.31369	9.04504	-8.5739	2.4014e-05	0.00189604	3.09667	GPR137B	G protein-coupled receptor 137B
17019805	-1.57744	7.57616	-8.56184	2.42654e-05	0.00189641	3.08568	TNFRSF21	tumor necrosis factor receptor superfamily, member 21
16763104	1.37851	7.70143	8.56005	2.43028e-05	0.00189641	3.08405	CPNE8	copine VIII
16920806	-2.04049	6.32956	-8.5566	2.43754e-05	0.00189641	3.0809	SYCP2	synaptonemal complex protein 2
16792894	1.59684	5.62566	8.5018	2.55605e-05	0.00197895	3.0308	TRIM9	tripartite motif containing 9
16803710	-1.40656	5.57079	-8.4916	2.57882e-05	0.00198212	3.02143	ARNT2	aryl-hydrocarbon receptor nuclear translocator 2
17010461	-2.88914	5.83523	-8.48785	2.58723e-05	0.00198212	3.01799	MYO6	myosin VI
16845440	-1.37888	7.03479	-8.48334	2.59742e-05	0.00198212	3.01384	SOST	sclerostin
16667918	1.34598	7.3026	8.46704	2.63456e-05	0.00200088	2.99885	PRMT6	protein arginine methyltransferase 6
16764724	-2.10713	9.05668	-8.43299	2.71404e-05	0.00205148	2.96746	SMAGP	small cell adhesion glycoprotein
16980031	1.54348	6.65625	8.42016	2.74467e-05	0.00205634	2.9556	MAML3	mastermind-like transcriptional coactivator 3
16697580	-1.64474	8.43053	-8.4195	2.74626e-05	0.00205634	2.95499	ZBTB41	zinc finger and BTB domain containing 41
17070492	1.22808	4.80186	8.40293	2.78641e-05	0.00207666	2.93965	ATP6V0D2	ATPase, H+ transporting, lysosomal 38kDa, V0 subunit d2
17110404	-1.7169	7.12523	-8.37374	2.85878e-05	0.00212068	2.91256	SLC9A7	solute carrier family 9, subfamily A (NHE7, cation proton antiporter 7), member 7
16694701	2.50388	6.94203	8.33346	2.96207e-05	0.00218713	2.87505	CRABP2	cellular retinoic acid binding protein 2
17067566	2.53641	6.52808	8.3126	3.0172e-05	0.0022025	2.85555	RBPMS	RNA binding protein with multiple splicing
16839194	-1.43132	7.04154	-8.31206	3.01862e-05	0.0022025	2.85505	DOC2B	double C2-like domains, beta
16689020	-1.4987	5.71498	-8.30426	3.03953e-05	0.0022025	2.84775	MCOLN3	mucolipin 3
16855898	-1.45348	10.0617	-8.30018	3.05054e-05	0.0022025	2.84393	CBLN2	cerebellin 2 precursor
16992316	1.6711	6.2323	8.2868	3.08695e-05	0.0022025	2.83138	TLX3	T-cell leukemia homeobox 3
16966049	1.54707	8.03457	8.28363	3.09564e-05	0.0022025	2.82841	KLHL5	kelch-like family member 5
16707009	-1.46717	6.52486	-8.2787	3.1092e-05	0.0022025	2.82379	PAPSS2	3'-phosphoadenosine 5'-phosphosulfate synthase 2
17090296	1.63186	7.05485	8.27421	3.12162e-05	0.0022025	2.81957	ASS1	argininosuccinate synthase 1
17070331	-1.71431	7.86433	-8.27415	3.1218e-05	0.0022025	2.81951	CHMP4C	charged multivesicular body protein 4C
17024335	-1.50409	4.80005	-8.27353	3.1235e-05	0.0022025	2.81893	HIVEP2	human immunodeficiency virus type I enhancer binding protein 2
17002879	-1.28848	5.71819	-8.26947	3.13478e-05	0.0022025	2.81512	NKX2-5	NK2 homeobox 5
16956448	1.6004	6.70022	8.24786	3.19562e-05	0.00221873	2.79479	GBE1	glucan (1,4-alpha-), branching enzyme 1
16965377	1.76124	8.79032	8.24561	3.20205e-05	0.00221873	2.79266	SLIT2	slit guidance ligand 2
16665674	-1.06371	7.48712	-8.2419	3.21262e-05	0.00221873	2.78917	AK4	adenylate kinase 4
16859763	-1.26302	9.52581	-8.24158	3.21354e-05	0.00221873	2.78887	AC007192.4; IFI30	Phosphatidylinositol 3-kinase regulatory subunit beta ; interferon, gamma-inducible protein 30
16711562	-1.2382	6.31042	-8.19721	3.34342e-05	0.00229845	2.74695	SFMBT2	Scm-like with four mbt domains 2
16917114	-1.19135	7.41922	-8.18849	3.36961e-05	0.00230652	2.73869	TMX4	thioredoxin-related transmembrane protein 4
17013126	-2.37476	6.39289	-8.18097	3.3924e-05	0.0023122	2.73156	ADGRG6	adhesion G protein-coupled receptor G6
16779725	1.1823	8.25939	8.17032	3.42495e-05	0.00231775	2.72145	DIS3	DIS3 homolog, exosome endoribonuclease and 3'-5' exoribonuclease
16943107	-1.27066	6.64803	-8.1688	3.42961e-05	0.00231775	2.72001	CRYBG3	beta-gamma crystallin domain containing 3
16851565	-1.4487	5.97214	-8.14176	3.51397e-05	0.00236474	2.69429	TTC39C	tetratricopeptide repeat domain 39C
17092331	1.58851	5.78287	8.12554	3.56566e-05	0.00238944	2.67883	PTPRD	protein tyrosine phosphatase, receptor type, D
16670739	1.07593	11.0296	8.10987	3.61642e-05	0.00240745	2.66386	MLLT11	myeloid/lymphoid or mixed-lineage leukemia; translocated to, 11
17075014	1.31968	5.29471	8.10794	3.62272e-05	0.00240745	2.66202	MTUS1	microtubule associated tumor suppressor 1
16706200	1.16101	10.155	8.09161	3.67657e-05	0.00243309	2.64639	VCL	vinculin
16948063	-1.67052	5.62803	-8.04303	3.84205e-05	0.0025321	2.59976	NLGN1	neuroligin 1
16990483	-1.27848	5.95441	-7.9991	3.99884e-05	0.00262459	2.55738	ARHGAP26	Rho GTPase activating protein 26
16679742	-1.11248	7.07542	-7.99375	4.01844e-05	0.00262664	2.5522	TRIM58	tripartite motif containing 58
17012165	-1.56948	7.80854	-7.97164	4.10045e-05	0.00265955	2.53078	HSF2	heat shock transcription factor 2
16991582	1.82646	6.20716	7.96955	4.10831e-05	0.00265955	2.52875	NIPAL4	NIPA-like domain containing 4
16732676	-1.23722	6.63002	-7.96676	4.11881e-05	0.00265955	2.52605	UBASH3B	ubiquitin associated and SH3 domain containing B
16707120	-2.02613	6.18316	-7.94954	4.18433e-05	0.00269096	2.50932	STAMBPL1	STAM binding protein-like 1
16988861	-1.39996	8.44582	-7.93488	4.241e-05	0.00271646	2.49506	ISOC1	isochorismatase domain containing 1
16683624	-1.56909	5.71654	-7.9072	4.35033e-05	0.00277534	2.46807	RUNX3	runt-related transcription factor 3
17056984	-2.33783	5.96221	-7.90263	4.36871e-05	0.00277596	2.4636	INHBA	inhibin, beta A
17083261	-1.10741	5.98477	-7.87565	4.4788e-05	0.00283264	2.4372	SLC1A1	solute carrier family 1 (neuronal/epithelial high affinity glutamate transporter, system Xag), member 1
16867766	-1.99802	7.56088	-7.87212	4.49344e-05	0.00283264	2.43374	CD70	CD70 molecule
16924761	3.56019	5.85295	7.85739	4.55509e-05	0.0028602	2.41929	GRIK1	glutamate receptor, ionotropic, kainate 1
16688999	-1.24995	6.6873	-7.83888	4.63387e-05	0.00289826	2.4011	MCOLN2	mucolipin 2
16980160	2.02215	5.27385	7.79094	4.84503e-05	0.00301849	2.35382	INPP4B	inositol polyphosphate-4-phosphatase type II B
16926302	-1.13028	5.61222	-7.75296	5.01993e-05	0.00311529	2.31618	CH507-9B2.1; ICOSLG	; inducible T-cell co-stimulator ligand
17021217	2.12195	6.3233	7.73415	5.10913e-05	0.00315835	2.29748	ME1	malic enzyme 1, NADP(+)-dependent, cytosolic
17044414	-1.33483	6.48727	-7.72183	5.16851e-05	0.00318273	2.28521	NFE2L3	nuclear factor, erythroid 2-like 3
16873060	1.53984	9.32014	7.71702	5.19191e-05	0.00318484	2.28042	PLAUR	plasminogen activator, urokinase receptor
16968735	-1.00686	5.90146	-7.70378	5.25685e-05	0.00321232	2.26722	HERC6	HECT and RLD domain containing E3 ubiquitin protein ligase family member 6
16960114	1.36863	5.85917	7.68403	5.35551e-05	0.00326012	2.24748	PLOD2	procollagen-lysine, 2-oxoglutarate 5-dioxygenase 2
16729670	1.48427	6.3819	7.66184	5.46875e-05	0.0033057	2.22525	TMEM126B	transmembrane protein 126B
16724235	-1.66571	7.99923	-7.66124	5.47185e-05	0.0033057	2.22465	GYLTL1B	glycosyltransferase-like 1B
16799231	1.53236	9.89667	7.65068	5.52673e-05	0.00332385	2.21405	SPRED1	sprouty-related, EVH1 domain containing 1
16793644	1.84806	6.78615	7.64746	5.54357e-05	0.00332385	2.21082	TMEM30B	transmembrane protein 30B
16828471	-1.36553	7.71415	-7.63774	5.59476e-05	0.00334198	2.20106	CHST6	carbohydrate (N-acetylglucosamine 6-O) sulfotransferase 6
16663064	1.91779	6.01748	7.63041	5.63372e-05	0.0033527	2.19369	ZFP69	ZFP69 zinc finger protein
16689969	1.48881	5.44825	7.59635	5.81876e-05	0.00344994	2.15935	DPYD	dihydropyrimidine dehydrogenase
16985852	1.12888	8.54865	7.58534	5.88004e-05	0.00347336	2.14822	BDP1	B double prime 1, subunit of RNA polymerase III transcription initiation factor IIIB
16981730	-1.39253	7.08649	-7.53186	6.18785e-05	0.0036417	2.094	VEGFC	vascular endothelial growth factor C
16943467	1.27629	6.15778	7.52346	6.23783e-05	0.00365762	2.08544	NFKBIZ	nuclear factor of kappa light polypeptide gene enhancer in B-cells inhibitor, zeta
17095991	-1.81144	7.27198	-7.50067	6.37564e-05	0.00372473	2.06221	BARX1	BARX homeobox 1
16723662	1.16668	7.7754	7.47674	6.52395e-05	0.00379417	2.03777	FJX1	four jointed box 1
16754880	2.38873	5.63497	7.47386	6.54208e-05	0.00379417	2.03482	ALX1	ALX homeobox 1
16712879	1.03369	7.05426	7.4523	6.67944e-05	0.00385979	2.01272	SVIL	supervillin
16743721	-3.63015	9.81701	-7.42559	6.85402e-05	0.00394638	1.98528	MMP1	matrix metallopeptidase 1
16924785	2.3323	5.08458	7.42081	6.88581e-05	0.00395043	1.98036	CLDN17	claudin 17
16801243	-1.33555	6.28469	-7.39855	7.03595e-05	0.00402209	1.95742	UNC13C	unc-13 homolog C (C. elegans)
16708293	2.76789	7.69913	7.38866	7.10378e-05	0.00403233	1.94721	PAX2	paired box 2
17070381	-2.31963	5.68663	-7.38857	7.10443e-05	0.00403233	1.94711	LRRCC1	leucine rich repeat and coiled-coil centrosomal protein 1
16916682	-1.28306	8.54253	-7.38222	7.14838e-05	0.00404289	1.94055	SLC4A11	solute carrier family 4, sodium borate transporter, member 11
16930811	-1.50982	9.3146	-7.36678	7.2565e-05	0.00407517	1.92458	2003-09-01	septin 3
16972249	1.33197	5.84462	7.36678	7.25655e-05	0.00407517	1.92457	PALLD	palladin, cytoskeletal associated protein
17048742	-1.31858	6.97641	-7.35849	7.31534e-05	0.00409376	1.91599	NPTX2	neuronal pentraxin II
17077659	-0.976755	6.70082	-7.34323	7.42501e-05	0.00414061	1.90016	GGH	gamma-glutamyl hydrolase (conjugase, folylpolygammaglutamyl hydrolase)
17078870	-1.65636	6.54073	-7.33959	7.45138e-05	0.00414084	1.89638	MMP16	matrix metallopeptidase 16 (membrane-inserted)
16834785	2.18126	7.80758	7.33185	7.50797e-05	0.0041578	1.88833	FZD2	frizzled class receptor 2
16937741	-1.28197	5.39546	-7.31157	7.65836e-05	0.00422641	1.86723	PPARG	peroxisome proliferator-activated receptor gamma
17094766	1.67098	5.69355	7.30151	7.73415e-05	0.00425352	1.85675	TRPM3	transient receptor potential cation channel, subfamily M, member 3
17096958	-1.46712	6.12023	-7.26253	8.03593e-05	0.00439148	1.81601	FRRS1L	ferric-chelate reductase 1-like
16874293	1.23384	6.90619	7.26201	8.04009e-05	0.00439148	1.81546	PTH2	parathyroid hormone 2
16748590	1.17213	10.1158	7.25561	8.09088e-05	0.00440415	1.80875	EMP1	epithelial membrane protein 1
17074567	-1.21991	6.82572	-7.2309	8.29044e-05	0.00449742	1.78281	CTD-2135J3.4; SOX7	; SRY (sex determining region Y)-box 7
16957675	-1.71067	6.35168	-7.22339	8.35219e-05	0.00450661	1.77491	LSAMP	limbic system-associated membrane protein
16767081	-1.63533	8.45795	-7.22197	8.36389e-05	0.00450661	1.77342	WIF1	WNT inhibitory factor 1
16855673	1.13334	6.32813	7.21577	8.41526e-05	0.00451902	1.7669	BCL2	B-cell CLL/lymphoma 2
16690843	1.11031	7.97176	7.21143	8.45151e-05	0.00452326	1.76233	WDR77	WD repeat domain 77
16884187	-1.26513	6.88866	-7.18946	8.63739e-05	0.00459315	1.73916	SH3RF3	SH3 domain containing ring finger 3
16699290	1.39073	5.91344	7.1862	8.6654e-05	0.00459315	1.73571	ESRRG	estrogen-related receptor gamma
16707631	-1.02087	6.91833	-7.18584	8.66849e-05	0.00459315	1.73533	PLCE1	phospholipase C, epsilon 1
16960355	1.66931	4.72635	7.16996	8.80624e-05	0.00463016	1.71854	TM4SF1	transmembrane 4 L six family member 1
16886883	-0.978896	6.77329	-7.15996	8.89421e-05	0.00463016	1.70796	TANK	TRAF family member-associated NFKB activator
17028909	1.04788	8.16419	7.15789	8.91252e-05	0.00463016	1.70577	IER3	immediate early response 3
17031687	1.04788	8.16419	7.15789	8.91252e-05	0.00463016	1.70577	IER3	immediate early response 3
17034143	1.04788	8.16419	7.15789	8.91252e-05	0.00463016	1.70577	IER3	immediate early response 3
17041752	1.04788	8.16419	7.15789	8.91252e-05	0.00463016	1.70577	IER3	immediate early response 3
17112439	1.37665	5.37489	7.15143	8.97006e-05	0.004633	1.69891	RPS6KA6	ribosomal protein S6 kinase, 90kDa, polypeptide 6
16717342	1.23641	6.17186	7.1495	8.98732e-05	0.004633	1.69687	HPSE2	heparanase 2 (inactive)
16777777	1.3547	9.58353	7.14492	9.02835e-05	0.004633	1.69201	SLC7A1	solute carrier family 7 (cationic amino acid transporter, y+ system), member 1
16978639	2.93302	7.90137	7.14427	9.03419e-05	0.004633	1.69133	CXXC4	CXXC finger protein 4
16666965	1.10465	6.93191	7.10891	9.35877e-05	0.00478407	1.65373	LRRC8B	leucine rich repeat containing 8 family, member B
16689907	1.00037	8.60632	7.1013	9.43033e-05	0.00479037	1.64561	CNN3	calponin 3, acidic
16853399	1.1291	5.20271	7.10121	9.43116e-05	0.00479037	1.64552	COLEC12	collectin sub-family member 12
17082250	-1.22448	6.75779	-7.09445	9.49525e-05	0.00479744	1.6383	FAM83H	family with sequence similarity 83, member H
17061582	1.24649	6.28587	7.0934	9.50524e-05	0.00479744	1.63718	CCDC71L	coiled-coil domain containing 71-like
17078539	-1.0757	7.40578	-7.08892	9.54798e-05	0.00480222	1.6324	ZNF704	zinc finger protein 704
16853277	-1.84185	6.63517	-7.08611	9.57494e-05	0.00480222	1.6294	NFATC1	nuclear factor of activated T-cells, cytoplasmic, calcineurin-dependent 1
16930066	-1.58219	9.09706	-7.07675	9.66526e-05	0.00483233	1.6194	KDELR3	KDEL (Lys-Asp-Glu-Leu) endoplasmic reticulum protein retention receptor 3
16968765	-1.34289	5.521	-7.05654	9.86349e-05	0.00491603	1.59776	HERC5	HECT and RLD domain containing E3 ubiquitin protein ligase 5
16856315	1.62016	8.52218	7.04232	0.000100056	0.00497132	1.58252	ARID3A	AT rich interactive domain 3A (BRIGHT-like)
17034254	1.14229	8.72653	7.03813	0.000100479	0.00497684	1.57802	HLA-B	major histocompatibility complex, class I, B
16898804	-0.930419	6.4704	-7.03112	0.000101192	0.00499662	1.57049	ADD2	adducin 2 (beta)
16949759	1.17526	6.79373	7.02261	0.000102065	0.00502417	1.56134	HES1	hes family bHLH transcription factor 1
16727770	-1.86926	6.24806	-7.01852	0.000102487	0.00502916	1.55694	SSH3	slingshot protein phosphatase 3
16743912	1.99244	5.41668	7.01507	0.000102844	0.00502916	1.55323	CARD16	caspase recruitment domain family, member 16
16792859	-0.941894	9.13272	-7.0125	0.000103112	0.00502916	1.55046	PYGL	phosphorylase, glycogen, liver
16974049	-1.27204	5.96693	-7.0033	0.000104076	0.00506067	1.54055	PPP2R2C	protein phosphatase 2, regulatory subunit B, gamma
16809457	-1.09732	7.07786	-6.96583	0.000108102	0.0052405	1.50008	MYO5A	myosin VA
16773946	1.09786	9.45954	6.96156	0.000108573	0.00524589	1.49545	RFC3	replication factor C (activator 1) 3, 38kDa
16723020	2.87138	6.16305	6.95837	0.000108925	0.00524589	1.492	ANO3	anoctamin 3
16714725	-2.01436	6.20022	-6.95351	0.000109464	0.00524589	1.48674	TMEM26	transmembrane protein 26
16834091	-1.36979	8.47247	-6.95293	0.000109529	0.00524589	1.4861	IGFBP4	insulin-like growth factor binding protein 4
16691262	0.967749	9.74527	6.93554	0.000111485	0.00532359	1.46723	NRAS	neuroblastoma RAS viral (v-ras) oncogene homolog
16787564	-1.15607	6.02847	-6.91773	0.000113528	0.00540497	1.44787	SLC24A4	solute carrier family 24 (sodium/potassium/calcium exchanger), member 4
17092526	1.62508	5.60013	6.91263	0.00011412	0.00541698	1.44233	CER1	cerberus 1, DAN family BMP antagonist
16977537	-1.33546	5.63227	-6.9011	0.000115473	0.00546494	1.42976	HPSE	heparanase
17080853	-1.1398	5.96727	-6.89817	0.00011582	0.00546514	1.42656	TMEM65	transmembrane protein 65
16862427	-1.97258	7.68013	-6.87846	0.000118181	0.00556007	1.40505	CYP2S1	cytochrome P450, family 2, subfamily S, polypeptide 1
16964597	-1.37376	4.77151	-6.87175	0.000118997	0.00557785	1.39771	STK32B	serine/threonine kinase 32B
16852647	0.94186	9.37656	6.86961	0.000119258	0.00557785	1.39537	ZNF532	zinc finger protein 532
16667303	1.06855	6.17464	6.86261	0.000120118	0.00559597	1.38771	ABCD3	ATP-binding cassette, sub-family D (ALD), member 3
16688339	-1.58094	6.32145	-6.85983	0.000120461	0.00559597	1.38467	WLS	wntless Wnt ligand secretion mediator
16690388	1.00208	6.45418	6.85792	0.000120698	0.00559597	1.38257	SLC25A24	solute carrier family 25 (mitochondrial carrier; phosphate carrier), member 24
16877616	-0.996032	6.32977	-6.85097	0.000121563	0.00561975	1.37495	KLHL29	kelch-like family member 29
17079448	-1.24122	6.81927	-6.84752	0.000121995	0.00562342	1.37117	NIPAL2	NIPA-like domain containing 2
16907044	-1.14661	5.82178	-6.83645	0.000123392	0.00566013	1.35903	SATB2	SATB homeobox 2
16853716	1.5489	6.0993	6.83456	0.000123633	0.00566013	1.35695	LAMA1	laminin, alpha 1
16930173	-1.03271	8.61604	-6.83281	0.000123856	0.00566013	1.35502	APOBEC3D	apolipoprotein B mRNA editing enzyme, catalytic polypeptide-like 3D
16911132	-1.17124	8.37391	-6.82455	0.000124914	0.00567097	1.34595	PRNP	prion protein
16805495	1.49896	6.1658	6.82383	0.000125007	0.00567097	1.34516	IGF1R	insulin-like growth factor 1 receptor
16775856	1.49012	7.03678	6.82264	0.00012516	0.00567097	1.34385	DNAJC3	DnaJ (Hsp40) homolog, subfamily C, member 3
16819355	1.02489	6.29941	6.81777	0.000125791	0.0056834	1.33849	NLRC5	NLR family, CARD domain containing 5
16806145	-1.05292	6.31146	-6.77168	0.000131932	0.0059305	1.28765	ATP10A	ATPase, class V, type 10A
17005077	-0.98535	6.15183	-6.77116	0.000132004	0.0059305	1.28707	MYLIP	myosin regulatory light chain interacting protein
16689289	1.63685	7.56262	6.75431	0.000134332	0.00601817	1.26841	CCBL2; RBMXL1	RNA binding motif protein, X-linked-like 1; cysteine conjugate-beta lyase 2
16765537	1.29978	5.46739	6.74067	0.000136251	0.006087	1.25329	GPR84	G protein-coupled receptor 84
17087790	1.82738	8.19976	6.73716	0.000136749	0.00609222	1.24939	SLC44A1	solute carrier family 44 (choline transporter), member 1
16857136	1.33729	6.07218	6.73441	0.000137141	0.00609266	1.24633	EBI3	Epstein-Barr virus induced 3
17028021	-0.888905	9.32412	-6.69305	0.000143189	0.00634367	1.20029	C6orf48	chromosome 6 open reading frame 48
16692846	1.57395	7.19131	6.68229	0.00014481	0.00639771	1.18828	CTSK	cathepsin K
17039184	0.954926	8.03902	6.63954	0.000151453	0.00667273	1.14041	IER3	immediate early response 3
16854615	2.16199	4.49697	6.63139	0.000152759	0.0067117	1.13125	CCDC178	coiled-coil domain containing 178
17050522	1.36781	7.58384	6.62694	0.000153475	0.00672466	1.12625	TES	testin LIM domain protein
16942866	-1.89422	7.96548	-6.616	0.000155255	0.00677115	1.11394	CADM2	cell adhesion molecule 2
16853631	1.64626	6.18879	6.61163	0.000155973	0.00677115	1.10902	EPB41L3	erythrocyte membrane protein band 4.1-like 3
17055472	-1.69387	8.02922	-6.6115	0.000155994	0.00677115	1.10888	SOSTDC1	sclerostin domain containing 1
16882895	-0.894055	7.11064	-6.61004	0.000156235	0.00677115	1.10723	KCNIP3	Kv channel interacting protein 3, calsenilin
16776188	0.948958	8.53991	6.60634	0.000156846	0.00677924	1.10306	TPP2	tripeptidyl peptidase II
17092512	1.30135	7.8771	6.59591	0.000158582	0.00683576	1.09131	ZDHHC21	zinc finger, DHHC-type containing 21
16746728	1.16329	6.1181	6.59263	0.000159133	0.006841	1.08761	CACNA1C	calcium channel, voltage-dependent, L type, alpha 1C subunit
16777259	1.23535	7.65945	6.57224	0.000162605	0.00697147	1.06457	LATS2	large tumor suppressor kinase 2
16796375	-0.959298	5.36026	-6.54915	0.000166636	0.00712515	1.03843	CLMN	calmin (calponin-like, transmembrane)
16951409	-1.04972	7.33886	-6.53257	0.000169601	0.00723254	1.0196	SATB1	SATB homeobox 1
16916863	-1.02343	8.06412	-6.52466	0.000171034	0.00727421	1.01061	RNF24	ring finger protein 24
17028037	-0.939819	9.40964	-6.50231	0.000175159	0.00742982	0.985172	C6orf48	chromosome 6 open reading frame 48
17019820	-1.17983	5.57611	-6.49874	0.000175829	0.00743847	0.981094	PTCHD4	patched domain containing 4
16814584	-1.80587	7.2227	-6.49552	0.000176434	0.0074443	0.977428	CACNA1H	calcium channel, voltage-dependent, T type, alpha 1H subunit
16664782	-1.10577	6.81004	-6.4743	0.000180485	0.00759057	0.953186	ZYG11A	zyg-11 family member A, cell cycle regulator
16776989	0.88134	8.00397	6.4724	0.000180852	0.00759057	0.951017	CDC16	cell division cycle 16
17048083	0.9272	6.40316	6.45736	0.000183793	0.00768494	0.933797	STEAP2	STEAP family member 2, metalloreductase
16850998	-1.61882	6.04966	-6.45598	0.000184065	0.00768494	0.932218	GNAL	guanine nucleotide binding protein (G protein), alpha activating activity polypeptide, olfactory type
16979432	1.14563	5.75654	6.45208	0.000184838	0.00769708	0.927739	NDNF	neuron-derived neurotrophic factor
17017018	0.985461	8.17019	6.44659	0.000185931	0.00772243	0.921444	IER3	immediate early response 3
16831013	-1.02081	6.14585	-6.4379	0.000187675	0.00777462	0.911474	NTN1	netrin 1
17090394	-1.49709	7.42235	-6.43253	0.000188762	0.00778457	0.905308	LAMC3	laminin, gamma 3
16667258	1.31651	7.14662	6.43189	0.000188891	0.00778457	0.904575	FNBP1L	formin binding protein 1-like
16779024	1.11222	5.52884	6.42416	0.000190471	0.00782943	0.895682	RCBTB2	regulator of chromosome condensation (RCC1) and BTB (POZ) domain containing protein 2
16817044	-1.20551	5.4594	-6.4088	0.00019365	0.00793966	0.878002	PRKCB	protein kinase C, beta
16725742	1.62863	7.48768	6.37776	0.000200255	0.0081894	0.842183	FADS2	fatty acid desaturase 2
16777224	0.93625	8.71433	6.36973	0.000202003	0.00823977	0.832899	XPO4	exportin 4
16840122	1.1406	5.99877	6.36132	0.000203853	0.00829402	0.823162	VMO1	vitelline membrane outer layer 1 homolog (chicken)
16819666	-0.910195	7.94082	-6.35356	0.000205576	0.00834284	0.814172	CCDC113	coiled-coil domain containing 113
16784098	0.9135	5.21767	6.34473	0.000207556	0.00840181	0.803935	FRMD6	FERM domain containing 6
17051872	1.62644	6.87735	6.33776	0.000209135	0.00843977	0.795841	CALD1	caldesmon 1
17060824	1.58132	7.314	6.3357	0.000209603	0.00843977	0.793453	VGF	VGF nerve growth factor inducible
16944156	-1.17373	6.35522	-6.33361	0.000210082	0.00843977	0.791017	ZDHHC23	zinc finger, DHHC-type containing 23
16846532	-1.84171	6.49177	-6.32648	0.000211718	0.00847019	0.782728	DLX3	distal-less homeobox 3
16910645	-0.947212	7.48184	-6.32568	0.000211901	0.00847019	0.781806	FAM110A	family with sequence similarity 110, member A
16816424	-1.67542	6.31865	-6.3204	0.000213122	0.00848368	0.775666	SYT17	synaptotagmin XVII
16689474	1.17017	7.31137	6.31963	0.000213302	0.00848368	0.774765	ZNF644	zinc finger protein 644
16928533	-1.1395	6.61987	-6.31533	0.000214304	0.00850234	0.769758	ASPHD2	aspartate beta-hydroxylase domain containing 2
16896836	1.00022	6.72731	6.31061	0.000215409	0.00850506	0.764264	SLC8A1	solute carrier family 8 (sodium/calcium exchanger), member 1
17101543	-0.876194	8.61309	-6.31048	0.000215439	0.00850506	0.764116	TMSB4X	thymosin beta 4, X-linked
16942919	-1.74569	6.86951	-6.30268	0.000217281	0.00855656	0.755025	HTR1F	5-hydroxytryptamine (serotonin) receptor 1F, G protein-coupled
16668960	0.979183	8.57233	6.29847	0.000218281	0.00857481	0.750116	DCLRE1B	DNA cross-link repair 1B
16668919	1.00184	5.33128	6.27478	0.000224011	0.00875787	0.722439	MAGI3	membrane associated guanylate kinase, WW and PDZ domain containing 3
16975226	0.989957	4.26948	6.27466	0.00022404	0.00875787	0.7223	TLR6	toll-like receptor 6
17019378	-0.896564	7.11495	-6.25827	0.000228099	0.0088625	0.703118	DLK2	delta-like 2 homolog (Drosophila)
17075589	1.72937	5.62915	6.25817	0.000228125	0.0088625	0.702995	NEFL	neurofilament, light polypeptide
16768270	-1.32149	6.67741	-6.25713	0.000228384	0.0088625	0.701786	KITLG	KIT ligand
16771242	1.63796	8.0162	6.22059	0.000237744	0.00919242	0.65887	PXN	paxillin
17096493	-1.57075	6.85661	-6.21796	0.000238432	0.00919242	0.655782	GABBR2	gamma-aminobutyric acid (GABA) B receptor, 2
16812406	-0.934158	6.65406	-6.21727	0.000238614	0.00919242	0.654968	STARD5	StAR-related lipid transfer (START) domain containing 5
16701364	-1.16993	6.65138	-6.2106	0.000240376	0.00923798	0.647108	SMYD3	SET and MYND domain containing 3
16738657	-3.00235	6.22402	-6.20461	0.000241968	0.00927681	0.640055	GLYATL2	glycine-N-acyltransferase-like 2
16947148	0.922815	7.32468	6.19732	0.000243924	0.00932613	0.631453	ARHGEF26	Rho guanine nucleotide exchange factor (GEF) 26
17006895	-0.828803	8.8703	-6.18951	0.000246038	0.00932613	0.622233	C6orf48	chromosome 6 open reading frame 48
17026337	-0.828803	8.8703	-6.18951	0.000246038	0.00932613	0.622233	C6orf48	chromosome 6 open reading frame 48
17038315	-0.828803	8.8703	-6.18951	0.000246038	0.00932613	0.622233	C6orf48	chromosome 6 open reading frame 48
17096965	-0.927135	6.0467	-6.18899	0.000246178	0.00932613	0.621625	EPB41L4B	erythrocyte membrane protein band 4.1 like 4B
16708312	1.07414	7.40291	6.17747	0.000249334	0.0094233	0.608014	SLF2	SMC5-SMC6 complex localization factor 2
17066224	1.17391	7.25107	6.16204	0.000253633	0.0095631	0.58975	SH2D4A	SH2 domain containing 4A
16979482	0.882903	9.54207	6.14352	0.000258901	0.00973871	0.567785	ANXA5	annexin A5
17043882	1.38618	6.0393	6.13521	0.000261303	0.00980593	0.557917	HDAC9	histone deacetylase 9
16685222	1.00063	6.00233	6.11261	0.00026796	0.0100322	0.531035	EVA1B	eva-1 homolog B (C. elegans)
16657680	0.892727	7.77455	6.10169	0.000271243	0.0101313	0.518023	B3GALT6	UDP-Gal:betaGal beta 1,3-galactosyltransferase polypeptide 6
16665439	1.58015	5.50131	6.09149	0.000274352	0.0102235	0.505843	L1TD1	LINE-1 type transposase domain containing 1
16714798	1.10297	8.32771	6.0803	0.000277804	0.010328	0.492482	JMJD1C	jumonji domain containing 1C
16809596	-1.11675	6.26194	-6.07178	0.000280467	0.0103881	0.482287	RAB27A	RAB27A, member RAS oncogene family
17092490	-1.38577	10.4076	-6.07088	0.000280751	0.0103881	0.481207	NFIB	nuclear factor I/B
16730996	-1.41064	8.7388	-6.06889	0.000281377	0.0103881	0.478827	FDX1	ferredoxin 1
16811286	1.31506	7.03389	6.06593	0.000282312	0.0103986	0.475283	LARP6	La ribonucleoprotein domain family, member 6
16714851	-2.05215	5.22826	-6.05706	0.000285132	0.0104762	0.464659	CTNNA3	catenin (cadherin-associated protein), alpha 3
16971737	-1.04589	5.24156	-6.05323	0.000286361	0.0104762	0.460065	GUCY1B3	guanylate cyclase 1, soluble, beta 3
16718622	-1.10724	6.905	-6.05303	0.000286425	0.0104762	0.459826	ABLIM1	actin binding LIM protein 1
16764343	-1.55726	7.24121	-6.0511	0.000287045	0.0104762	0.457514	C1QL4	complement component 1, q subcomponent-like 4
16855196	-0.839848	5.85363	-6.03558	0.000292093	0.0106361	0.438884	MYO5B	myosin VB
16979875	-1.57636	5.49238	-6.01895	0.000297613	0.010777	0.418878	PCDH18	protocadherin 18
17080082	-1.37046	5.30879	-6.01847	0.000297773	0.010777	0.418303	ANGPT1	angiopoietin 1
16689098	0.954379	5.98371	6.01782	0.000297991	0.010777	0.41752	ZNHIT6	zinc finger, HIT-type containing 6
16962584	1.33913	5.4186	6.01283	0.000299671	0.0108132	0.411514	BCL6	B-cell CLL/lymphoma 6
16689737	0.995421	7.26984	6.01029	0.000300532	0.0108183	0.408447	DNTTIP2	deoxynucleotidyltransferase, terminal, interacting protein 2
16971806	-1.96062	4.72657	-6.00841	0.000301167	0.0108183	0.406193	GLRB	glycine receptor, beta
17055480	-1.1958	6.85351	-6.00543	0.000302182	0.0108303	0.402596	ANKMY2	ankyrin repeat and MYND domain containing 2
16854509	2.45973	5.87062	6.00034	0.000303922	0.0108683	0.39646	DSC1	desmocollin 1
17084184	-0.848132	9.36714	-5.98238	0.000310153	0.0110663	0.374771	ACO1	aconitase 1, soluble
16796694	0.907515	8.09043	5.96527	0.000316222	0.0112576	0.354061	WARS	tryptophanyl-tRNA synthetase
16659537	-0.861138	6.00234	-5.95934	0.000318352	0.0113082	0.346886	TMEM51	transmembrane protein 51
17109832	1.10554	6.13726	5.95474	0.000320018	0.0113422	0.341308	PCYT1B	phosphate cytidylyltransferase 1, choline, beta
16853674	1.12968	5.49257	5.94418	0.000323878	0.0114535	0.328496	L3MBTL4	l(3)mbt-like 4 (Drosophila)
16752185	0.863505	5.86854	5.94195	0.000324701	0.0114572	0.325785	METTL7B	methyltransferase like 7B
16893143	-1.09601	5.53766	-5.93604	0.000326889	0.0115089	0.318605	TWIST2	twist family bHLH transcription factor 2
16666896	0.877733	8.39053	5.93285	0.000328078	0.0115254	0.314725	PKN2	protein kinase N2
16665717	-0.810777	5.98635	-5.91483	0.000334877	0.0117237	0.292804	LEPR; LEPROT	leptin receptor; leptin receptor overlapping transcript
16886677	0.847959	7.22802	5.914	0.000335195	0.0117237	0.291791	GPD2	glycerol-3-phosphate dehydrogenase 2 (mitochondrial)
16812717	-0.866091	8.83163	-5.90989	0.000336768	0.011753	0.286785	BTBD1	BTB (POZ) domain containing 1
17114241	-1.20951	6.00914	-5.90528	0.000338545	0.0117892	0.281163	HS6ST2	heparan sulfate 6-O-sulfotransferase 2
16965162	-1.02261	4.74942	-5.89693	0.000341784	0.0118761	0.270984	CPEB2	cytoplasmic polyadenylation element binding protein 2
16923417	-1.16441	6.26178	-5.89194	0.000343739	0.0119021	0.264888	AGPAT3	1-acylglycerol-3-phosphate O-acyltransferase 3
16712373	1.52501	8.0499	5.89121	0.000344026	0.0119021	0.263997	NEBL	nebulette
16987945	-0.911107	4.87501	-5.88881	0.00034497	0.0119089	0.261069	CAMK4	calcium/calmodulin-dependent protein kinase IV
16914509	-0.81964	9.08942	-5.88383	0.000346941	0.0119389	0.25498	NCOA3	nuclear receptor coactivator 3
16814001	-0.863962	5.49422	-5.88257	0.000347441	0.0119389	0.253442	TARSL2	threonyl-tRNA synthetase-like 2
16674440	0.946056	5.72696	5.88096	0.000348083	0.0119389	0.251466	FAM163A	family with sequence similarity 163, member A
16876881	1.09244	7.93888	5.86864	0.000353026	0.0120824	0.236397	CPSF3	cleavage and polyadenylation specific factor 3, 73kDa
16669180	1.06615	7.98742	5.85654	0.000357956	0.0122249	0.221576	PTGFRN	prostaglandin F2 receptor inhibitor
16949991	1.02582	5.04097	5.84823	0.000361387	0.0123157	0.211382	NRROS	negative regulator of reactive oxygen species
16800229	0.883344	7.26398	5.84082	0.000364476	0.0123929	0.202285	MAP1A	microtubule-associated protein 1A
16837418	1.53964	7.35063	5.83908	0.000365205	0.0123929	0.20015	SOX9	SRY (sex determining region Y)-box 9
16774669	0.909874	6.67062	5.82648	0.000370538	0.0125472	0.184655	NUDT15	nudix (nucleoside diphosphate linked moiety X)-type motif 15
16946341	-0.801627	5.81258	-5.8172	0.000374519	0.0126492	0.173233	PXYLP1	2-phosphoxylose phosphatase 1
16990280	-0.769037	3.89698	-5.81577	0.000375136	0.0126492	0.171474	PCDHB7	protocadherin beta 7
16823649	1.14547	9.56467	5.81043	0.000377453	0.0127004	0.164894	GLYR1	glyoxylate reductase 1 homolog (Arabidopsis)
16743707	-1.40157	10.531	-5.80529	0.000379697	0.0127279	0.158559	MMP10	matrix metallopeptidase 10
17109612	-0.829838	7.25439	-5.80491	0.000379866	0.0127279	0.158084	SH3KBP1	SH3-domain kinase binding protein 1
16773759	0.821042	4.77936	5.7967	0.00038348	0.0127854	0.147964	FRY	furry homolog (Drosophila)
16805474	-1.31998	5.6447	-5.79589	0.000383841	0.0127854	0.146958	ARRDC4	arrestin domain containing 4
16719233	-0.903222	7.06695	-5.79556	0.000383988	0.0127854	0.14655	OAT	ornithine aminotransferase
16972167	-0.968752	5.27558	-5.79113	0.000385957	0.0128242	0.141082	CPE	carboxypeptidase E
17015975	-0.948046	7.80726	-5.78118	0.000390426	0.0129457	0.128779	TPMT	thiopurine S-methyltransferase
16812245	-0.812774	5.24548	-5.77807	0.000391834	0.0129655	0.124933	CTSH	cathepsin H
16809659	0.869023	8.38034	5.76114	0.000399592	0.0131948	0.103977	PRTG	protogenin
16826779	-0.905393	7.47972	-5.75104	0.000404302	0.0132989	0.0914539	DOK4	docking protein 4
16706180	0.878313	5.91488	5.75081	0.000404412	0.0132989	0.0911631	PLAU	plasminogen activator, urokinase
16690067	0.931471	8.73249	5.74281	0.000408185	0.0133954	0.0812391	SASS6	SAS-6 centriolar assembly protein
17030840	-0.797803	8.7393	-5.7375	0.000410712	0.0134506	0.074645	C6orf48	chromosome 6 open reading frame 48
16702524	-0.750485	7.11434	-5.72998	0.000414321	0.0135044	0.065295	CAMK1D	calcium/calmodulin-dependent protein kinase ID
16848496	-1.44669	6.48699	-5.72908	0.000414755	0.0135044	0.0641759	SDK2	sidekick cell adhesion molecule 2
16808793	-1.30839	7.52548	-5.72879	0.000414895	0.0135044	0.0638141	FBN1	fibrillin 1
16665656	-0.786919	9.69509	-5.72508	0.000416691	0.0135352	0.0591978	RAVER2	ribonucleoprotein, PTB-binding 2
16690594	1.11089	6.55693	5.70842	0.000424861	0.0137593	0.0384466	PSMA5	proteasome subunit alpha 5
16718719	-1.62183	6.24202	-5.70751	0.000425313	0.0137593	0.0373111	SHTN1	shootin 1
16840262	0.751856	9.50903	5.70234	0.000427886	0.0137889	0.0308654	NUP88	nucleoporin 88kDa
16914352	-0.769083	9.89689	-5.70219	0.00042796	0.0137889	0.030681	CTSA	cathepsin A
16879659	1.24245	6.90744	5.69741	0.000430358	0.0138383	0.0247077	SIX3	SIX homeobox 3
16814572	-0.980365	7.15653	-5.69305	0.000432556	0.0138809	0.0192649	SOX8	SRY (sex determining region Y)-box 8
16966582	-1.5068	6.85441	-5.68868	0.000434767	0.0139239	0.013815	SLC10A4	solute carrier family 10, member 4
17121964	0.798815	5.30555	5.66093	0.000449131	0.0143551	-0.0209217	ZNF66	zinc finger protein 66
16808322	-0.792273	7.55435	-5.65431	0.000452631	0.014438	-0.029217	AC011330.5; PPIP5K1	; diphosphoinositol pentakisphosphate kinase 1
17072144	-0.86945	5.23437	-5.63561	0.000462683	0.0147292	-0.0526902	DEPTOR	DEP domain containing MTOR-interacting protein
16919022	-1.19678	7.04935	-5.62502	0.000468486	0.0148842	-0.0660091	SAMHD1	SAM domain and HD domain 1
16698466	1.2881	5.90652	5.61811	0.000472319	0.0149762	-0.0747155	NUAK2	NUAK family, SNF1-like kinase, 2
16691204	1.15512	8.07388	5.60711	0.000478484	0.0151416	-0.0885744	BCAS2	breast carcinoma amplified sequence 2
16920585	-0.795375	7.07457	-5.6048	0.000479792	0.0151529	-0.0914906	BMP7	bone morphogenetic protein 7
17028041	-0.98506	9.33084	-5.5975	0.000483944	0.0152247	-0.1007	C6orf48	chromosome 6 open reading frame 48
16733719	-1.02047	7.77059	-5.59745	0.000483974	0.0152247	-0.100765	GLB1L2	galactosidase, beta 1-like 2
17077680	-1.06469	5.97372	-5.5904	0.00048802	0.0153217	-0.109662	TTPA	tocopherol (alpha) transfer protein
16776827	0.869451	7.42226	5.56719	0.000501616	0.0157176	-0.139025	CUL4A	cullin 4A
17004208	1.38826	8.24759	5.56256	0.000504381	0.0157733	-0.144897	FOXC1	forkhead box C1
17102459	-1.43346	4.48529	-5.56006	0.000505874	0.015789	-0.148055
16779232	0.921988	6.66846	5.5493	0.000512376	0.0159607	-0.161702	INTS6	integrator complex subunit 6
17081002	-1.31749	5.42732	-5.54479	0.000515132	0.0160153	-0.167434	FAM84B	family with sequence similarity 84, member B
16750837	-1.35772	6.65629	-5.54088	0.00051753	0.0160585	-0.172398	KCNH3	potassium channel, voltage gated eag related subfamily H, member 3
16985518	-0.861104	7.51596	-5.53454	0.000521449	0.0161487	-0.180457	PIK3R1	phosphoinositide-3-kinase, regulatory subunit 1 (alpha)
17005276	1.19403	7.96278	5.51981	0.000530672	0.0163712	-0.19919	SOX4	SRY (sex determining region Y)-box 4
16667140	1.09053	7.39978	5.51979	0.000530686	0.0163712	-0.199219	RPAP2	RNA polymerase II associated protein 2
16689581	0.751909	6.85077	5.50758	0.000538469	0.0165792	-0.214774	GLMN	glomulin, FKBP associated protein
16779995	0.878317	6.21312	5.49789	0.000544736	0.0166685	-0.227138	RNF219	ring finger protein 219
16881434	-0.973929	8.19586	-5.49729	0.000545126	0.0166685	-0.227903	SPR	sepiapterin reductase (7,8-dihydrobiopterin:NADP+ oxidoreductase)
16883647	-0.886082	6.62401	-5.49713	0.000545235	0.0166685	-0.228116	IL1R1	interleukin 1 receptor, type I
16736278	-0.724347	6.49667	-5.49664	0.000545549	0.0166685	-0.228732	ABCC8	ATP-binding cassette, sub-family C (CFTR/MRP), member 8
17005094	-0.801137	5.79608	-5.49118	0.000549126	0.0167457	-0.235715	GMPR	guanosine monophosphate reductase
16716374	-0.863612	5.77312	-5.48758	0.00055149	0.0167857	-0.240303	LIPA	lipase A, lysosomal acid, cholesterol esterase
16929442	1.61865	6.96382	5.48492	0.000553249	0.0168072	-0.243706	TIMP3	TIMP metallopeptidase inhibitor 3
16779444	0.874671	6.91366	5.48254	0.000554828	0.0168231	-0.246751	VPS36	vacuolar protein sorting 36 homolog (S. cerevisiae)
17032882	0.730903	7.24441	5.48048	0.000556199	0.0168327	-0.249387	HLA-A	major histocompatibility complex, class I, A
16996433	-1.21336	5.92322	-5.45846	0.000571074	0.0172501	-0.277586	PLK2	polo-like kinase 2
16688992	-0.792964	7.34	-5.45383	0.000574257	0.0173135	-0.283523	LPAR3	lysophosphatidic acid receptor 3
17092252	0.696477	6.73285	5.44718	0.000578864	0.0173887	-0.292059	RANBP6	RAN binding protein 6
16778799	1.04887	7.61831	5.44707	0.000578934	0.0173887	-0.29219	ZC3H13	zinc finger CCCH-type containing 13
16933760	0.952839	5.73007	5.43544	0.00058709	0.0175779	-0.307134	LIF	leukemia inhibitory factor
17120858	0.956289	9.71976	5.43495	0.000587436	0.0175779	-0.307763	PARP4; PARP4P2	poly (ADP-ribose) polymerase family, member 4; poly (ADP-ribose) polymerase family, member 4 pseudogene 2
16692667	-1.40047	8.28572	-5.42259	0.000596247	0.0178081	-0.323668	MTMR11	myotubularin related protein 11
16947357	1.00238	5.68819	5.41544	0.000601407	0.0179117	-0.332873	PTX3	pentraxin 3, long
16966304	-0.763658	5.57036	-5.41468	0.000601961	0.0179117	-0.333856	LIMCH1	LIM and calponin homology domains 1
16876609	0.909297	6.49203	5.40334	0.000610256	0.0181247	-0.348475	TRAPPC12	trafficking protein particle complex 12
16984492	-1.15268	8.85546	-5.39389	0.000617259	0.0182986	-0.360665	NNT	nicotinamide nucleotide transhydrogenase
17087308	-1.15762	5.87165	-5.38755	0.00062201	0.0184013	-0.368854	TDRD7	tudor domain containing 7
17105284	-1.12107	6.98017	-5.3862	0.000623031	0.0184013	-0.370607	DIAPH2	diaphanous-related formin 2
16689923	0.921856	6.91598	5.38271	0.000625666	0.0184134	-0.375114	ALG14	ALG14, UDP-N-acetylglucosaminyltransferase subunit
16743854	1.07045	5.43885	5.3826	0.000625748	0.0184134	-0.375255	CASP4	caspase 4, apoptosis-related cysteine peptidase
17051504	0.930526	8.85335	5.37343	0.000632738	0.0185848	-0.387121	KLHDC10	kelch domain containing 10
16780456	0.694609	7.82487	5.36853	0.000636504	0.018661	-0.39346	STK24	serine/threonine kinase 24
16705439	-1.02863	6.40089	-5.35194	0.000649453	0.0190057	-0.414971	STOX1	storkhead box 1
16808334	-0.78304	7.68255	-5.34793	0.000652618	0.0190634	-0.420164	AC011330.5; PPIP5K1	; diphosphoinositol pentakisphosphate kinase 1
17049676	0.918484	5.43862	5.33882	0.000659889	0.0192405	-0.431997	SERPINE1	serpin peptidase inhibitor, clade E (nexin, plasminogen activator inhibitor type 1), member 1
16875108	1.25499	6.19001	5.33423	0.000663586	0.0192802	-0.437964	ZNF320	zinc finger protein 320
16910728	-0.857831	8.7877	-5.33253	0.000664963	0.0192802	-0.440179	SIRPA	signal-regulatory protein alpha
16696979	1.05584	5.87821	5.33148	0.000665812	0.0192802	-0.441541	GLUL	glutamate-ammonia ligase
16689275	1.03499	7.06716	5.33114	0.000666086	0.0192802	-0.44198	GTF2B	general transcription factor IIB
17069194	-1.0096	5.89735	-5.32936	0.000667533	0.0192871	-0.444297	UBXN2B	UBX domain protein 2B
16951150	-0.864752	6.19617	-5.31157	0.000682168	0.0196743	-0.467459	SH3BP5	SH3-domain binding protein 5 (BTK-associated)
16677556	1.298	5.87736	5.30867	0.00068459	0.0197085	-0.471244	TGFB2	transforming growth factor, beta 2
16852312	-0.861745	8.98563	-5.29563	0.000695577	0.0199888	-0.488248	SKA1	spindle and kinetochore associated complex subunit 1
16979836	-2.30869	6.07257	-5.28936	0.000700932	0.0201064	-0.496437	RP11-553P9.3
16829085	0.736985	12.2639	5.28336	0.000706097	0.0201944	-0.504278	SLC7A5	solute carrier family 7 (amino acid transporter light chain, L system), member 5
16983692	0.901742	5.60257	5.28167	0.000707564	0.0201944	-0.506494	PDZD2	PDZ domain containing 2
16668891	1.01443	7.38751	5.28027	0.000708778	0.0201944	-0.508325	LRIG2	leucine-rich repeats and immunoglobulin-like domains 2
16852905	-1.20586	6.07098	-5.27851	0.0007103	0.0201944	-0.510616	SERPINB8	serpin peptidase inhibitor, clade B (ovalbumin), member 8
16985950	0.997769	9.49068	5.27848	0.000710329	0.0201944	-0.510659	MAP1B	microtubule-associated protein 1B
17069063	-0.927134	9.13599	-5.27526	0.000713141	0.0202382	-0.514878	LYN	LYN proto-oncogene, Src family tyrosine kinase
16777044	0.85839	7.4963	5.26909	0.000718548	0.0203555	-0.522944	CHAMP1	chromosome alignment maintaining phosphoprotein 1
17053051	0.789107	8.13807	5.2629	0.000724026	0.0204743	-0.531054	ZNF398	zinc finger protein 398
17028030	-0.814743	8.92178	-5.25931	0.000727228	0.0204853	-0.535765	C6orf48	chromosome 6 open reading frame 48
17078983	-0.875844	8.23752	-5.25836	0.000728077	0.0204853	-0.537011	TMEM64	transmembrane protein 64
16887589	-0.877488	8.64955	-5.25567	0.000730484	0.0204853	-0.540535	CYBRD1	cytochrome b reductase 1
17077004	0.700287	11.732	5.25549	0.000730645	0.0204853	-0.540771	SNAI2	snail family zinc finger 2
16670454	1.62075	7.31076	5.25528	0.000730837	0.0204853	-0.541051	CA14	carbonic anhydrase XIV
16921420	0.940621	6.70869	5.24725	0.000738075	0.0206519	-0.551574	SAMD10	sterile alpha motif domain containing 10
16972616	-0.809939	7.81535	-5.24539	0.000739772	0.0206631	-0.554027	NEIL3	nei-like DNA glycosylase 3
16968848	1.15809	5.89288	5.23985	0.000744823	0.0207495	-0.561292	TIGD2	tigger transposable element derived 2
16864925	1.22427	5.18742	5.23915	0.000745467	0.0207495	-0.562215	ZNF845	zinc finger protein 845
16661832	-0.859156	7.23929	-5.23503	0.000749259	0.0208187	-0.567633	SERINC2	serine incorporator 2
17050154	0.87116	7.372	5.23008	0.000753835	0.0209058	-0.574134	PRKAR2B	protein kinase, cAMP-dependent, regulatory, type II, beta
17108931	0.680963	7.49769	5.22821	0.000755579	0.0209058	-0.576601	PUDP	pseudouridine 5'-phosphatase
17028016	-0.75547	7.52318	-5.22741	0.000756326	0.0209058	-0.577655	C6orf48	chromosome 6 open reading frame 48
16852982	-1.13003	6.40174	-5.22399	0.000759519	0.0209241	-0.582153	DOK6	docking protein 6
16781136	0.885409	7.48461	5.22389	0.000759614	0.0209241	-0.582286	TUBGCP3	tubulin, gamma complex associated protein 3
17043294	1.10717	7.60814	5.21587	0.000767156	0.0210655	-0.592834	FSCN1	fascin actin-bundling protein 1
16762489	-0.955244	6.06387	-5.21563	0.000767386	0.0210655	-0.593154	ITPR2	inositol 1,4,5-trisphosphate receptor, type 2
16697599	-1.41776	5.39198	-5.20612	0.000776451	0.0212777	-0.605692	DENND1B	DENN/MADD domain containing 1B
16942167	-0.729138	7.48257	-5.19623	0.000785993	0.0215022	-0.618733	ABHD6	abhydrolase domain containing 6
16943047	-1.11273	4.98904	-5.19342	0.000788733	0.0215214	-0.622448	EPHA6	EPH receptor A6
16997275	1.1298	4.54991	5.19158	0.000790531	0.0215214	-0.624879	GCNT4	glucosaminyl (N-acetyl) transferase 4, core 2
16969558	-1.10664	6.57712	-5.19116	0.000790934	0.0215214	-0.625422	SGMS2	sphingomyelin synthase 2
17091299	0.957821	9.14093	5.18998	0.000792093	0.0215214	-0.626985	FAM69B	family with sequence similarity 69, member B
16956714	1.05681	8.56999	5.1832	0.000798772	0.021666	-0.635949	DCBLD2	discoidin, CUB and LCCL domain containing 2
17060143	1.18716	7.33638	5.17228	0.000809646	0.0219237	-0.650383	BAIAP2L1	BAI1-associated protein 2-like 1
16669212	0.889809	6.97228	5.16267	0.000819361	0.0221491	-0.663116	TTF2	transcription termination factor, RNA polymerase II
16859817	1.08176	9.13309	5.15916	0.000822931	0.0222047	-0.667756	KXD1	KxDL motif containing 1
16839019	0.817733	5.90771	5.15792	0.000824201	0.0222047	-0.669403	SLC16A3	solute carrier family 16 (monocarboxylate transporter), member 3
16840113	-1.03119	8.71183	-5.15036	0.000831986	0.0223766	-0.679437	CXCL16	chemokine (C-X-C motif) ligand 16
16723353	0.725781	3.8952	5.13959	0.000843203	0.0226401	-0.693731	DEPDC7	DEP domain containing 7
16716795	-0.711444	5.12744	-5.13068	0.000852606	0.0228541	-0.705567	SORBS1	sorbin and SH3 domain containing 1
16666055	-1.60959	6.83052	-5.12192	0.000861965	0.0230621	-0.717219	CTH	cystathionine gamma-lyase
16940239	0.87094	5.38647	5.12072	0.000863255	0.0230621	-0.718816	PTH1R	parathyroid hormone 1 receptor
16774130	1.68787	5.74406	5.10487	0.000880498	0.0234834	-0.739922	FREM2	FRAS1 related extracellular matrix protein 2
17109927	0.833713	7.71947	5.10316	0.000882385	0.0234944	-0.742207	DMD	dystrophin
16744205	-1.21458	5.11667	-5.10039	0.000885449	0.0235367	-0.745906	ARHGAP20	Rho GTPase activating protein 20
16949625	-0.675555	8.18169	-5.09556	0.000890814	0.0236399	-0.752352	CCDC50	coiled-coil domain containing 50
16774071	1.15009	5.51981	5.08537	0.00090224	0.0238701	-0.765952	RFXAP	regulatory factor X-associated protein
17092268	-1.3301	7.36192	-5.08516	0.000902483	0.0238701	-0.766239	GLDC	glycine dehydrogenase (decarboxylating)
16780069	0.735098	9.85236	5.08291	0.000905029	0.0238967	-0.769246	SPRY2	sprouty RTK signaling antagonist 2
17115505	1.23507	9.31988	5.08162	0.000906482	0.0238967	-0.770957	FLNA	filamin A, alpha
16974925	-0.977854	4.9464	-5.07591	0.000912997	0.0240287	-0.7786	LGI2	leucine-rich repeat LGI family, member 2
16740725	2.09464	6.50483	5.05612	0.000935952	0.0245611	-0.805094	CD248	CD248 molecule, endosialin
16773874	0.787445	7.98551	5.05524	0.000936982	0.0245611	-0.806269	PDS5B	PDS5 cohesin associated factor B
16980882	-1.62895	7.36745	-5.05451	0.000937848	0.0245611	-0.807253	MAP9	microtubule-associated protein 9
17050765	0.75977	5.45181	5.05226	0.000940508	0.0245904	-0.810276	KCND2	potassium channel, voltage gated Shal related subfamily D, member 2
16992796	0.707839	5.57972	5.04753	0.000946109	0.0246964	-0.81661	ARL10	ADP-ribosylation factor-like 10
16707379	0.677142	8.12447	5.03577	0.000960212	0.0250236	-0.832396	TNKS2	tankyrase, TRF1-interacting ankyrin-related ADP-ribose polymerase 2
16887147	0.859586	5.24505	5.02518	0.000973115	0.0252878	-0.846636	XIRP2	xin actin binding repeat containing 2
17120866	0.754833	9.40422	5.02484	0.000973524	0.0252878	-0.847085	PARP4; PARP4P2	poly (ADP-ribose) polymerase family, member 4; poly (ADP-ribose) polymerase family, member 4 pseudogene 2
16735873	-0.90821	6.4012	-5.01151	0.00099004	0.025675	-0.86503	GALNT18	polypeptide N-acetylgalactosaminyltransferase 18
17036504	0.982235	8.51437	5.00725	0.000995386	0.0257718	-0.870774	HLA-B	major histocompatibility complex, class I, B
16777460	0.846992	9.39777	5.00389	0.00099962	0.0258395	-0.875303	PARP4	poly (ADP-ribose) polymerase family, member 4
16725112	0.772625	6.96873	4.99884	0.00100601	0.0259627	-0.882104	STX3	syntaxin 3
16978793	-0.755205	7.29243	-4.98693	0.00102129	0.0263144	-0.898181	PAPSS1	3'-phosphoadenosine 5'-phosphosulfate synthase 1
16876950	0.81603	6.79221	4.98327	0.00102604	0.0263939	-0.903122	TAF1B	TATA box binding protein (TBP)-associated factor, RNA polymerase I, B, 63kDa
16970536	-0.960801	9.6562	-4.98053	0.0010296	0.026443	-0.906821	HSPA4L	heat shock 70kDa protein 4-like
16906620	-1.66809	5.04218	-4.96993	0.00104354	0.0267509	-0.92116	TMEFF2	transmembrane protein with EGF-like and two follistatin-like domains 2
16982047	-1.38248	7.28583	-4.96772	0.00104646	0.0267509	-0.924144	ACSL1	acyl-CoA synthetase long-chain family member 1
17085975	-0.798187	5.08071	-4.9676	0.00104662	0.0267509	-0.92431	OSTF1	osteoclast stimulating factor 1
16800374	-0.650321	7.56326	-4.96622	0.00104846	0.0267551	-0.926183	CASC4	cancer susceptibility candidate 4
16751655	-0.764309	6.19925	-4.95814	0.00105927	0.0269876	-0.937116	IGFBP6	insulin-like growth factor binding protein 6
16697544	-1.23536	8.87066	-4.94724	0.00107404	0.0273204	-0.95189	ASPM	abnormal spindle microtubule assembly
16939534	-0.736905	7.37971	-4.93778	0.00108705	0.0276072	-0.964723	ZNF621	zinc finger protein 621
16826160	-0.681378	7.7201	-4.92879	0.00109958	0.027881	-0.976943	SHCBP1	SHC SH2-domain binding protein 1
16778959	0.986405	7.19638	4.92583	0.00110372	0.0279417	-0.980955	SUCLA2	succinate-CoA ligase, ADP-forming, beta subunit
17096728	1.0263	6.21551	4.91986	0.00111216	0.0280835	-0.989074	ABCA1	ATP-binding cassette, sub-family A (ABC1), member 1
17085901	-1.31667	6.51868	-4.91864	0.00111389	0.0280835	-0.990732	ANXA1	annexin A1
17075112	1.05665	6.00914	4.91814	0.00111461	0.0280835	-0.991418	PSD3	pleckstrin and Sec7 domain containing 3
16658135	-0.970058	6.25537	-4.91455	0.00111972	0.0281679	-0.996299	PRDM16	PR domain containing 16
17070360	-1.33751	5.82079	-4.90778	0.00112945	0.028368	-1.00553	RALYL	RALY RNA binding protein-like
16846306	-0.907256	5.34021	-4.90019	0.00114046	0.0285994	-1.01587	HOXB13	homeobox B13
16963455	0.928838	8.71744	4.89342	0.00115037	0.0288026	-1.02509	DLG1	discs, large homolog 1 (Drosophila)
16691023	0.842225	6.97417	4.88794	0.00115847	0.02896	-1.03257	SLC16A1	solute carrier family 16 (monocarboxylate transporter), member 1
17000605	1.19672	5.23551	4.87525	0.00117746	0.0293887	-1.0499	PROB1	proline-rich basic protein 1
17047918	-0.805768	5.69992	-4.87051	0.00118464	0.0295217	-1.05638	CROT	carnitine O-octanoyltransferase
16826692	-0.612271	10.3249	-4.86721	0.00118967	0.0295607	-1.06089	AMFR	autocrine motility factor receptor, E3 ubiquitin protein ligase
16858941	-0.815426	7.91272	-4.86705	0.00118991	0.0295607	-1.06111	IL27RA	interleukin 27 receptor, alpha
16782120	-0.894161	3.60132	-4.86233	0.00119715	0.0296942	-1.06758	TRAJ1	T cell receptor alpha joining 1 (non-functional)
16935703	-0.692289	7.71469	-4.8532	0.00121127	0.0299912	-1.08008	ARFGAP3	ADP-ribosylation factor GTPase activating protein 3
17082040	-0.793674	6.56731	-4.85216	0.00121289	0.0299912	-1.08149	TOP1MT	topoisomerase (DNA) I, mitochondrial
17041782	0.931024	9.49231	4.84495	0.00122418	0.0301889	-1.09137	HLA-C	major histocompatibility complex, class I, C
16779119	0.665947	9.40243	4.84465	0.00122467	0.0301889	-1.0918	KPNA3	karyopherin alpha 3 (importin alpha 4)
17104021	1.14403	7.46074	4.84133	0.00122991	0.0302714	-1.09635	MAGED2	melanoma antigen family D2
17075628	1.02272	5.65556	4.82859	0.00125025	0.030709	-1.11383	EBF2	early B-cell factor 2
16922501	-0.976217	6.31451	-4.82779	0.00125154	0.030709	-1.11493	DOPEY2	dopey family member 2
16860266	0.974849	6.70053	4.81838	0.00126683	0.03101	-1.12787	ZNF492	zinc finger protein 492
16713144	0.640646	7.59216	4.81785	0.0012677	0.03101	-1.1286	ITGB1	integrin, beta 1 (fibronectin receptor, beta polypeptide, antigen CD29 includes MDF2, MSK12)
16880176	-0.944957	5.77608	-4.81327	0.00127521	0.0311148	-1.13489	EML6	echinoderm microtubule associated protein like 6
16997383	1.38206	6.22964	4.81286	0.00127588	0.0311148	-1.13545	F2RL2	coagulation factor II (thrombin) receptor-like 2
17026109	0.714616	6.68265	4.81034	0.00128005	0.0311212	-1.13893	HLA-A	major histocompatibility complex, class I, A
17027344	0.714616	6.68265	4.81034	0.00128005	0.0311212	-1.13893	HLA-A	major histocompatibility complex, class I, A
17120864	0.929568	7.69041	4.80795	0.001284	0.0311697	-1.14221	PARP4; PARP4P2	poly (ADP-ribose) polymerase family, member 4; poly (ADP-ribose) polymerase family, member 4 pseudogene 2
16982269	0.840446	9.555	4.80476	0.00128931	0.0312512	-1.14661	FAT1	FAT atypical cadherin 1
16668272	0.764213	7.9314	4.79535	0.0013051	0.0315857	-1.15957	GNAI3	guanine nucleotide binding protein (G protein), alpha inhibiting activity polypeptide 3
16854486	1.38624	5.51287	4.79227	0.00131029	0.0316635	-1.16381	DSC2	desmocollin 2
16911283	-0.968023	5.78282	-4.77787	0.00133497	0.0322109	-1.18368	PLCB1	phospholipase C, beta 1 (phosphoinositide-specific)
17067410	0.938643	7.15657	4.77343	0.00134268	0.0323313	-1.18982	FZD3	frizzled class receptor 3
17098177	0.781989	6.29393	4.77267	0.00134401	0.0323313	-1.19087	ZBTB26	zinc finger and BTB domain containing 26
17070549	-0.795456	9.0824	-4.76905	0.00135033	0.0324345	-1.19587	CPNE3	copine III
16690566	1.58209	7.77474	4.76373	0.00135968	0.0326098	-1.20322	SORT1	sortilin 1
17039281	0.963664	9.75047	4.76258	0.00136172	0.0326098	-1.20482	HLA-C	major histocompatibility complex, class I, C
16809748	-1.02085	6.72393	-4.75979	0.00136666	0.032679	-1.20868	MNS1	meiosis-specific nuclear structural 1
17062938	0.816121	6.28569	4.75713	0.0013714	0.0327431	-1.21236	KLF14	Kruppel-like factor 14
17007795	-0.956317	6.57872	-4.75541	0.00137446	0.0327672	-1.21474	DEF6	DEF6 guanine nucleotide exchange factor
17047985	-0.772766	4.95725	-4.75251	0.00137965	0.0328419	-1.21875	ADAM22	ADAM metallopeptidase domain 22
16985217	0.804916	4.50586	4.75005	0.00138407	0.0328965	-1.22215	RNF180	ring finger protein 180
17125520	0.689967	4.84074	4.74894	0.00138607	0.0328965	-1.22369	ARMCX4	armadillo repeat containing, X-linked 4
17105953	0.764868	4.69508	4.74631	0.00139082	0.0329603	-1.22734	TBC1D8B	TBC1 domain family, member 8B (with GRAM domain)
16803251	-1.06311	6.57633	-4.73463	0.00141214	0.0334157	-1.24354	UBE2Q2	ubiquitin-conjugating enzyme E2Q family member 2
16681542	1.45048	6.69355	4.73287	0.00141537	0.0334425	-1.24597	CASZ1	castor zinc finger 1
16997650	-1.35197	6.73402	-4.73171	0.00141752	0.0334438	-1.24759	ANKRD34B	ankyrin repeat domain 34B
16837128	-1.01921	7.70596	-4.72997	0.00142074	0.0334702	-1.25	PRKCA	protein kinase C, alpha
16826389	0.64464	6.28314	4.72244	0.00143474	0.0337208	-1.26045	ZNF423	zinc finger protein 423
16956199	-0.63562	4.6864	-4.72198	0.0014356	0.0337208	-1.26109	EIF4E3	eukaryotic translation initiation factor 4E family member 3
16666881	1.28522	6.00043	4.71751	0.001444	0.0338682	-1.2673	LMO4	LIM domain only 4
16912167	-0.673832	8.25225	-4.71075	0.00145681	0.0341082	-1.2767	PYGB	phosphorylase, glycogen; brain
16784947	0.640239	7.6802	4.70986	0.00145851	0.0341082	-1.27794	MNAT1	MNAT CDK-activating kinase assembly factor 1
16762921	0.717891	8.72224	4.6991	0.00147916	0.0345405	-1.29291	FAM60A	family with sequence similarity 60, member A
17090109	-0.709679	8.27276	-4.69446	0.00148816	0.0346691	-1.29937	TOR1B	torsin family 1, member B (torsin B)
16926849	0.759997	6.89504	4.69402	0.00148902	0.0346691	-1.29998	CECR2	cat eye syndrome chromosome region, candidate 2
17105086	0.728862	4.84673	4.69032	0.00149626	0.0347869	-1.30514	TBX22	T-box 22
16711205	-0.770629	8.25417	-4.68633	0.00150409	0.0349181	-1.3107	PITRM1	pitrilysin metallopeptidase 1
17088916	-0.713087	6.49576	-4.68324	0.00151019	0.0350088	-1.31501	LHX2	LIM homeobox 2
16832695	-1.28695	9.26014	-4.67863	0.00151935	0.0351699	-1.32145	ANKRD13B	ankyrin repeat domain 13B
16663075	0.733034	5.50352	4.6762	0.00152418	0.0352307	-1.32483	EXO5	exonuclease 5
16918496	-1.10205	9.11328	-4.67372	0.00152916	0.0352947	-1.3283	AHCY	adenosylhomocysteinase
17077826	-0.729203	5.51193	-4.66336	0.00155008	0.0357257	-1.34276	MYBL1	v-myb avian myeloblastosis viral oncogene homolog-like 1
16986065	-0.634093	7.19283	-4.65471	0.0015678	0.0360821	-1.35486	TMEM171	transmembrane protein 171
16756212	-0.775364	6.34434	-4.64384	0.00159038	0.0365463	-1.37008	CHST11	carbohydrate (chondroitin 4) sulfotransferase 11
16969414	0.900767	8.08287	4.64169	0.00159487	0.0365463	-1.37308	TET2	tet methylcytosine dioxygenase 2
16863871	1.10173	5.97322	4.64077	0.00159681	0.0365463	-1.37437	FGF21	fibroblast growth factor 21
16659746	0.839562	5.32367	4.64022	0.00159797	0.0365463	-1.37514	FBLIM1	filamin binding LIM protein 1
17102483	-1.26499	4.04049	-4.63953	0.00159943	0.0365463	-1.37612
16691046	0.773075	6.51842	4.63386	0.00161141	0.0367674	-1.38406	PHTF1	putative homeodomain transcription factor 1
16881031	-0.72169	8.68167	-4.6315	0.00161643	0.0368292	-1.38737	ANTXR1	anthrax toxin receptor 1
17107855	-1.10101	5.52577	-4.6261	0.00162798	0.0370394	-1.39494	GABRQ	gamma-aminobutyric acid (GABA) A receptor, theta
16855138	-0.61807	9.92264	-4.62466	0.00163107	0.0370568	-1.39696	DYM	dymeclin
16748888	0.605414	6.44862	4.62214	0.00163649	0.0371272	-1.40049	PLEKHA5	pleckstrin homology domain containing, family A member 5
17093417	-0.712078	7.28574	-4.61953	0.00164214	0.0371454	-1.40416	KIAA1161	KIAA1161
16803562	-0.746966	9.30405	-4.61912	0.00164302	0.0371454	-1.40473	CHRNA5	cholinergic receptor, nicotinic, alpha 5 (neuronal)
16997721	0.976682	8.20535	4.61854	0.00164428	0.0371454	-1.40555	SSBP2	single-stranded DNA binding protein 2
16718696	-0.768116	6.06799	-4.61018	0.00166254	0.0375046	-1.41729	HSPA12A	heat shock 70kDa protein 12A
16688864	-1.21707	7.09554	-4.60624	0.00167121	0.037637	-1.42283	TTLL7	tubulin tyrosine ligase-like family member 7
16980974	-0.736288	5.52021	-4.60538	0.00167312	0.037637	-1.42404	FAM198B	family with sequence similarity 198, member B
16753588	-0.736982	8.49038	-4.60393	0.00167632	0.0376558	-1.42608	LEMD3	LEM domain containing 3
16668111	0.615233	5.53879	4.5941	0.00169826	0.038095	-1.43991	KIAA1324	KIAA1324
16929163	0.637927	6.54614	4.59255	0.00170174	0.0381194	-1.44208	LIMK2	LIM domain kinase 2
16789258	0.640723	7.60497	4.59019	0.00170708	0.0381705	-1.44542	KLC1; RP11-73M18.2	; kinesin light chain 1
17061881	-0.619948	5.54671	-4.58912	0.00170949	0.0381705	-1.44692	DOCK4	dedicator of cytokinesis 4
16754536	1.15192	5.79863	4.58751	0.00171315	0.0381705	-1.44919	SYT1	synaptotagmin I
16743517	1.10287	4.77349	4.58653	0.00171536	0.0381705	-1.45057	MAML2	mastermind-like transcriptional coactivator 2
16743922	0.738493	4.42583	4.58626	0.00171598	0.0381705	-1.45095	CARD17	caspase recruitment domain family, member 17
17089174	-0.894608	6.4401	-4.58384	0.00172148	0.0382394	-1.45435	LMX1B	LIM homeobox transcription factor 1, beta
16862866	0.768888	4.61323	4.58043	0.00172928	0.0382981	-1.45916	ZNF221	zinc finger protein 221
16705199	-1.06586	7.51939	-4.5793	0.00173187	0.0382981	-1.46075	ARID5B	AT rich interactive domain 5B (MRF1-like)
16773556	1.19895	7.63236	4.57874	0.00173316	0.0382981	-1.46155	PAN3	PAN3 poly(A) specific ribonuclease subunit
16836315	-0.753663	8.11738	-4.57849	0.00173373	0.0382981	-1.46189	DGKE	diacylglycerol kinase, epsilon 64kDa
16775166	-1.2407	8.43333	-4.57458	0.00174274	0.0383587	-1.46741	TDRD3	tudor domain containing 3
16849400	1.60247	6.54273	4.57442	0.00174311	0.0383587	-1.46764	SOCS3	suppressor of cytokine signaling 3
16816542	-0.892544	8.27875	-4.57417	0.00174369	0.0383587	-1.46799	IQCK	IQ motif containing K
17002194	0.961919	6.49571	4.57155	0.00174975	0.0383955	-1.47168	ADAM19	ADAM metallopeptidase domain 19
16773650	0.850419	6.18524	4.57137	0.00175018	0.0383955	-1.47194	USPL1	ubiquitin specific peptidase like 1
17104176	0.900977	8.73762	4.54537	0.0018117	0.0396906	-1.50868	UBQLN2	ubiquilin 2
17031781	0.956001	9.64553	4.53852	0.00182828	0.0399989	-1.51836	HLA-C	major histocompatibility complex, class I, C
16781235	0.737144	7.11526	4.53464	0.00183776	0.0401354	-1.52386	ADPRHL1	ADP-ribosylhydrolase like 1
16768297	-0.689951	9.48534	-4.53347	0.00184062	0.0401354	-1.52552	DUSP6	dual specificity phosphatase 6
17077451	-0.709121	8.30612	-4.53288	0.00184206	0.0401354	-1.52635	NSMAF	neutral sphingomyelinase (N-SMase) activation associated factor
16746992	0.637789	10.095	4.5314	0.0018457	0.0401596	-1.52844	CCND2	cyclin D2
16833345	0.654215	9.95851	4.52839	0.00185311	0.040266	-1.5327	AP2B1	adaptor-related protein complex 2, beta 1 subunit
16871846	0.913768	6.75516	4.52576	0.00185962	0.0403526	-1.53643	CTD-2528L19.4; ZNF607	; zinc finger protein 607
17107211	-0.65214	8.4213	-4.5241	0.00186375	0.0403872	-1.53879	SLC9A6	solute carrier family 9, subfamily A (NHE6, cation proton antiporter 6), member 6
17117975	-0.626587	8.56961	-4.50542	0.00191081	0.0413507	-1.5653	LLPH; RP11-745O10.4	; LLP homolog, long-term synaptic facilitation (Aplysia)
16670743	-0.773162	6.32299	-4.50319	0.00191652	0.0414182	-1.56847	GABPB2	GA binding protein transcription factor, beta subunit 2
17069212	-0.972488	5.72541	-4.50204	0.00191946	0.0414256	-1.5701	SDCBP	syndecan binding protein (syntenin)
17079317	1.64039	5.78689	4.49656	0.00193357	0.0415872	-1.57788	TP53INP1	tumor protein p53 inducible nuclear protein 1
16774839	0.695372	6.82717	4.4959	0.00193527	0.0415872	-1.57882	TRIM13	tripartite motif containing 13
16999041	-0.699906	5.96634	-4.49588	0.00193533	0.0415872	-1.57885	CDO1	cysteine dioxygenase type 1
16810847	-0.705757	7.13495	-4.49509	0.00193738	0.0415872	-1.57998	DENND4A	DENN/MADD domain containing 4A
16875862	0.629668	5.49367	4.49352	0.00194145	0.0416185	-1.5822	ZSCAN5A	zinc finger and SCAN domain containing 5A
16886919	-0.768665	8.40385	-4.48732	0.00195763	0.0418576	-1.59103	PSMD14	proteasome 26S subunit, non-ATPase 14
17119920	0.962693	3.45248	4.48699	0.0019585	0.0418576	-1.5915	GBP1P1	guanylate binding protein 1, interferon-inducible pseudogene 1
17077502	-0.77333	5.15238	-4.48624	0.00196048	0.0418576	-1.59257	TOX	thymocyte selection-associated high mobility group box
16829618	-0.75028	6.2151	-4.4801	0.00197667	0.042147	-1.60131	HIC1	hypermethylated in cancer 1
16742963	-0.864624	5.06346	-4.47589	0.00198785	0.0423288	-1.60731	SYTL2	synaptotagmin-like 2
16875006	0.979118	4.5275	4.46345	0.00202129	0.0429834	-1.62503	ZNF432	zinc finger protein 432
16667662	0.706961	7.38167	4.45442	0.00204596	0.0434502	-1.63792	CDC14A	cell division cycle 14A
16859795	1.38429	8.57574	4.44819	0.00206316	0.0437571	-1.64681	GDF15	growth differentiation factor 15
16990288	-0.745757	4.69469	-4.43918	0.00208834	0.0441742	-1.6597	PCDHB16	protocadherin beta 16
16875904	0.797004	4.68599	4.43917	0.00208837	0.0441742	-1.65971	ZNF835	zinc finger protein 835
16745693	-1.16142	5.96267	-4.43546	0.00209882	0.0443364	-1.66501	ESAM	endothelial cell adhesion molecule
17023239	-0.673303	7.81169	-4.43237	0.00210756	0.0444622	-1.66943	SERINC1	serine incorporator 1
16856350	0.744416	10.5734	4.42903	0.00211707	0.0446039	-1.67421	CNN2	calponin 2
16967602	-0.592692	6.58933	-4.42399	0.0021315	0.0448364	-1.68142	MOB1B	MOB kinase activator 1B
16730591	-0.849764	8.69871	-4.42285	0.00213479	0.0448364	-1.68306	DYNC2H1	dynein, cytoplasmic 2, heavy chain 1
17101336	-0.606636	3.30933	-4.42224	0.00213654	0.0448364	-1.68393	RNA5SP499	RNA, 5S ribosomal pseudogene 499
17010851	-0.787562	7.63886	-4.41635	0.00215359	0.0451347	-1.69237	RP3-382I10.7; SLC35A1	UPF0704 protein C6orf165 ; solute carrier family 35 (CMP-sialic acid transporter), member A1
16894283	0.768673	6.74142	4.41217	0.00216577	0.0453305	-1.69836	MBOAT2	membrane bound O-acyltransferase domain containing 2
17020930	-1.11055	8.86246	-4.41109	0.00216894	0.0453374	-1.69992	TMEM30A	transmembrane protein 30A
16667608	0.676783	9.26287	4.40601	0.00218385	0.0455893	-1.70719	HIAT1	hippocampus abundant transcript 1
16775898	1.11323	5.33712	4.4012	0.0021981	0.0457953	-1.7141	RAP2A	RAP2A, member of RAS oncogene family
16911151	-0.6149	8.49028	-4.40074	0.00219946	0.0457953	-1.71475	CDS2	CDP-diacylglycerol synthase (phosphatidate cytidylyltransferase) 2
16909567	-1.03381	6.31428	-4.3965	0.00221213	0.045991	-1.72085	ECEL1	endothelin converting enzyme-like 1
16923200	-0.617198	5.80843	-4.39566	0.00221463	0.045991	-1.72205	SLC37A1	solute carrier family 37 (glucose-6-phosphate transporter), member 1
16781187	1.00243	7.35645	4.39062	0.00222977	0.0462038	-1.72928	PCID2	PCI domain containing 2
17120402	1.08272	8.30785	4.39033	0.00223067	0.0462038	-1.72971	RP11-428P16.2; ZNF532	; zinc finger protein 532
16810341	-0.63672	7.53121	-4.38857	0.00223597	0.0462536	-1.73223	CA12	carbonic anhydrase XII
16857192	0.648906	7.68078	4.3869	0.00224105	0.0462985	-1.73464	CHAF1A	chromatin assembly factor 1, subunit A (p150)
16889503	0.633682	5.78054	4.38427	0.00224902	0.0463651	-1.73841	STRADB	STE20-related kinase adaptor beta
16890207	1.30903	6.5146	4.38392	0.00225009	0.0463651	-1.73891	MAP2	microtubule-associated protein 2
16871085	-0.869941	5.0527	-4.38262	0.00225407	0.0463873	-1.74079	TSHZ3	teashirt zinc finger homeobox 3
16690720	0.572771	6.35786	4.37991	0.00226234	0.0464681	-1.74468	LAMTOR5	late endosomal/lysosomal adaptor, MAPK and MTOR activator 5
16853445	-0.654858	9.26324	-4.37943	0.00226382	0.0464681	-1.74538	YES1	YES proto-oncogene 1, Src family tyrosine kinase
16920169	0.616067	9.62228	4.37122	0.00228915	0.0469275	-1.75718	B4GALT5	UDP-Gal:betaGlcNAc beta 1,4- galactosyltransferase, polypeptide 5
16867018	-1.1969	6.99603	-4.3667	0.00230323	0.0471557	-1.76369	TLE2	transducin-like enhancer of split 2
16743779	0.671714	7.68001	4.36111	0.00232077	0.0474074	-1.77175	DCUN1D5	DCN1, defective in cullin neddylation 1, domain containing 5
16936947	-0.79796	6.65127	-4.36089	0.00232147	0.0474074	-1.77207	ITPR1	inositol 1,4,5-trisphosphate receptor, type 1
16685227	0.794254	7.90769	4.35715	0.00233328	0.0475877	-1.77745	STK40	serine/threonine kinase 40
17049814	0.715531	7.37384	4.35511	0.00233974	0.0476585	-1.78039	ORAI2	ORAI calcium release-activated calcium modulator 2
16976706	0.768017	7.64113	4.35333	0.00234542	0.0477131	-1.78296	ADAMTS3	ADAM metallopeptidase with thrombospondin type 1 motif, 3
17019244	-0.694853	6.1818	-4.34802	0.00236242	0.0479977	-1.79062	PRPH2	peripherin 2 (retinal degeneration, slow)
17045806	-0.744359	7.93932	-4.34214	0.00238138	0.0483213	-1.7991	ADCY1	adenylate cyclase 1 (brain)
17009676	-0.694588	6.75705	-4.33951	0.00238991	0.0484329	-1.8029	LRRC1	leucine rich repeat containing 1
17078558	-0.945165	6.809	-4.33787	0.00239526	0.0484798	-1.80527	PAG1	phosphoprotein membrane anchor with glycosphingolipid microdomains 1
17050350	0.628414	4.91366	4.33525	0.00240381	0.0485911	-1.80905	LRRN3	leucine rich repeat neuronal 3
16821330	-0.70522	5.98795	-4.33413	0.00240748	0.0486036	-1.81067	PLCG2; RN7SKP176	RNA, 7SK small nuclear pseudogene 176; phospholipase C, gamma 2 (phosphatidylinositol-specific)
16778392	-0.592772	6.36159	-4.32911	0.00242401	0.0488755	-1.81793	FOXO1	forkhead box O1
16864105	2.55077	6.82899	4.32092	0.00245121	0.0493615	-1.82977	GFY	golgi-associated, olfactory signaling regulator
16687737	-0.726659	4.95238	-4.31721	0.00246362	0.049549	-1.83513	PLPP3	phospholipid phosphatase 3
16853671	0.78951	5.7095	4.31387	0.00247489	0.049713	-1.83997	TMEM200C	transmembrane protein 200C
16691177	0.875618	8.86893	4.31172	0.00248216	0.0497963	-1.84308	TRIM33	tripartite motif containing 33
17070972	-0.739981	8.48392	-4.30585	0.00250212	0.0501308	-1.85157	DPY19L4	dpy-19-like 4 (C. elegans)
17001927	0.80424	7.5701	4.30466	0.00250621	0.0501308	-1.8533	SPARC	secreted protein, acidic, cysteine-rich (osteonectin)
16973038	-0.632037	7.65701	-4.30406	0.00250827	0.0501308	-1.85418	CYP4V2	cytochrome P450, family 4, subfamily V, polypeptide 2
16934308	-0.698184	5.49638	-4.30201	0.00251529	0.0502083	-1.85714	LARGE	like-glycosyltransferase
16666835	0.647363	7.35312	4.30033	0.00252109	0.0502368	-1.85958	SH3GLB1	SH3-domain GRB2-like endophilin B1
17113725	-0.651505	7.16342	-4.29976	0.00252302	0.0502368	-1.8604	LAMP2	lysosomal-associated membrane protein 2
16781315	1.18831	6.37611	4.2945	0.00254124	0.0505364	-1.86802	RASA3	RAS p21 protein activator 3
16682733	-1.03934	5.07474	-4.29174	0.00255087	0.0506647	-1.87204	TMCO4	transmembrane and coiled-coil domains 4
16730976	-1.36352	5.87848	-4.28999	0.00255698	0.0507229	-1.87457	ZC3H12C	zinc finger CCCH-type containing 12C
16785789	-1.08245	6.44805	-4.28616	0.00257042	0.0508923	-1.88013	GALNT16	polypeptide N-acetylgalactosaminyltransferase 16
16761726	-0.882443	8.13476	-4.28574	0.0025719	0.0508923	-1.88074	PLBD1	phospholipase B domain containing 1
16662453	0.601992	7.88613	4.28269	0.00258265	0.0510417	-1.88517	AGO1	argonaute RISC catalytic component 1
16962264	0.82448	6.75239	4.279	0.00259574	0.0512239	-1.89053	MAGEF1	melanoma antigen family F1
16866131	0.618083	6.4259	4.27828	0.00259829	0.0512239	-1.89157	ZNF776	zinc finger protein 776
17059165	1.14151	10.3438	4.27721	0.0026021	0.0512357	-1.89312	HGF	hepatocyte growth factor (hepapoietin A; scatter factor)
17094530	-0.708764	7.02329	-4.27513	0.00260952	0.0513185	-1.89614	FOXD4L6	forkhead box D4-like 6
16742148	0.69162	9.47387	4.26666	0.00264001	0.051854	-1.90846	RP11-864N7.2
17073833	-0.741969	6.52158	-4.26209	0.00265661	0.052116	-1.9151	KIFC2	kinesin family member C2
16975157	-0.593945	7.34458	-4.26009	0.00266389	0.0521946	-1.918	RELL1	RELT-like 1
16965798	-0.853862	4.88161	-4.25821	0.00267079	0.0522045	-1.92075	PCDH7	protocadherin 7
17013065	-0.5919	6.0861	-4.25791	0.00267187	0.0522045	-1.92117	ABRACL	ABRA C-terminal like
16820592	0.59375	10.5764	4.25653	0.00267697	0.0522045	-1.9232	CYB5B	cytochrome b5 type B (outer mitochondrial membrane)
16910888	-0.676684	7.60609	-4.25589	0.00267931	0.0522045	-1.92412	PTPRA; VPS16	protein tyrosine phosphatase, receptor type, A; vacuolar protein sorting 16 homolog (S. cerevisiae)
16888610	-1.58649	8.52739	-4.25277	0.00269083	0.0522045	-1.92867	COL3A1	collagen, type III, alpha 1
16774252	0.809997	4.7401	4.24991	0.00270141	0.0522045	-1.93283	WBP4	WW domain binding protein 4
16721585	1.50512	5.82348	4.24909	0.00270444	0.0522045	-1.93402	OLFML1	olfactomedin-like 1
16993335	0.816802	5.18097	4.24648	0.00271415	0.0522045	-1.93782	ZNF354C	zinc finger protein 354C
17017979	0.945405	6.90027	4.24614	0.00271545	0.0522045	-1.93832	TAP1	transporter 1, ATP-binding cassette, sub-family B (MDR/TAP)
17027144	0.945405	6.90027	4.24614	0.00271545	0.0522045	-1.93832	TAP1	transporter 1, ATP-binding cassette, sub-family B (MDR/TAP)
17029788	0.945405	6.90027	4.24614	0.00271545	0.0522045	-1.93832	TAP1	transporter 1, ATP-binding cassette, sub-family B (MDR/TAP)
17032476	0.945405	6.90027	4.24614	0.00271545	0.0522045	-1.93832	TAP1	transporter 1, ATP-binding cassette, sub-family B (MDR/TAP)
17034791	0.945405	6.90027	4.24614	0.00271545	0.0522045	-1.93832	TAP1	transporter 1, ATP-binding cassette, sub-family B (MDR/TAP)
17037271	0.945405	6.90027	4.24614	0.00271545	0.0522045	-1.93832	TAP1	transporter 1, ATP-binding cassette, sub-family B (MDR/TAP)
17039977	0.945405	6.90027	4.24614	0.00271545	0.0522045	-1.93832	TAP1	transporter 1, ATP-binding cassette, sub-family B (MDR/TAP)
16819039	1.03892	5.78613	4.24575	0.0027169	0.0522045	-1.93889	IRX5	iroquois homeobox 5
16972824	-0.894587	6.527	-4.24417	0.00272281	0.0522045	-1.94119	STOX2	storkhead box 2
17105939	0.963635	4.73238	4.24364	0.00272477	0.0522045	-1.94195	RNF128	ring finger protein 128, E3 ubiquitin protein ligase
16855810	-1.00664	5.10633	-4.2431	0.00272682	0.0522045	-1.94275	CD226	CD226 molecule
16911040	-0.929624	8.58403	-4.24229	0.00272986	0.0522045	-1.94393	CDC25B	cell division cycle 25B
17042487	0.811917	6.91485	4.23658	0.00275138	0.0525529	-1.95225	TAP1	transporter 1, ATP-binding cassette, sub-family B (MDR/TAP)
16669389	1.38494	8.47475	4.23189	0.0027692	0.0528301	-1.9591	PHGDH	phosphoglycerate dehydrogenase
16855906	0.73826	5.89688	4.23069	0.00277377	0.0528541	-1.96084	NETO1	neuropilin (NRP) and tolloid (TLL)-like 1
16668550	0.591757	7.18573	4.22944	0.00277856	0.0528821	-1.96267	RBM15	RNA binding motif protein 15
16762470	1.26062	5.57955	4.21787	0.00282319	0.0536676	-1.97956	BHLHE41	basic helix-loop-helix family, member e41
16890675	1.02783	7.61965	4.21517	0.00283372	0.0537637	-1.9835	IGFBP2	insulin-like growth factor binding protein 2, 36kDa
16871662	0.925374	6.0986	4.21485	0.00283499	0.0537637	-1.98398	ZFP82	ZFP82 zinc finger protein
16879923	0.802743	7.37463	4.21337	0.00284076	0.0538091	-1.98613	MSH6	mutS homolog 6
16909551	-1.53712	7.06468	-4.21199	0.00284618	0.0538478	-1.98815	NPPC	natriuretic peptide C
16684391	-1.04809	7.07008	-4.20811	0.00286146	0.0540728	-1.99382	NKAIN1	Na+/K+ transporting ATPase interacting 1
16705844	-0.743016	5.4297	-4.20178	0.00288659	0.0544375	-2.00308	CDH23	cadherin-related 23
16778493	1.05244	7.28543	4.20153	0.00288759	0.0544375	-2.00345	VWA8	von Willebrand factor A domain containing 8
17107676	-1.12312	5.72065	-4.1994	0.00289609	0.0545334	-2.00656	MAMLD1	mastermind-like domain containing 1
17002898	1.00706	7.90874	4.19533	0.00291243	0.054745	-2.01252	STC2	stanniocalcin 2
17113980	0.945695	8.64922	4.19489	0.00291419	0.054745	-2.01316	SMARCA1	SWI/SNF related, matrix associated, actin dependent regulator of chromatin, subfamily a, member 1
17062230	0.884335	4.93914	4.19156	0.00292763	0.0549326	-2.01804	TSPAN12	tetraspanin 12
16763375	-0.853167	5.33573	-4.18663	0.00294765	0.0552433	-2.02525	PUS7L	pseudouridylate synthase 7-like
16916712	-0.766968	6.94826	-4.18108	0.00297038	0.0556041	-2.03339	C20orf194	chromosome 20 open reading frame 194
16717986	-0.740747	10.5016	-4.17691	0.00298757	0.055842	-2.0395	NT5C2	5'-nucleotidase, cytosolic II
16775520	0.834062	7.03424	4.17548	0.00299348	0.055842	-2.04159	CLN5	ceroid-lipofuscinosis, neuronal 5
16781587	-0.695401	4.24345	-4.17546	0.0029936	0.055842	-2.04163	EDDM3B	epididymal protein 3B
16738628	-1.17963	6.13988	-4.16787	0.00302523	0.056366	-2.05276	OR5B21	olfactory receptor, family 5, subfamily B, member 21
16802022	0.681212	7.21453	4.15483	0.00308042	0.0573275	-2.0719	ZNF609	zinc finger protein 609
16785058	0.565659	9.45029	4.15065	0.00309837	0.0575631	-2.07806	HIF1A	hypoxia inducible factor 1, alpha subunit (basic helix-loop-helix transcription factor)
16970140	0.79869	5.5427	4.1502	0.0031003	0.0575631	-2.07872	USP53	ubiquitin specific peptidase 53
16797421	-0.783438	6.1545	-4.14898	0.00310557	0.0575939	-2.08051	IGHD2-21	immunoglobulin heavy diversity 2-21
16661544	1.43927	9.42642	4.14514	0.00312219	0.0578348	-2.08616	SESN2	sestrin 2
16975506	-0.842303	6.65495	-4.13956	0.00314647	0.0581399	-2.09436	ATP8A1	ATPase, aminophospholipid transporter (APLT), class I, type 8A, member 1
17062013	-0.590869	4.30356	-4.13829	0.00315203	0.0581399	-2.09623	PPP1R3A	protein phosphatase 1, regulatory subunit 3A
16780358	0.914366	6.20477	4.13807	0.00315299	0.0581399	-2.09655	UGGT2	UDP-glucose glycoprotein glucosyltransferase 2
17079598	-0.566084	6.60228	-4.13801	0.00315324	0.0581399	-2.09664	RNF19A	ring finger protein 19A, RBR E3 ubiquitin protein ligase
16778652	0.718719	6.34462	4.13658	0.00315954	0.0581888	-2.09875	TSC22D1	TSC22 domain family, member 1
16717383	-0.546346	7.26928	-4.13501	0.00316643	0.0582484	-2.10105	SLC25A28	solute carrier family 25 (mitochondrial iron transporter), member 28
17095712	-0.657057	6.11963	-4.13378	0.00317189	0.0582816	-2.10288	ROR2	receptor tyrosine kinase-like orphan receptor 2
16707551	-0.649264	8.06369	-4.13259	0.0031771	0.0583103	-2.10462	CEP55	centrosomal protein 55kDa
16714409	1.13608	5.48336	4.13157	0.00318165	0.0583265	-2.10613	MBL2	mannose-binding lectin (protein C) 2, soluble
16975777	-0.592792	5.70782	-4.12949	0.00319086	0.0584283	-2.10919	TEC	tec protein tyrosine kinase
16864829	0.950279	5.35539	4.12839	0.00319574	0.0584505	-2.1108	ZNF610	zinc finger protein 610
16821479	0.582247	4.6428	4.12491	0.00321128	0.0586675	-2.11594	ATP2C2	ATPase, Ca++ transporting, type 2C, member 2
16775910	0.564578	6.36745	4.12384	0.00321607	0.0586878	-2.11752	IPO5	importin 5
16775014	0.932795	7.58335	4.12223	0.00322327	0.0587519	-2.11988	CKAP2	cytoskeleton associated protein 2
16906872	-0.602708	5.53178	-4.12067	0.00323026	0.0588121	-2.12217	ANKRD44	ankyrin repeat domain 44
16918023	-0.688602	5.74485	-4.11899	0.00323784	0.0588536	-2.12466	ACSS1	acyl-CoA synthetase short-chain family member 1
16899801	0.528842	8.30566	4.11782	0.00324314	0.0588536	-2.12639	POLR1A	polymerase (RNA) I polypeptide A, 194kDa
17048165	0.692646	3.33013	4.11771	0.00324361	0.0588536	-2.12654	CLDN12	claudin 12
16807288	-0.760835	5.59721	-4.10861	0.00328503	0.0595375	-2.13996	GPR176	G protein-coupled receptor 176
16991886	-0.647728	7.49391	-4.10576	0.00329813	0.059707	-2.14417	MAT2B	methionine adenosyltransferase II, beta
17005836	1.19924	6.67721	4.10202	0.00331538	0.0599105	-2.14969	TRI-TAT2-3	transfer RNA-Ile (TAT) 2-3
16835934	-0.913114	7.10333	-4.10142	0.00331814	0.0599105	-2.15057	SPATA20	spermatogenesis associated 20
17112519	0.587494	7.25946	4.10023	0.00332368	0.0599105	-2.15234	CHM	choroideremia (Rab escort protein 1)
16961308	-0.622475	9.12277	-4.10007	0.0033244	0.0599105	-2.15256	GOLIM4	golgi integral membrane protein 4
16998368	0.849612	6.9078	4.09505	0.00334782	0.0602646	-2.15999	ERAP1	endoplasmic reticulum aminopeptidase 1
16859330	-0.798122	6.91503	-4.09406	0.00335242	0.0602792	-2.16144	TMEM38A	transmembrane protein 38A
16966897	0.708507	8.13404	4.09204	0.00336192	0.060336	-2.16444	SRD5A3	steroid 5 alpha-reductase 3
16801577	-0.679475	5.33607	-4.09178	0.00336314	0.060336	-2.16482	FAM81A	family with sequence similarity 81, member A
16668798	0.601763	6.48408	4.08828	0.00337964	0.0605639	-2.17	CAPZA1	capping protein (actin filament) muscle Z-line, alpha 1
16966649	-0.555527	7.39975	-4.08416	0.00339915	0.0608451	-2.17608	DCUN1D4	DCN1, defective in cullin neddylation 1, domain containing 4
16843098	-0.589489	8.75056	-4.08246	0.00340724	0.0609216	-2.1786	BLMH	bleomycin hydrolase
16698348	0.614376	9.78493	4.08136	0.00341246	0.0609466	-2.18022	PPP1R15B	protein phosphatase 1, regulatory subunit 15B
16739165	-0.69141	6.83988	-4.07681	0.00343428	0.0612678	-2.18696	FADS3	fatty acid desaturase 3
16780015	0.96322	8.11433	4.07596	0.00343834	0.0612716	-2.18821	RBM26	RNA binding motif protein 26
16710896	-0.798894	6.25726	-4.07144	0.00346018	0.0615874	-2.1949	UTF1	undifferentiated embryonic cell transcription factor 1
16924878	0.550269	7.13586	4.07069	0.00346379	0.0615874	-2.196	TIAM1	T-cell lymphoma invasion and metastasis 1
16776335	0.632274	7.82567	4.06986	0.00346781	0.0615904	-2.19723	ABHD13	abhydrolase domain containing 13
16943313	-0.535238	10.0512	-4.06608	0.00348627	0.0618492	-2.20284	NIT2	nitrilase family, member 2
16667000	0.630728	5.9759	4.064	0.00349644	0.0619607	-2.20592	LRRC8D	leucine rich repeat containing 8 family, member D
16738646	-0.70368	4.68031	-4.05485	0.00354157	0.0626909	-2.21948	GLYAT	glycine-N-acyltransferase
17091750	-1.01089	7.36323	-4.0522	0.00355472	0.0627693	-2.2234	ARRDC1	arrestin domain containing 1
16778921	0.856238	7.13763	4.05176	0.00355693	0.0627693	-2.22406	ESD	esterase D
16838116	-0.641927	7.87183	-4.05159	0.00355781	0.0627693	-2.22432	MFSD11	major facilitator superfamily domain containing 11
16946485	-0.687672	7.13088	-4.04563	0.00358769	0.0632266	-2.23316	PLS1	plastin 1
16940988	-0.647179	6.85892	-4.03564	0.00363835	0.0639957	-2.24798	GNAI2	guanine nucleotide binding protein (G protein), alpha inhibiting activity polypeptide 2
16668420	0.687156	7.07931	4.03467	0.00364333	0.0639957	-2.24942	CSF1	colony stimulating factor 1 (macrophage)
16793623	1.06501	7.54617	4.03466	0.00364337	0.0639957	-2.24943	SIX4	SIX homeobox 4
16774976	0.587015	6.93094	4.03241	0.00365492	0.064128	-2.25278	WDFY2	WD repeat and FYVE domain containing 2
16963241	0.778946	7.84435	4.02704	0.00368262	0.0644528	-2.26076	TFRC	transferrin receptor
17101616	-0.671443	8.18052	-4.02672	0.00368429	0.0644528	-2.26124	RAB9A	RAB9A, member RAS oncogene family
16953813	-0.579453	9.66904	-4.02648	0.00368555	0.0644528	-2.2616	IMPDH2	IMP (inosine 5'-monophosphate) dehydrogenase 2
17066627	-0.558187	5.74557	-4.02363	0.00370035	0.0646405	-2.26583	PPP3CC	protein phosphatase 3, catalytic subunit, gamma isozyme
16977411	0.580798	9.8356	4.02236	0.00370694	0.0646849	-2.26771	SEC31A	SEC31 homolog A, COPII coat complex component
17062985	-0.836733	6.75971	-4.01511	0.00374498	0.0652772	-2.2785	PODXL	podocalyxin-like
16676693	-0.756161	7.55808	-4.0131	0.00375558	0.0653906	-2.28149	PFKFB2	6-phosphofructo-2-kinase/fructose-2,6-biphosphatase 2
16779085	0.608943	7.03697	4.00935	0.00377548	0.0656653	-2.28707	RCBTB1	regulator of chromosome condensation (RCC1) and BTB (POZ) domain containing protein 1
16777022	0.609883	7.22936	4.00596	0.00379355	0.0659078	-2.29211	UPF3A	UPF3 regulator of nonsense transcripts homolog A (yeast)
16804804	-0.613144	9.09104	-3.99957	0.0038279	0.0664015	-2.30163	IQGAP1	IQ motif containing GTPase activating protein 1
16938630	-0.667445	6.88077	-3.99913	0.00383029	0.0664015	-2.30229	GPD1L	glycerol-3-phosphate dehydrogenase 1-like
16686716	-0.508557	9.48857	-3.99583	0.00384818	0.0666391	-2.30721	EFCAB14	EF-hand calcium binding domain 14
16859611	0.777551	6.60293	3.99494	0.00385302	0.0666506	-2.30854	FCHO1	FCH domain only 1
17057813	-0.638743	5.51319	-3.99226	0.0038676	0.0668303	-2.31253	COBL	cordon-bleu WH2 repeat protein
17098305	1.09323	6.72214	3.99133	0.00387268	0.0668457	-2.31392	NR6A1	nuclear receptor subfamily 6, group A, member 1
16755692	-0.693252	6.82138	-3.99035	0.00387807	0.0668663	-2.31538	GAS2L3	growth arrest-specific 2 like 3
16935290	0.764801	7.12945	3.9864	0.00389974	0.0671673	-2.32127	MKL1	megakaryoblastic leukemia (translocation) 1
17055447	-0.937356	11.0247	-3.98478	0.00390869	0.0672387	-2.32369	MEOX2	mesenchyme homeobox 2
17091043	-0.672007	5.81469	-3.98412	0.00391231	0.0672387	-2.32467	OLFM1	olfactomedin 1
17071412	-1.05748	5.93013	-3.98116	0.00392872	0.067448	-2.32909	SPAG1	sperm associated antigen 1
16870788	0.721774	5.81935	3.98025	0.0039338	0.0674625	-2.33045	ZNF626	zinc finger protein 626
17065047	0.598299	7.21728	3.97881	0.00394178	0.0675267	-2.33259	AC011043.1	uncharacterized protein LOC389831
16872166	1.2502	7.68228	3.97688	0.00395254	0.0676385	-2.33547	FBXO27	F-box protein 27
16893958	0.517764	6.1393	3.97347	0.00397168	0.0678932	-2.34057	TSSC1	tumor suppressing subtransferable candidate 1
16851309	1.06229	8.38109	3.97182	0.00398095	0.0679788	-2.34303	GREB1L	growth regulation by estrogen in breast cancer-like
16959007	-0.825466	7.1077	-3.97091	0.00398608	0.0679936	-2.34439	PLXND1	plexin D1
16955291	-0.731844	4.97305	-3.96978	0.00399247	0.0680298	-2.34608	ARHGEF3	Rho guanine nucleotide exchange factor (GEF) 3
17070514	-0.593735	8.12857	-3.96606	0.0040135	0.0683151	-2.35163	WWP1	WW domain containing E3 ubiquitin protein ligase 1
17070634	-0.63821	9.44724	-3.96338	0.00402878	0.0685022	-2.35564	RIPK2	receptor-interacting serine-threonine kinase 2
16684614	-0.503573	7.26682	-3.96223	0.00403533	0.0685404	-2.35735	PTP4A2	protein tyrosine phosphatase type IVA, member 2
16965942	-0.525189	6.55094	-3.96117	0.00404139	0.0685704	-2.35894	TBC1D1	TBC1 (tre-2/USP6, BUB2, cdc16) domain family, member 1
16998271	-0.642362	3.48143	-3.95979	0.00404931	0.0686318	-2.361	SPATA9	spermatogenesis associated 9
17010941	-0.887821	9.83828	-3.95646	0.00406846	0.0688211	-2.36598	PM20D2	peptidase M20 domain containing 2
17067941	1.21734	7.99535	3.95588	0.00407177	0.0688211	-2.36684	ADGRA2	adhesion G protein-coupled receptor A2
16883534	0.738768	6.25011	3.9556	0.00407343	0.0688211	-2.36727	RPL31	ribosomal protein L31
17120860	1.01893	7.4653	3.94927	0.00411012	0.0693675	-2.37674	PARP4; PARP4P2	poly (ADP-ribose) polymerase family, member 4; poly (ADP-ribose) polymerase family, member 4 pseudogene 2
16801789	0.59464	7.38238	3.94423	0.0041396	0.0697425	-2.38428	TPM1	tropomyosin 1 (alpha)
16773700	0.714937	6.72791	3.94334	0.00414483	0.0697425	-2.38561	B3GLCT	beta 3-glucosyltransferase
16668288	0.640136	7.50551	3.9427	0.00414857	0.0697425	-2.38656	AMPD2	adenosine monophosphate deaminase 2
16873826	0.619462	5.39024	3.94249	0.00414983	0.0697425	-2.38688	PLA2G4C	phospholipase A2, group IVC (cytosolic, calcium-independent)
16835356	-0.57115	7.39321	-3.93933	0.00416847	0.069982	-2.39161	CDK5RAP3	CDK5 regulatory subunit associated protein 3
16970118	-0.587431	4.49601	-3.93818	0.00417529	0.0700213	-2.39334	SYNPO2	synaptopodin 2
16807071	-0.672015	8.16123	-3.93746	0.00417959	0.0700213	-2.39442	ZNF770	zinc finger protein 770
16854540	0.998165	8.84945	3.9273	0.00424034	0.0709645	-2.40965	B4GALT6	UDP-Gal:betaGlcNAc beta 1,4- galactosyltransferase, polypeptide 6
16773840	0.790912	7.41766	3.92402	0.00426015	0.0711978	-2.41456	BRCA2	breast cancer 2, early onset
16842821	0.79495	9.22644	3.92351	0.00426321	0.0711978	-2.41532	FAM222B	family with sequence similarity 222, member B
16807195	0.642768	5.3498	3.92167	0.00427438	0.0713097	-2.41808	RASGRP1	RAS guanyl releasing protein 1 (calcium and DAG-regulated)
16692632	0.569442	6.6668	3.91727	0.00430119	0.071682	-2.42468	HIST2H2BE	histone cluster 2, H2be
16873573	1.29517	7.282	3.91636	0.00430676	0.0717	-2.42604	DACT3	dishevelled-binding antagonist of beta-catenin 3
16733157	-0.973645	5.61934	-3.91109	0.0043392	0.0721646	-2.43396	HYLS1	hydrolethalus syndrome 1
16713230	-0.502028	7.79248	-3.9071	0.00436394	0.0724457	-2.43995	PARD3	par-3 family cell polarity regulator
16773165	-1.07663	7.61846	-3.9069	0.00436518	0.0724457	-2.44025	TNFRSF19	tumor necrosis factor receptor superfamily, member 19
17070147	0.662837	5.94259	3.90097	0.0044022	0.072984	-2.44916	HNF4G	hepatocyte nuclear factor 4, gamma
16779720	0.674343	6.91708	3.89642	0.00443082	0.0733823	-2.45599	MZT1	mitotic spindle organizing protein 1
17086640	0.631774	7.81358	3.89102	0.00446509	0.0738732	-2.46411	SECISBP2	SECIS binding protein 2
16998309	-0.822884	5.93531	-3.89003	0.00447138	0.0739006	-2.4656	ELL2	elongation factor, RNA polymerase II, 2
16667247	0.596929	9.15239	3.88736	0.00448846	0.074106	-2.46962	DR1	down-regulator of transcription 1
16942939	-0.526663	7.84975	-3.88526	0.00450191	0.0742512	-2.47277	C3orf38	chromosome 3 open reading frame 38
17008856	0.593163	9.97555	3.88197	0.0045231	0.0744661	-2.47772	SRF	serum response factor
17109578	-1.27987	5.51925	-3.88179	0.00452428	0.0744661	-2.47799	MAP3K15	mitogen-activated protein kinase kinase kinase 15
17071119	-0.553657	10.0791	-3.87965	0.00453812	0.0746065	-2.48121	PTDSS1	phosphatidylserine synthase 1
16974011	-0.796924	5.1709	-3.87902	0.00454216	0.0746065	-2.48215	JAKMIP1	janus kinase and microtubule interacting protein 1
16794898	0.935151	6.82507	3.87815	0.00454784	0.0746229	-2.48347	NEK9	NIMA-related kinase 9
16980806	-0.543055	9.00619	-3.87672	0.00455712	0.0746983	-2.48562	PLRG1	pleiotropic regulator 1
17002813	-0.528751	8.38647	-3.87592	0.00456234	0.0747072	-2.48683	UBTD2	ubiquitin domain containing 2
17109170	-0.526112	5.46983	-3.87079	0.00459589	0.0751793	-2.49455	GPM6B	glycoprotein M6B
17098974	0.577063	7.76958	3.86687	0.0046217	0.075524	-2.50045	DOLK	dolichol kinase
17062664	-0.665949	6.24953	-3.86175	0.00465571	0.0759579	-2.50817	PRRT4	proline-rich transmembrane protein 4
16750277	-0.731926	5.44846	-3.86144	0.00465777	0.0759579	-2.50864	IRAK4	interleukin-1 receptor-associated kinase 4
16999712	-0.863615	7.26774	-3.86041	0.0046646	0.0759915	-2.51018	P4HA2	prolyl 4-hydroxylase, alpha polypeptide II
16748061	0.968029	9.17729	3.85566	0.00469641	0.0764317	-2.51735	PHC1	polyhomeotic homolog 1 (Drosophila)
16845019	-0.487786	9.7889	-3.85165	0.00472347	0.0767224	-2.5234	KAT2A	K(lysine) acetyltransferase 2A
17016379	0.625362	5.31141	3.85159	0.0047239	0.0767224	-2.52349	HIST1H2BC	histone cluster 1, H2bc
17032870	0.562256	6.42648	3.84954	0.00473773	0.0768688	-2.52657	HLA-G	major histocompatibility complex, class I, G
16977396	-0.727008	8.15236	-3.84664	0.00475745	0.077018	-2.53095	SCD5	stearoyl-CoA desaturase 5
16863768	1.28357	7.51267	3.84653	0.0047582	0.077018	-2.53112	GRIN2D	glutamate receptor, ionotropic, N-methyl D-aspartate 2D
16775066	0.930032	6.49991	3.84606	0.00476141	0.077018	-2.53183	SUGT1	SGT1 homolog, MIS12 kinetochore complex assembly cochaperone
17069605	-0.831475	6.37156	-3.84431	0.00477339	0.0771335	-2.53447	C8orf44; C8orf44-SGK3; SGK3	C8orf44-SGK3 readthrough; chromosome 8 open reading frame 44; serum/glucocorticoid regulated kinase family, member 3
16953993	0.672071	7.66945	3.84282	0.00478355	0.077158	-2.53671	CCDC71	coiled-coil domain containing 71
16781464	-0.664086	4.45564	-3.84176	0.00479088	0.077158	-2.53833	OR4K17	olfactory receptor, family 4, subfamily K, member 17
16933703	0.535034	8.63763	3.84133	0.00479381	0.077158	-2.53897	ASCC2	activating signal cointegrator 1 complex subunit 2
16911201	-0.578702	4.94371	-3.84127	0.00479425	0.077158	-2.53907	CHGB	chromogranin B
16926241	-0.504653	5.6242	-3.84019	0.00480164	0.077199	-2.54069	HSF2BP	heat shock transcription factor 2 binding protein
16850797	-0.575243	9.17454	-3.8379	0.00481744	0.0773749	-2.54415	RAB12	RAB12, member RAS oncogene family
16987766	0.843483	6.54025	3.83461	0.00484021	0.0776625	-2.54912	C5orf30	chromosome 5 open reading frame 30
16753030	-0.679946	8.08542	-3.83168	0.00486059	0.0779111	-2.55354	PIP4K2C	phosphatidylinositol-5-phosphate 4-kinase, type II, gamma
16690343	0.831518	4.30417	3.83049	0.00486894	0.0779665	-2.55535	VAV3	vav 3 guanine nucleotide exchange factor
16922275	0.545626	7.88992	3.8276	0.00488917	0.0781048	-2.55971	IFNGR2	interferon gamma receptor 2 (interferon gamma transducer 1)
16831285	-0.631379	8.24086	-3.82746	0.0048901	0.0781048	-2.55991	COX10	COX10 heme A:farnesyltransferase cytochrome c oxidase assembly factor
16776856	0.529455	8.49599	3.82716	0.00489226	0.0781048	-2.56038	LAMP1	lysosomal-associated membrane protein 1
16700074	-0.523525	9.46003	-3.82217	0.0049274	0.0785857	-2.56792	CDC42BPA	CDC42 binding protein kinase alpha (DMPK-like)
16986203	-0.580806	8.81811	-3.82149	0.00493224	0.0785857	-2.56895	HEXB	hexosaminidase B (beta polypeptide)
16725356	0.60034	9.13226	3.81392	0.00498614	0.0793652	-2.58039	CCDC86	coiled-coil domain containing 86
16909401	0.772765	5.2669	3.80839	0.00502592	0.0798735	-2.58876	SLC16A14	solute carrier family 16, member 14
16985911	0.695123	7.9032	3.80809	0.00502809	0.0798735	-2.58921	MCCC2	methylcrotonoyl-CoA carboxylase 2 (beta)
17060791	0.777287	6.00562	3.80383	0.00505903	0.0802851	-2.59567	ACHE	acetylcholinesterase (Yt blood group)
16715892	0.573994	8.20448	3.80116	0.00507848	0.0805135	-2.59971	POLR3A	polymerase (RNA) III (DNA directed) polypeptide A, 155kDa
16777579	0.540283	6.12566	3.79988	0.00508786	0.0805822	-2.60165	RNF6	ring finger protein (C3H2C3 type) 6
16762573	-0.624407	8.67161	-3.79455	0.00512704	0.0811222	-2.60973	ASUN	asunder spermatogenesis regulator
16808109	0.535183	7.79528	3.79009	0.00516004	0.0815634	-2.61648	TP53BP1	tumor protein p53 binding protein 1
17062679	-0.60052	8.22477	-3.7885	0.00517187	0.0816695	-2.61889	IMPDH1	IMP (inosine 5'-monophosphate) dehydrogenase 1
16864907	0.870406	5.79105	3.7866	0.00518608	0.0818128	-2.62177	ERVV-2	endogenous retrovirus group V, member 2
17048859	0.553976	8.32836	3.78483	0.00519931	0.0819406	-2.62446	ARPC1A	actin related protein 2/3 complex, subunit 1A, 41kDa
16934075	0.617699	7.5503	3.78089	0.00522894	0.0823262	-2.63043	EIF4ENIF1	eukaryotic translation initiation factor 4E nuclear import factor 1
16808326	-0.651088	8.65395	-3.77929	0.00524103	0.0824229	-2.63286	AC011330.5; PPIP5K1	; diphosphoinositol pentakisphosphate kinase 1
16825371	1.12695	7.86144	3.77839	0.00524781	0.0824229	-2.63422	NUPR1	nuclear protein, transcriptional regulator, 1
17124408	-0.715341	5.80064	-3.77802	0.00525059	0.0824229	-2.63478	AC060834.2; CPAMD8	; C3 and PZP-like, alpha-2-macroglobulin domain containing 8
16716520	0.708731	5.60137	3.77548	0.00526989	0.0826445	-2.63864	FGFBP3	fibroblast growth factor binding protein 3
16688235	-0.615648	5.00766	-3.77401	0.00528108	0.082686	-2.64087	WDR78	WD repeat domain 78
16691270	0.512248	11.1357	3.77377	0.0052829	0.082686	-2.64123	CSDE1	cold shock domain containing E1, RNA-binding
16774623	0.716965	6.83749	3.77212	0.00529551	0.0828021	-2.64374	LRCH1	leucine-rich repeats and calponin homology (CH) domain containing 1
16774789	0.502111	5.19537	3.7709	0.00530486	0.0828669	-2.6456	SETDB2	SET domain, bifurcated 2
16774724	-0.614434	3.99254	-3.7613	0.00537887	0.0839408	-2.66017	CYSLTR2	cysteinyl leukotriene receptor 2
16996030	-0.810915	8.36093	-3.75993	0.00538951	0.0840247	-2.66225	EMB	embigin
16707202	-0.750858	8.34987	-3.75712	0.00541147	0.0842847	-2.66653	IFIT5	interferon-induced protein with tetratricopeptide repeats 5
16737056	-0.629546	4.44495	-3.75393	0.00543649	0.0845918	-2.67138	PAX6	paired box 6
16980126	-0.632416	5.1383	-3.75186	0.00545274	0.0847619	-2.67451	RNF150	ring finger protein 150
17094005	0.69639	6.30993	3.74879	0.005477	0.0850562	-2.67918	ZBTB5	zinc finger and BTB domain containing 5
17104832	1.00732	5.97841	3.74091	0.0055398	0.0858924	-2.69117	NHSL2	NHS-like 2
17086818	-0.534334	5.26098	-3.74068	0.00554162	0.0858924	-2.69151	FGD3	FYVE, RhoGEF and PH domain containing 3
16832104	-0.773098	8.30323	-3.73949	0.00555119	0.0859572	-2.69333	SLC47A1	solute carrier family 47 (multidrug and toxin extrusion), member 1
16916667	-0.515929	7.30726	-3.73213	0.00561069	0.0867731	-2.70453	DDRGK1	DDRGK domain containing 1
17014186	-0.710485	8.73816	-3.73163	0.00561476	0.0867731	-2.7053	TMEM181	transmembrane protein 181
16927588	0.720083	6.40691	3.7303	0.00562557	0.086856	-2.70732	HIC2	hypermethylated in cancer 2
17050578	0.579258	5.89169	3.72855	0.00563988	0.0869927	-2.70999	CAV1	caveolin 1, caveolae protein, 22kDa
16772942	0.804221	8.74339	3.72737	0.00564949	0.0870567	-2.71178	ZMYM2	zinc finger, MYM-type 2
17121990	1.49667	7.42029	3.72594	0.00566123	0.0871534	-2.71396	ZNF730	zinc finger protein 730
16743890	0.757872	5.70738	3.72456	0.00567255	0.0871969	-2.71606	CASP1	caspase 1, apoptosis-related cysteine peptidase
17025666	-0.762021	5.10733	-3.72427	0.00567499	0.0871969	-2.71651	RNASET2	ribonuclease T2
16907784	0.626601	5.08698	3.7185	0.0057226	0.0878438	-2.72529	KANSL1L	KAT8 regulatory NSL complex subunit 1-like
16778400	0.821613	5.99919	3.71782	0.00572827	0.0878463	-2.72633	MRPS31	mitochondrial ribosomal protein S31
16747991	0.726827	7.92372	3.71685	0.00573634	0.0878856	-2.72781	RIMKLB	ribosomal modification protein rimK-like family member B
17021792	0.810754	5.8867	3.71509	0.00575102	0.088026	-2.7305	EPHA7	EPH receptor A7
16851847	0.680857	6.49185	3.7113	0.00578269	0.0883945	-2.73627	AC012123.1
16812617	0.52295	6.08536	3.71089	0.00578619	0.0883945	-2.7369	AP3B2	adaptor-related protein complex 3, beta 2 subunit
16778452	0.707518	7.27032	3.7096	0.00579703	0.0884754	-2.73887	KBTBD6	kelch repeat and BTB (POZ) domain containing 6
16769463	-1.05672	6.65296	-3.70761	0.00581376	0.0886459	-2.74189	SLC41A2	solute carrier family 41 (magnesium transporter), member 2
16864181	-0.800413	6.36948	-3.70556	0.00583114	0.0887979	-2.74503	RCN3	reticulocalbin 3, EF-hand calcium binding domain
17122554	-0.677364	6.58754	-3.70512	0.00583486	0.0887979	-2.7457	AHCYP4	adenosylhomocysteinase pseudogene 4
16799839	-0.504549	6.93199	-3.70429	0.00584186	0.0888197	-2.74696	ITPKA	inositol-trisphosphate 3-kinase A
16743374	0.644388	6.33765	3.70082	0.00587137	0.0891833	-2.75225	MRE11A	MRE11 homolog A, double strand break repair nuclease
17075478	1.04636	7.76922	3.69988	0.00587941	0.0892205	-2.75369	LOXL2	lysyl oxidase-like 2
16989018	-0.560304	7.22047	-3.69841	0.00589198	0.0893262	-2.75593	SLC22A5	solute carrier family 22 (organic cation/carnitine transporter), member 5
17103141	-0.805492	5.13108	-3.69402	0.00592976	0.0898136	-2.76265	ZNF157	zinc finger protein 157
16700554	-0.524413	5.45395	-3.69196	0.00594748	0.0899502	-2.76578	PCNXL2	pecanex-like 2 (Drosophila)
17057525	0.537693	5.62198	3.6915	0.00595152	0.0899502	-2.76649	TNS3	tensin 3
16724840	-1.52702	7.5519	-3.69101	0.0059557	0.0899502	-2.76723	RTN4RL2	reticulon 4 receptor-like 2
16942906	-0.815793	7.38375	-3.68901	0.00597308	0.0901274	-2.77029	CHMP2B	charged multivesicular body protein 2B
16958897	-0.585824	5.22709	-3.68695	0.005991	0.0903124	-2.77344	KIAA1257; RP11-723O4.6	KIAA1257; Uncharacterized protein FLJ43738
17120990	0.563246	11.0849	3.68335	0.00602243	0.0906615	-2.77893	FTH1P7	ferritin, heavy polypeptide 1 pseudogene 7
16769882	1.11122	6.64415	3.683	0.00602553	0.0906615	-2.77947	FOXN4	forkhead box N4
16763021	-0.574713	7.24852	-3.68147	0.00603894	0.0907777	-2.78181	YARS2	tyrosyl-tRNA synthetase 2, mitochondrial
16836896	-0.579009	5.63557	-3.67947	0.00605659	0.0908998	-2.78487	ACE; ACE3P; CTD-2501B8.1	; angiotensin I converting enzyme; angiotensin I converting enzyme (peptidyl-dipeptidase A) 3, pseudogene
16984809	1.37224	7.32883	3.67926	0.00605847	0.0908998	-2.7852	GPX8	glutathione peroxidase 8 (putative)
16888512	0.50368	11.0818	3.67552	0.00609152	0.0913098	-2.79091	ITGAV	integrin, alpha V
17055295	-0.706083	5.30136	-3.67395	0.00610549	0.0914333	-2.79331	VWDE	von Willebrand factor D and EGF domains
16894335	0.871552	7.00955	3.6709	0.00613267	0.0917234	-2.79798	ADAM17	ADAM metallopeptidase domain 17
16775136	-1.35012	7.49954	-3.67048	0.00613637	0.0917234	-2.79861	PCDH17	protocadherin 17
16959441	0.57708	7.23235	3.66856	0.00615363	0.0918953	-2.80156	AMOTL2	angiomotin like 2
16765056	-0.591574	5.05878	-3.65738	0.00625475	0.0933181	-2.81866	KRT76	keratin 76, type II
16758299	-0.513113	4.47918	-3.65372	0.00628821	0.0937296	-2.82426	LRRC43	leucine rich repeat containing 43
16667011	0.743079	7.54036	3.65204	0.00630368	0.0938106	-2.82684	ZNF326	zinc finger protein 326
16889563	0.921338	6.42603	3.65132	0.00631028	0.0938106	-2.82794	FZD7	frizzled class receptor 7
16831046	-0.517314	5.44067	-3.65121	0.00631129	0.0938106	-2.82811	USP43	ubiquitin specific peptidase 43
16720258	0.63624	5.78567	3.64836	0.00633758	0.0940719	-2.83247	DRD4	dopamine receptor D4
16660596	-1.13001	6.2352	-3.6474	0.0063465	0.0940719	-2.83394	EPHB2	EPH receptor B2
16905371	-0.513977	6.71454	-3.64737	0.00634673	0.0940719	-2.83398	KIAA1715	KIAA1715
16798842	0.532622	6.37102	3.64637	0.00635602	0.0940719	-2.83552	FAN1	FANCD2/FANCI-associated nuclease 1
17098332	-0.643896	6.66633	-3.64612	0.00635836	0.0940719	-2.8359	GOLGA1	golgin A1
16696548	0.472134	8.74272	3.64426	0.00637565	0.0942402	-2.83875	RC3H1	ring finger and CCCH-type domains 1
16848453	-0.486804	7.43333	-3.63684	0.0064452	0.0951801	-2.85013	SLC39A11	solute carrier family 39, member 11
17065084	-0.561338	5.36828	-3.62962	0.00651351	0.0960153	-2.86119	FBXO25	F-box protein 25
17020988	-1.08192	5.13665	-3.62926	0.00651696	0.0960153	-2.86175	RNU6-84P	RNA, U6 small nuclear 84, pseudogene
16732224	-0.630205	6.5268	-3.62896	0.00651982	0.0960153	-2.86221	ABCG4	ATP-binding cassette, sub-family G (WHITE), member 4
16942003	-0.458512	9.22998	-3.62478	0.00655988	0.0965162	-2.86863	APPL1	adaptor protein, phosphotyrosine interaction, PH domain and leucine zipper containing 1
16981345	-0.576727	6.69392	-3.6208	0.00659821	0.0969907	-2.87474	SH3RF1	SH3 domain containing ring finger 1
16958844	-0.858948	7.98681	-3.61955	0.00661026	0.0970534	-2.87665	GATA2	GATA binding protein 2
17107640	1.09641	4.46559	3.61872	0.00661828	0.0970534	-2.87792	XX-FW81066F1.2
16920610	0.561784	5.0556	3.61845	0.00662089	0.0970534	-2.87834	MTRNR2L3	MT-RNR2-like 3
17004657	-0.464513	4.93951	-3.61746	0.00663053	0.0970534	-2.87986	BMP6	bone morphogenetic protein 6
17101422	-0.662236	5.40819	-3.61689	0.00663602	0.0970534	-2.88073	CLCN4	chloride channel, voltage-sensitive 4
16748304	0.504346	6.08898	3.61624	0.0066424	0.0970534	-2.88174	GABARAPL1	GABA(A) receptor-associated protein like 1
16763410	0.67648	4.96096	3.61596	0.00664507	0.0970534	-2.88216	NELL2	neural EGFL like 2
16902254	0.493382	7.41506	3.6138	0.00666612	0.0972717	-2.88548	TMEM185B	transmembrane protein 185B
16978184	-0.547264	3.65509	-3.60852	0.00671793	0.097938	-2.89359	ADH4	alcohol dehydrogenase 4 (class II), pi polypeptide
16997615	-0.801867	7.42681	-3.60774	0.00672556	0.0979597	-2.89478	SERINC5	serine incorporator 5
17114192	0.908152	4.69707	3.60692	0.00673366	0.0979882	-2.89604	FRMD7	FERM domain containing 7
16971867	-0.660134	5.2984	-3.60494	0.00675327	0.098184	-2.89909	TMEM144	transmembrane protein 144
16842659	-1.17171	7.57424	-3.60395	0.00676305	0.0982366	-2.90061	ALDOC	aldolase C, fructose-bisphosphate
17030176	0.49247	6.66175	3.60018	0.00680056	0.0986019	-2.9064	HLA-G	major histocompatibility complex, class I, G
17035037	0.49247	6.66175	3.60018	0.00680056	0.0986019	-2.9064	HLA-G	major histocompatibility complex, class I, G
16870984	0.825778	5.89179	3.59822	0.00682009	0.0987953	-2.90941	ZNF681	zinc finger protein 681
16969528	-0.505134	8.52792	-3.59457	0.00685675	0.0991908	-2.91503	AIMP1	aminoacyl tRNA synthetase complex-interacting multifunctional protein 1
16765683	1.087	8.89437	3.59426	0.00685983	0.0991908	-2.9155	PHC1	polyhomeotic homolog 1 (Drosophila)
17055978	-1.18189	7.44814	-3.59339	0.00686865	0.0992283	-2.91685	C7orf31	chromosome 7 open reading frame 31
16815774	0.578868	7.98327	3.59212	0.00688147	0.0992579	-2.9188	C16orf72	chromosome 16 open reading frame 72
16980918	-1.07808	4.70197	-3.59183	0.00688433	0.0992579	-2.91923	CTSO	cathepsin O
16862563	0.795798	3.93898	3.59134	0.00688936	0.0992579	-2.92	CEACAM6	carcinoembryonic antigen-related cell adhesion molecule 6 (non-specific cross reacting antigen)
16736773	0.93184	6.31381	3.59065	0.0068963	0.0992681	-2.92105	SLC5A12	solute carrier family 5 (sodium/monocarboxylate cotransporter), member 12
17006122	0.489558	6.67333	3.58828	0.00692038	0.099525	-2.92471	HLA-G	major histocompatibility complex, class I, G
16915009	-0.51367	6.88829	-3.58621	0.00694136	0.0997368	-2.92788	FAM210B	family with sequence similarity 210, member B
16799170	-0.530707	10.1197	-3.57962	0.0070089	0.100616	-2.93802	C15orf41	chromosome 15 open reading frame 41
16775823	0.630709	8.1652	3.57704	0.00703559	0.100909	-2.942	GPR180	G protein-coupled receptor 180
16691078	0.675019	6.68254	3.57481	0.00705866	0.101149	-2.94543	RSBN1	round spermatid basic protein 1
16839462	-0.570334	7.40471	-3.56601	0.00715054	0.102325	-2.95898	RILP	Rab interacting lysosomal protein
16999421	-0.598109	6.95974	-3.56573	0.00715355	0.102325	-2.95942	2003-03-01	membrane-associated ring finger (C3HC4) 3, E3 ubiquitin protein ligase
16984347	-0.607358	6.8087	-3.56351	0.00717696	0.102567	-2.96284	FBXO4	F-box protein 4
16953187	-0.566447	6.60846	-3.56008	0.00721321	0.102933	-2.96812	CSPG5	chondroitin sulfate proteoglycan 5 (neuroglycan C)
16904365	-0.60213	4.53139	-3.55978	0.00721649	0.102933	-2.96859	IFIH1	interferon induced with helicase C domain 1
17039217	0.511493	6.71663	3.55927	0.0072219	0.102933	-2.96938	CDSN	corneodesmosin
17122168	0.787765	2.0654	3.55709	0.00724506	0.103171	-2.97273	ZNF66	zinc finger protein 66
16846568	-0.653027	7.65853	-3.55371	0.00728122	0.103593	-2.97794	PPP1R9B	protein phosphatase 1, regulatory subunit 9B
17080946	-0.509975	9.16332	-3.55036	0.00731722	0.103904	-2.9831	KIAA0196	KIAA0196
16790739	0.468714	5.14025	3.54969	0.00732444	0.103904	-2.98414	CEBPE	CCAAT/enhancer binding protein (C/EBP), epsilon
17079005	-0.578396	7.66877	-3.54932	0.00732846	0.103904	-2.98471	TMEM55A	transmembrane protein 55A
16967664	-0.663804	4.26985	-3.54926	0.00732909	0.103904	-2.9848	NPFFR2	neuropeptide FF receptor 2
16850806	-0.549293	6.27104	-3.54724	0.00735098	0.103985	-2.98792	MTCL1	microtubule crosslinking factor 1
17007930	0.551096	8.08653	3.54704	0.00735317	0.103985	-2.98823	BRPF3	bromodomain and PHD finger containing, 3
17072664	-0.536901	3.80554	-3.54692	0.00735442	0.103985	-2.98841	POU5F1B	POU class 5 homeobox 1B
16766137	0.690046	7.24114	3.54387	0.00738759	0.104362	-2.99312	TIMELESS	timeless circadian clock
16870581	-0.514956	7.77835	-3.54121	0.00741659	0.104679	-2.99722	NR2C2AP	nuclear receptor 2C2-associated protein
16864167	0.549665	5.64877	3.53898	0.00744103	0.104931	-3.00066	FCGRT	Fc fragment of IgG, receptor, transporter, alpha
16933960	-0.561066	6.72416	-3.53694	0.00746342	0.105154	-3.00381	DUSP18	dual specificity phosphatase 18
17054377	0.683259	7.50335	3.5332	0.00750475	0.105559	-3.00959	INTS1	integrator complex subunit 1
16907427	-0.572056	5.91937	-3.53296	0.00750742	0.105559	-3.00996	ICA1L	islet cell autoantigen 1,69kDa-like
16860062	0.681001	6.07207	3.53254	0.00751201	0.105559	-3.0106	CTC-260F20.3; YJEFN3	; YjeF N-terminal domain containing 3
17050778	0.570325	6.28094	3.52943	0.00754658	0.105951	-3.0154	ING3	inhibitor of growth family, member 3
16669255	0.588177	8.5633	3.52856	0.00755634	0.105995	-3.01676	MAN1A2	mannosidase, alpha, class 1A, member 2
16708933	-0.585936	6.07986	-3.52556	0.00758983	0.106371	-3.02138	GSTO2	glutathione S-transferase omega 2
16842171	-0.728829	4.63338	-3.52401	0.00760728	0.106522	-3.02379	TBC1D28	TBC1 domain family, member 28
17100420	0.920139	7.00903	3.51828	0.00767185	0.107332	-3.03263	NRARP	NOTCH-regulated ankyrin repeat protein
16998906	-0.55847	6.21717	-3.51706	0.00768572	0.107432	-3.03452	MCC	mutated in colorectal cancers
16873534	0.668115	7.53097	3.51237	0.00773922	0.108085	-3.04177	CCDC8	coiled-coil domain containing 8
16750300	-0.559203	7.50148	-3.51086	0.00775653	0.108232	-3.04411	TMEM117	transmembrane protein 117
16859600	0.64591	7.38174	3.50747	0.00779543	0.108666	-3.04934	MAP1S	microtubule-associated protein 1S
16941176	0.570059	7.2903	3.50693	0.0078017	0.108666	-3.05018	RBM15B	RNA binding motif protein 15B
17017602	0.600167	7.05132	3.50637	0.0078081	0.108666	-3.05104	DXO	decapping exoribonuclease
16798765	-0.7311	5.49862	-3.50566	0.00781631	0.108686	-3.05214	CHRNA7	cholinergic receptor, nicotinic, alpha 7 (neuronal)
17109503	-0.530503	7.83274	-3.50328	0.00784386	0.108817	-3.05582	PHKA2	phosphorylase kinase, alpha 2 (liver)
16668730	0.639719	7.29871	3.50321	0.00784472	0.108817	-3.05593	DDX20	DEAD (Asp-Glu-Ala-Asp) box polypeptide 20
16710126	-0.978576	5.93602	-3.50308	0.00784624	0.108817	-3.05613	HTRA1	HtrA serine peptidase 1
16749939	-0.580942	4.27023	-3.49611	0.00792762	0.109711	-3.06692	LRRK2	leucine-rich repeat kinase 2
16742002	0.496299	7.75549	3.49587	0.00793043	0.109711	-3.06729	C2CD3	C2 calcium-dependent domain containing 3
17092122	-0.608726	4.80778	-3.49579	0.00793133	0.109711	-3.06741	SPATA6L	spermatogenesis associated 6-like
16951955	0.54606	7.3234	3.49394	0.00795306	0.109877	-3.07027	GLB1; TMPPE	galactosidase, beta 1; transmembrane protein with metallophosphoesterase domain
16924668	0.623318	7.4049	3.4936	0.00795711	0.109877	-3.0708	LTN1	listerin E3 ubiquitin protein ligase 1
17088838	0.649826	8.28305	3.49189	0.00797728	0.11006	-3.07345	RABGAP1	RAB GTPase activating protein 1
17059660	-0.556921	8.43144	-3.49073	0.00799094	0.110153	-3.07524	KRIT1	KRIT1, ankyrin repeat containing
16862484	1.08688	9.68669	3.4895	0.00800561	0.11026	-3.07715	CCDC97	coiled-coil domain containing 97
16659686	0.509113	8.07274	3.48771	0.0080268	0.110454	-3.07992	DDI2; RSC1A1	DNA-damage inducible 1 homolog 2; regulatory solute carrier protein, family 1, member 1
17032242	0.578872	7.03111	3.48715	0.0080335	0.110454	-3.08079	DXO	decapping exoribonuclease
17048321	-0.51237	9.41263	-3.48601	0.00804701	0.110544	-3.08254	ANKIB1	ankyrin repeat and IBR domain containing 1
16952280	-0.645334	5.85428	-3.4836	0.00807584	0.110845	-3.08628	SCN5A	sodium channel, voltage gated, type V alpha subunit
16833373	0.598365	7.27294	3.47978	0.00812169	0.111378	-3.0922	RASL10B	RAS-like, family 10, member B
16957433	-0.521481	3.97897	-3.47846	0.0081376	0.1115	-3.09424	CD200R1	CD200 receptor 1
16717775	-0.713377	7.90385	-3.47683	0.00815732	0.111618	-3.09677	NPM3	nucleophosmin/nucleoplasmin 3
17089849	0.541699	8.21177	3.47659	0.00816015	0.111618	-3.09714	TBC1D13	TBC1 domain family, member 13
16741173	-0.634498	6.66864	-3.47108	0.00822711	0.112437	-3.10567	UNC93B1	unc-93 homolog B1 (C. elegans)
16900441	-0.694114	7.5715	-3.46936	0.00824815	0.112628	-3.10834	DUSP2	dual specificity phosphatase 2
17099192	0.529531	7.87047	3.46505	0.00830112	0.113255	-3.11503	UCK1	uridine-cytidine kinase 1
17029456	0.574814	7.04905	3.46261	0.00833123	0.113374	-3.11881	DXO	decapping exoribonuclease
17036949	0.574814	7.04905	3.46261	0.00833123	0.113374	-3.11881	DXO	decapping exoribonuclease
17042197	0.574814	7.04905	3.46261	0.00833123	0.113374	-3.11881	DXO	decapping exoribonuclease
17095936	0.517453	7.19726	3.45912	0.00837455	0.113867	-3.12423	BICD2	bicaudal D homolog 2 (Drosophila)
16876060	0.642187	7.12071	3.45279	0.00845369	0.114778	-3.13405	ZNF256	zinc finger protein 256
16914183	-0.495274	3.81233	-3.45261	0.00845596	0.114778	-3.13433	SEMG1	semenogelin I
16808318	-0.586577	7.99576	-3.45202	0.00846326	0.114779	-3.13523	AC011330.5; PPIP5K1	; diphosphoinositol pentakisphosphate kinase 1
16911432	-0.592243	6.68531	-3.45063	0.00848084	0.11492	-3.1374	SLX4IP	SLX4 interacting protein
16695490	-1.18098	7.09839	-3.449	0.00850142	0.115101	-3.13993	F11R; RP11-544M22.13	; F11 receptor
16667625	0.604483	6.56622	3.44528	0.00854851	0.11564	-3.1457	TRMT13	tRNA methyltransferase 13 homolog (S. cerevisiae)
16831247	-0.651063	5.94745	-3.44341	0.00857232	0.115819	-3.1486	ARHGAP44	Rho GTPase activating protein 44
17091928	0.474363	7.31075	3.44277	0.00858044	0.115819	-3.14959	FOXD4	forkhead box D4
17067190	0.741054	6.71582	3.44254	0.00858349	0.115819	-3.14996	DPYSL2	dihydropyrimidinase-like 2
16888847	0.995643	5.76032	3.43971	0.00861964	0.116208	-3.15435	NAB1	NGFI-A binding protein 1 (EGR1 binding protein 1)
16668772	0.776167	5.9966	3.43877	0.00863172	0.116245	-3.15581	CTTNBP2NL	CTTNBP2 N-terminal like
16899429	0.445775	7.79236	3.43824	0.00863852	0.116245	-3.15663	GCFC2	GC-rich sequence DNA-binding factor 2
16808320	-0.481904	9.31008	-3.4378	0.00864419	0.116245	-3.15731	AC011330.5; PPIP5K1	; diphosphoinositol pentakisphosphate kinase 1
17120692	-0.608465	4.24611	-3.43595	0.00866805	0.116467	-3.16019	OVOS2; RP11-726G1.1
17013468	-0.827741	6.30591	-3.43442	0.00868779	0.116634	-3.16257	STXBP5	syntaxin binding protein 5 (tomosyn)
17071208	-0.589635	10.8187	-3.43279	0.0087089	0.11673	-3.1651	LAPTM4B	lysosomal protein transmembrane 4 beta
16839689	-0.456226	4.05154	-3.43228	0.00871547	0.11673	-3.16589	OR1E1	olfactory receptor, family 1, subfamily E, member 1
16845219	0.857976	5.70082	3.4315	0.00872554	0.11673	-3.16709	CCR10	chemokine (C-C motif) receptor 10
16955324	-0.698535	6.15619	-3.43091	0.00873331	0.11673	-3.16802	IL17RD	interleukin 17 receptor D
16690019	0.592597	4.00136	3.43065	0.00873669	0.11673	-3.16842	PLPPR5	phospholipid phosphatase related 5
16721223	-0.773445	5.10867	-3.43048	0.00873884	0.11673	-3.16868	OR52J3	olfactory receptor, family 52, subfamily J, member 3
17081708	-0.470856	8.85343	-3.42685	0.00878622	0.117265	-3.17432	AGO2	argonaute RISC catalytic component 2
16668969	0.737235	7.78455	3.42469	0.00881452	0.117444	-3.17768	HIPK1	homeodomain interacting protein kinase 1
16727401	0.800212	5.62236	3.42435	0.008819	0.117444	-3.17821	NPAS4	neuronal PAS domain protein 4
16985162	0.530143	8.42268	3.42282	0.00883907	0.117444	-3.18058	IPO11	importin 11
16906000	-0.94521	4.99051	-3.42249	0.00884343	0.117444	-3.1811	SESTD1	SEC14 and spectrin domains 1
16747184	-0.807419	5.64813	-3.42243	0.00884423	0.117444	-3.18119	CD9	CD9 molecule
17048072	-0.570859	3.67901	-3.42194	0.00885071	0.117444	-3.18195	STEAP1	six transmembrane epithelial antigen of the prostate 1
16710271	-0.437769	9.58822	-3.4219	0.00885118	0.117444	-3.18201	BUB3	BUB3 mitotic checkpoint protein
16763458	0.794431	5.49123	3.42081	0.00886567	0.117538	-3.18372	DBX2	developing brain homeobox 2
17048190	-0.687538	4.98645	-3.41915	0.00888753	0.11773	-3.18628	CDK14	cyclin-dependent kinase 14
17087034	-0.512935	9.96339	-3.4183	0.00889883	0.117782	-3.18761	HIATL1	hippocampus abundant transcript-like 1
16697492	-0.767665	4.42663	-3.41366	0.00896057	0.118501	-3.19482	KCNT2	potassium channel, sodium activated subfamily T, member 2
16907104	-0.553	6.26206	-3.41311	0.00896798	0.118501	-3.19569	KCTD18	potassium channel tetramerization domain containing 18
16808751	-0.638018	7.05662	-3.40798	0.00903687	0.119241	-3.20367	MYEF2	myelin expression factor 2
17071584	-0.545934	8.58935	-3.40782	0.00903896	0.119241	-3.20391	ATP6V1C1	ATPase, H+ transporting, lysosomal 42kDa, V1 subunit C1
17114288	-1.40027	7.87008	-3.40562	0.00906871	0.119482	-3.20734	GPC3	glypican 3
16815914	0.749834	6.55349	3.40536	0.0090722	0.119482	-3.20774	SNN	stannin
16668712	0.499805	5.9852	3.40302	0.00910395	0.119801	-3.21138	RAP1A	RAP1A, member of RAS oncogene family
17105242	0.562838	5.12955	3.40162	0.009123	0.119953	-3.21356	PABPC5	poly(A) binding protein, cytoplasmic 5
16821239	-0.521951	8.5737	-3.39968	0.00914942	0.120201	-3.21657	CENPN	centromere protein N
17027330	0.503414	6.45955	3.39711	0.00918462	0.120394	-3.22058	HLA-G	major histocompatibility complex, class I, G
17037658	0.503414	6.45955	3.39711	0.00918462	0.120394	-3.22058	HLA-G	major histocompatibility complex, class I, G
16684744	0.552934	5.15277	3.3966	0.00919158	0.120394	-3.22137	SYNC	syncoilin, intermediate filament protein
16674604	-0.610178	6.92121	-3.39596	0.00920033	0.120394	-3.22236	MR1	major histocompatibility complex, class I-related
16808328	-0.50654	8.43082	-3.39585	0.00920184	0.120394	-3.22253	AC011330.5; PPIP5K1	; diphosphoinositol pentakisphosphate kinase 1
17107462	0.6524	4.61818	3.39229	0.00925097	0.120908	-3.22808	SPANXN4	SPANX family, member N4
16848318	0.593544	4.54273	3.3919	0.00925629	0.120908	-3.22868	ABCA5	ATP-binding cassette, sub-family A (ABC1), member 5
16955595	-0.687706	4.99008	-3.39049	0.00927585	0.121064	-3.23088	C3orf67	chromosome 3 open reading frame 67
16856232	-0.547031	7.30085	-3.38979	0.0092856	0.121092	-3.23198	FSTL3	follistatin-like 3 (secreted glycoprotein)
17088701	0.965224	6.9188	3.38849	0.0093036	0.121115	-3.234	DAB2IP	DAB2 interacting protein
16908834	0.690976	6.52323	3.38815	0.00930826	0.121115	-3.23452	OBSL1	obscurin-like 1
17085685	-0.429553	6.43041	-3.38802	0.00931013	0.121115	-3.23473	TJP2	tight junction protein 2
16811638	-0.524692	6.75597	-3.38565	0.0093431	0.121445	-3.23841	SEMA7A	semaphorin 7A, GPI membrane anchor (John Milton Hagen blood group)
16949619	-0.657022	5.5456	-3.38466	0.00935707	0.121528	-3.23997	OSTN	osteocrin
17060677	-0.550805	7.89643	-3.38378	0.00936934	0.121588	-3.24134	TFR2	transferrin receptor 2
16733963	-0.594427	6.26514	-3.383	0.00938026	0.121631	-3.24255	LMNTD2	lamin tail domain containing 2
17099001	-0.722355	7.92732	-3.37921	0.00943355	0.122177	-3.24845	CRAT	carnitine O-acetyltransferase
16868940	-1.07446	6.84843	-3.37891	0.00943772	0.122177	-3.24891	RGL3	ral guanine nucleotide dissociation stimulator-like 3
17086193	0.750295	11.4014	3.37707	0.00946375	0.122415	-3.25178	PSAT1	phosphoserine aminotransferase 1
16772994	0.792247	5.7544	3.37569	0.00948329	0.122568	-3.25393	IFT88	intraflagellar transport 88
16943548	-0.585999	7.90222	-3.37283	0.00952396	0.122994	-3.25839	ALCAM	activated leukocyte cell adhesion molecule
17062832	0.538556	6.91725	3.37106	0.00954917	0.12322	-3.26115	ZC3HC1	zinc finger, C3HC-type containing 1
16885685	-0.446601	8.08985	-3.3699	0.00956578	0.123334	-3.26296	POTEE	POTE ankyrin domain family, member E
16691486	0.719913	7.14359	3.3673	0.00960312	0.123716	-3.26701	GDAP2	ganglioside induced differentiation associated protein 2
16982426	0.457926	8.52788	3.36461	0.00964187	0.124115	-3.27121	YTHDC1	YTH domain containing 1
16818114	-0.907226	6.98574	-3.36184	0.00968186	0.124495	-3.27552	HSD3B7	hydroxy-delta-5-steroid dehydrogenase, 3 beta- and steroid delta-isomerase 7
17112560	0.596872	7.2019	3.36149	0.00968704	0.124495	-3.27608	NAP1L3	nucleosome assembly protein 1-like 3
17071188	-0.500774	8.86303	-3.3594	0.00971736	0.124784	-3.27933	MTDH	metadherin
16978728	-0.820941	7.38514	-3.35746	0.00974565	0.125047	-3.28236	TBCK	TBC1 domain containing kinase
16769159	-0.499759	7.22601	-3.35635	0.00976181	0.125154	-3.28409	GNPTAB	N-acetylglucosamine-1-phosphate transferase, alpha and beta subunits
16948493	0.929725	7.62339	3.35365	0.00980139	0.125464	-3.2883	ATP11B	ATPase, class VI, type 11B
17013520	-0.594167	6.24727	-3.35322	0.00980779	0.125464	-3.28898	SASH1	SAM and SH3 domain containing 1
16800061	1.02245	5.31295	3.35309	0.00980961	0.125464	-3.28917	CAPN3; RP11-164J13.1	; calpain 3
16858823	0.623258	9.93729	3.3485	0.00987743	0.12605	-3.29635	NACC1	nucleus accumbens associated 1, BEN and BTB (POZ) domain containing
16866709	0.592067	7.21566	3.34793	0.00988585	0.12605	-3.29723	AC005943.2; MBD3	; methyl-CpG binding domain protein 3
16832880	-0.594024	6.74904	-3.34768	0.0098895	0.12605	-3.29762	ADAP2	ArfGAP with dual PH domains 2
16699458	0.560986	8.08862	3.34767	0.00988969	0.12605	-3.29764	RAB3GAP2	RAB3 GTPase activating protein subunit 2 (non-catalytic)
16679301	-0.555853	4.59948	-3.34712	0.00989782	0.12605	-3.29849	FMN2	formin 2
17114017	-0.437507	10.2297	-3.34678	0.00990282	0.12605	-3.29902	ZDHHC9	zinc finger, DHHC-type containing 9
16834124	0.624022	3.20909	3.34535	0.00992407	0.126219	-3.30125	AC037482.2; KRTAP4-7	; keratin associated protein 4-7
16985094	0.580031	8.70512	3.34435	0.00993894	0.126308	-3.30281	ZSWIM6	zinc finger, SWIM-type containing 6
16776052	0.474221	11.591	3.33869	0.0100237	0.127284	-3.31165	TM9SF2	transmembrane 9 superfamily member 2
17086540	-0.515176	6.88461	-3.33649	0.0100568	0.127602	-3.31508	CTSL	cathepsin L
16675558	-0.487158	7.83605	-3.33575	0.010068	0.127642	-3.31624	NEK7	NIMA-related kinase 7
16743111	-0.667669	9.04168	-3.33376	0.0100981	0.127923	-3.31935	CTSC	cathepsin C
16842995	-0.87759	7.75964	-3.32884	0.010173	0.128769	-3.32703	ABHD15	abhydrolase domain containing 15
16732315	0.705766	9.37687	3.32629	0.0102121	0.129162	-3.33103	RNF26	ring finger protein 26
17075529	0.684165	6.02654	3.32207	0.010277	0.129879	-3.33762	ENTPD4	ectonucleoside triphosphate diphosphohydrolase 4
16808665	0.588336	5.90157	3.31701	0.0103554	0.130759	-3.34552	GATM	glycine amidinotransferase (L-arginine:glycine amidinotransferase)
16847698	0.458	5.69575	3.31652	0.010363	0.130759	-3.34629	CSHL1	chorionic somatomammotropin hormone-like 1
17094064	-0.628248	7.94402	-3.31126	0.0104453	0.131693	-3.35452	RP11-613M10.9; SHB	; Src homology 2 domain containing adaptor protein B
16991192	0.468854	5.88992	3.3091	0.0104793	0.13192	-3.3579	GPX3	glutathione peroxidase 3
16792810	-0.444313	8.18337	-3.30906	0.0104798	0.13192	-3.35795	NIN	ninein (GSK3B interacting protein)
17005138	0.79079	9.37493	3.3074	0.010506	0.132112	-3.36054	CAP2	CAP, adenylate cyclase-associated protein, 2 (yeast)
16972129	-0.643525	6.00071	-3.30699	0.0105125	0.132112	-3.36119	KLHL2	kelch-like family member 2
16677723	-0.515824	5.64215	-3.30652	0.0105199	0.132112	-3.36192	HLX	H2.0-like homeobox
16850216	0.451216	6.1339	3.30591	0.0105297	0.13213	-3.36288	SECTM1	secreted and transmembrane 1
16712086	0.605007	4.81894	3.3036	0.0105663	0.132485	-3.36649	ITGA8	integrin, alpha 8
16791991	0.621273	8.27385	3.30123	0.010604	0.132855	-3.3702	NFKBIA	nuclear factor of kappa light polypeptide gene enhancer in B-cells inhibitor, alpha
16849788	-0.515699	7.82195	-3.29955	0.0106308	0.133086	-3.37282	SLC38A10	solute carrier family 38, member 10
16939960	-0.494472	8.32837	-3.29083	0.0107713	0.134609	-3.38647	KIF15	kinesin family member 15
16826460	-0.650568	5.6324	-3.29076	0.0107725	0.134609	-3.38658	SALL1	spalt-like transcription factor 1
17039692	0.558018	7.0515	3.29011	0.010783	0.134609	-3.3876	DXO	decapping exoribonuclease
16795508	-0.544992	6.52941	-3.28991	0.0107863	0.134609	-3.38791	GALC	galactosylceramidase
16799244	0.646206	6.58554	3.28823	0.0108137	0.134794	-3.39055	FAM98B	family with sequence similarity 98, member B
17014091	-0.485214	8.39116	-3.28796	0.010818	0.134794	-3.39097	SNX9	sorting nexin 9
16767794	-0.534799	8.81178	-3.28689	0.0108354	0.134801	-3.39263	OSBPL8	oxysterol binding protein-like 8
16958616	0.436614	6.75268	3.28689	0.0108354	0.134801	-3.39264	RNU1-30P	RNA, U1 small nuclear 30, pseudogene
16809377	-0.559304	5.80684	-3.28508	0.0108651	0.135064	-3.39548	GNB5	guanine nucleotide binding protein (G protein), beta 5
16716956	-0.514041	5.2577	-3.28282	0.0109022	0.135419	-3.39902	TLL2	tolloid-like 2
16960705	0.790332	5.30731	3.28049	0.0109404	0.13563	-3.40266	PLCH1	phospholipase C, eta 1
16942270	0.463534	8.07021	3.28044	0.0109412	0.13563	-3.40273	PTPRG	protein tyrosine phosphatase, receptor type, G
16931788	0.948843	6.24008	3.28006	0.0109476	0.13563	-3.40334	MAPK8IP2	mitogen-activated protein kinase 8 interacting protein 2
16900264	0.922293	5.70409	3.27972	0.0109531	0.13563	-3.40386	ZNF514	zinc finger protein 514
16782975	0.45211	4.77932	3.27917	0.0109622	0.135637	-3.40473	FOXG1	forkhead box G1
17054631	0.485777	4.7507	3.27766	0.0109873	0.135842	-3.4071	CARD11	caspase recruitment domain family, member 11
17040816	0.570701	8.70933	3.27595	0.0110156	0.136071	-3.40977	CSNK2B; LY6G5B	casein kinase 2, beta polypeptide; lymphocyte antigen 6 complex, locus G5B
17123602	-0.652679	4.87884	-3.27547	0.0110236	0.136071	-3.41053	APOBEC3AP1	apolipoprotein B mRNA editing enzyme, catalytic polypeptide-like 3A pseudogene 1
16834508	0.644689	6.39135	3.275	0.0110314	0.136071	-3.41126	AOC2	amine oxidase, copper containing 2 (retina-specific)
16810743	0.445924	6.61807	3.27421	0.0110444	0.136126	-3.41249	IGDCC3	immunoglobulin superfamily, DCC subclass, member 3
17117665	-0.867823	6.58472	-3.27292	0.0110661	0.136254	-3.41452	ARPIN	actin-related protein 2/3 complex inhibitor
16700888	0.738184	10.3186	3.27257	0.0110719	0.136254	-3.41507	NID1	nidogen 1
16947377	0.602591	6.62366	3.27131	0.011093	0.136409	-3.41704	RSRC1	arginine/serine-rich coiled-coil 1
16913761	0.54363	8.3649	3.26758	0.0111555	0.137025	-3.42288	PLCG1	phospholipase C, gamma 1
17021235	-0.451929	5.35928	-3.2673	0.0111603	0.137025	-3.42333	SNAP91	synaptosomal-associated protein, 91kDa
17022939	0.70314	6.11808	3.26445	0.0112084	0.137484	-3.42779	TSPYL4	TSPY-like 4
17038221	0.581908	8.62759	3.26406	0.0112149	0.137484	-3.4284	CSNK2B; LY6G5B	casein kinase 2, beta polypeptide; lymphocyte antigen 6 complex, locus G5B
16764975	-0.506914	5.27736	-3.26136	0.0112606	0.137938	-3.43262	KRT74	keratin 74, type II
16690090	0.559418	3.23776	3.25926	0.0112964	0.13827	-3.43592	LRRC39	leucine rich repeat containing 39
16734092	0.581166	6.7622	3.25745	0.0113273	0.138477	-3.43875	CEND1	cell cycle exit and neuronal differentiation 1
17120740	-0.459237	5.07236	-3.25726	0.0113306	0.138477	-3.43906	OTOGL	otogelin-like
17052645	-0.451546	3.29444	-3.25644	0.0113447	0.138489	-3.44035	TRBC2; TRBV28	T cell receptor beta constant 2; T cell receptor beta variable 28
17111008	-0.538278	6.83255	-3.25618	0.011349	0.138489	-3.44074	NUDT11	nudix (nucleoside diphosphate linked moiety X)-type motif 11
16668047	0.840841	5.682	3.25465	0.0113754	0.138705	-3.44315	STXBP3	syntaxin binding protein 3
16734287	-0.572095	4.62105	-3.25346	0.0113958	0.138848	-3.44502	KRTAP5-3	keratin associated protein 5-3
16777278	0.540692	9.44363	3.25212	0.0114189	0.139022	-3.44711	SKA3	spindle and kinetochore associated complex subunit 3
17094082	0.600721	4.91653	3.25092	0.0114396	0.139071	-3.449	IGFBPL1	insulin-like growth factor binding protein-like 1
16796854	-0.432078	5.77401	-3.25074	0.0114427	0.139071	-3.44928	MOK	MOK protein kinase
16946077	0.908102	6.24074	3.25037	0.011449	0.139071	-3.44985	IL20RB	interleukin 20 receptor beta
16989736	-0.840901	10.3466	-3.24854	0.0114808	0.13929	-3.45273	EGR1	early growth response 1
17080897	-0.650741	6.61083	-3.24832	0.0114845	0.13929	-3.45306	MTSS1	metastasis suppressor 1
17014324	-0.430709	7.18521	-3.24727	0.0115028	0.139406	-3.45471	MRPL18	mitochondrial ribosomal protein L18
17005751	0.520104	8.04459	3.24568	0.0115306	0.139564	-3.45722	ABT1	activator of basal transcription 1
17103951	0.591143	7.08966	3.24551	0.0115334	0.139564	-3.45747	TSPYL2	TSPY-like 2
17111435	1.03638	6.18738	3.24477	0.0115464	0.139617	-3.45864	WNK3	WNK lysine deficient protein kinase 3
17068956	-0.43625	8.11844	-3.24188	0.0115969	0.14012	-3.46317	MRPL15	mitochondrial ribosomal protein L15
16668170	0.752006	7.01469	3.24036	0.0116235	0.140336	-3.46555	CELSR2	cadherin, EGF LAG seven-pass G-type receptor 2
16827761	0.470605	8.53152	3.23819	0.0116617	0.14069	-3.46895	EXOSC6	exosome component 6
16683960	-0.534912	7.08982	-3.23695	0.0116837	0.140848	-3.47091	MAP3K6	mitogen-activated protein kinase kinase kinase 6
17037670	0.475518	5.67283	3.23645	0.0116925	0.140848	-3.47169	HLA-A	major histocompatibility complex, class I, A
16745236	0.887919	9.45866	3.2356	0.0117076	0.140924	-3.47302	H2AFX	H2A histone family, member X
16988703	0.764101	7.72842	3.23387	0.0117381	0.141126	-3.47573	LMNB1	lamin B1
16914888	0.509717	7.32565	3.23358	0.0117433	0.141126	-3.47619	MOCS3	molybdenum cofactor synthesis 3
16660555	-0.477024	5.39067	-3.23211	0.0117695	0.141126	-3.4785	EPHA8	EPH receptor A8
17013072	-1.05196	5.62279	-3.23205	0.0117705	0.141126	-3.47859	HECA	hdc homolog, cell cycle regulator
16896398	-0.433513	8.30811	-3.23152	0.01178	0.141126	-3.47942	HEATR5B	HEAT repeat containing 5B
16909482	-0.781424	6.77898	-3.23134	0.0117832	0.141126	-3.4797	HTR2B	5-hydroxytryptamine (serotonin) receptor 2B, G protein-coupled
16673191	0.594078	5.55977	3.23076	0.0117935	0.141126	-3.48061	PBX1	pre-B-cell leukemia homeobox 1
17024198	-0.468254	5.94582	-3.23067	0.0117952	0.141126	-3.48076	NHSL1	NHS-like 1
16808330	-0.500972	7.15317	-3.22886	0.0118275	0.141407	-3.4836	AC011330.5; PPIP5K1	; diphosphoinositol pentakisphosphate kinase 1
16769419	1.022	9.44232	3.2275	0.0118519	0.141592	-3.48573	GLT8D2	glycosyltransferase 8 domain containing 2
17072766	-0.445214	8.2827	-3.21927	0.0120004	0.143259	-3.49865	EFR3A	EFR3 homolog A
16858210	1.3739	8.17453	3.21843	0.0120158	0.143335	-3.49998	SLC44A2	solute carrier family 44 (choline transporter), member 2
16842517	-0.448281	6.34553	-3.21792	0.0120251	0.143339	-3.50078	NOS2	nitric oxide synthase 2, inducible
16964676	-0.498488	8.29956	-3.21665	0.0120482	0.14346	-3.50277	WFS1	Wolfram syndrome 1 (wolframin)
17099076	-0.661688	7.25346	-3.21638	0.0120532	0.14346	-3.5032	PTGES	prostaglandin E synthase
16820345	-0.564657	8.53334	-3.21427	0.0120917	0.143811	-3.50651	DUS2	dihydrouridine synthase 2
17042925	0.608367	9.32202	3.21334	0.0121088	0.143907	-3.50797	ELFN1	extracellular leucine-rich repeat and fibronectin type III domain containing 1
17045566	0.546005	6.80826	3.20977	0.0121744	0.144542	-3.51358	UBE2D4	ubiquitin-conjugating enzyme E2D 4 (putative)
17040375	0.535016	6.24096	3.20923	0.0121843	0.144542	-3.51442	HLA-G	major histocompatibility complex, class I, G
16705778	-0.57343	7.44525	-3.20896	0.0121894	0.144542	-3.51485	SGPL1	sphingosine-1-phosphate lyase 1
17104313	-1.06595	5.89716	-3.20702	0.0122252	0.144858	-3.51789	AR	androgen receptor
16900931	0.571772	4.4495	3.20585	0.0122469	0.145009	-3.51973	TSGA10	testis specific, 10
16968878	0.548427	5.17247	3.20511	0.0122606	0.145063	-3.52089	MMRN1	multimerin 1
16861118	0.69949	8.06041	3.20341	0.0122922	0.145329	-3.52356	COX6B1	cytochrome c oxidase subunit VIb polypeptide 1 (ubiquitous)
16688961	-0.507315	6.37426	-3.20102	0.012337	0.14575	-3.52733	SSX2IP	synovial sarcoma, X breakpoint 2 interacting protein
16663231	-0.457935	6.69906	-3.19973	0.012361	0.145895	-3.52934	PPCS	phosphopantothenoylcysteine synthetase
16678851	-0.585232	6.00417	-3.19938	0.0123676	0.145895	-3.52989	RP5-862P8.2	Mitogen-activated protein kinase kinase kinase MLK4
16948320	0.623495	7.29798	3.19126	0.0125208	0.147594	-3.54265	USP13	ubiquitin specific peptidase 13 (isopeptidase T-3)
16850047	-0.998094	6.67488	-3.19002	0.0125445	0.147764	-3.54461	NOTUM	notum pectinacetylesterase homolog (Drosophila)
17081401	-0.482743	5.97962	-3.18659	0.01261	0.148334	-3.55	NDRG1	N-myc downstream regulated 1
16916546	-0.497478	11.1769	-3.18651	0.0126115	0.148334	-3.55013	SNRPB	small nuclear ribonucleoprotein polypeptides B and B1
17027898	0.5757	8.68496	3.18322	0.0126746	0.148966	-3.5553	CSNK2B; LY6G5B	casein kinase 2, beta polypeptide; lymphocyte antigen 6 complex, locus G5B
16667715	0.531871	10.3661	3.18242	0.0126901	0.149039	-3.55656	SLC30A7	solute carrier family 30 (zinc transporter), member 7
16833171	-0.65069	6.3908	-3.18111	0.0127152	0.149224	-3.55861	TMEM98	transmembrane protein 98
17000854	0.531569	6.34528	3.18006	0.0127355	0.149352	-3.56026	TAF7	TAF7 RNA polymerase II, TATA box binding protein (TBP)-associated factor, 55kDa
16809326	-0.713536	6.66412	-3.17814	0.0127728	0.149679	-3.56329	LYSMD2	LysM, putative peptidoglycan-binding, domain containing 2
16994779	-1.02115	5.65458	-3.17678	0.0127991	0.149878	-3.56542	CDH10	cadherin 10, type 2 (T2-cadherin)
16837493	-0.590089	7.23876	-3.17603	0.0128137	0.149939	-3.5666	TTYH2	tweety family member 2
16721905	0.475354	6.44725	3.17534	0.0128271	0.149985	-3.56768	ADM	adrenomedullin
16953279	0.59451	7.7733	3.17378	0.0128575	0.150231	-3.57014	CDC25A	cell division cycle 25A
17051376	-0.832254	6.24674	-3.17303	0.0128723	0.150293	-3.57132	TSPAN33	tetraspanin 33
16708278	0.401162	6.86577	3.1698	0.0129357	0.150923	-3.57641	HIF1AN	hypoxia inducible factor 1, alpha subunit inhibitor
17088390	-0.437224	3.60107	-3.16828	0.0129656	0.151161	-3.5788	ORM2	orosomucoid 2
17025191	-0.499796	7.96823	-3.16742	0.0129825	0.151247	-3.58015	EZR	ezrin
17121292	0.471992	6.85074	3.16319	0.0130663	0.151833	-3.58681	SORD	sorbitol dehydrogenase
16943284	0.562179	6.52152	3.16316	0.0130669	0.151833	-3.58685	TBC1D23	TBC1 domain family, member 23
16765513	0.619702	8.97787	3.16302	0.0130697	0.151833	-3.58708	CBX5	chromobox homolog 5
17097603	-0.743209	7.21103	-3.16296	0.0130708	0.151833	-3.58717	DFNB31	deafness, autosomal recessive 31
16912954	0.631352	5.74017	3.16191	0.0130918	0.151965	-3.58882	MAP1LC3A	microtubule-associated protein 1 light chain 3 alpha
16845876	0.639165	6.86802	3.16109	0.0131081	0.152044	-3.59011	MAP3K14	mitogen-activated protein kinase kinase kinase 14
16844408	0.67327	4.34457	3.15804	0.013169	0.152518	-3.59491	KRT222; RP5-1028K7.3	; keratin 222, type II
16921472	0.5066	6.9902	3.1579	0.0131717	0.152518	-3.59513	IGHV1OR21-1	immunoglobulin heavy variable 1/OR21-1 (non-functional)
16717885	-0.555969	6.19565	-3.15708	0.0131882	0.152518	-3.59642	PITX3	paired-like homeodomain 3
17081297	-0.921298	10.576	-3.15686	0.0131926	0.152518	-3.59676	RP11-240B13.2
16714747	-0.967074	5.71955	-3.15665	0.0131968	0.152518	-3.59709	RTKN2	rhotekin 2
16754324	0.785521	6.54786	3.15573	0.0132154	0.152623	-3.59855	ATXN7L3B	ataxin 7-like 3B
17052306	-0.420317	6.81013	-3.1538	0.0132543	0.152961	-3.60159	ADCK2	aarF domain containing kinase 2
16796325	0.528686	9.01401	3.15222	0.013286	0.153217	-3.60407	DICER1	dicer 1, ribonuclease type III
16787597	-0.658913	5.38214	-3.14872	0.013357	0.153923	-3.60957	RIN3	Ras and Rab interactor 3
16670364	1.23851	4.69023	3.14656	0.013401	0.154319	-3.61298	FAM231D; RP11-403I13.8	; family with sequence similarity 231, member D
16747623	-0.955177	5.83757	-3.145	0.0134329	0.154546	-3.61544	PTPN6	protein tyrosine phosphatase, non-receptor type 6
16970465	-0.878974	5.30241	-3.14455	0.0134422	0.154546	-3.61615	FAT4	FAT atypical cadherin 4
16682098	0.766376	7.82351	3.14418	0.0134497	0.154546	-3.61673	EPHA2	EPH receptor A2
16769088	-0.494636	4.03053	-3.13901	0.013556	0.155571	-3.62487	SLC5A8	solute carrier family 5 (sodium/monocarboxylate cotransporter), member 8
17069905	-0.459668	4.44956	-3.13838	0.013569	0.155571	-3.62586	XKR9	XK, Kell blood group complex subunit-related family, member 9
16830402	0.467106	4.15286	3.1383	0.0135706	0.155571	-3.62599	TMEM95	transmembrane protein 95
16787623	-0.491312	9.02283	-3.13763	0.0135845	0.155571	-3.62704	GOLGA5	golgin A5
16765558	0.776702	7.50256	3.13702	0.0135971	0.155571	-3.628	ITGA5	integrin, alpha 5 (fibronectin receptor, alpha polypeptide)
16918296	0.522624	7.9681	3.137	0.0135975	0.155571	-3.62803	PLAGL2	pleiomorphic adenoma gene-like 2
16781695	0.97566	6.72146	3.13648	0.0136084	0.155584	-3.62886	ARHGEF40	Rho guanine nucleotide exchange factor (GEF) 40
16956932	-0.576051	7.71937	-3.13523	0.0136342	0.155768	-3.63083	ZBTB11	zinc finger and BTB domain containing 11
17033428	0.567236	8.7058	3.13415	0.0136566	0.155863	-3.63252	CSNK2B; LY6G5B	casein kinase 2, beta polypeptide; lymphocyte antigen 6 complex, locus G5B
16677859	0.462955	5.58061	3.13389	0.0136621	0.155863	-3.63293	CCDC185	coiled-coil domain containing 185
16989054	-0.49724	8.72644	-3.13323	0.0136758	0.155908	-3.63397	RAD50	RAD50 homolog, double strand break repair protein
16798872	-0.486912	6.23262	-3.13018	0.0137396	0.156512	-3.63878	KLF13	Kruppel-like factor 13
16727413	0.443397	6.61075	3.12976	0.0137484	0.156512	-3.63944	PELI3	pellino E3 ubiquitin protein ligase family member 3
16674927	0.642126	6.39435	3.12903	0.0137637	0.156575	-3.6406	RGL1	ral guanine nucleotide dissociation stimulator-like 1
17089371	-0.488016	10.8336	-3.12777	0.01379	0.156762	-3.64257	STXBP1	syntaxin binding protein 1
16764127	-0.681716	7.19289	-3.12725	0.0138011	0.156776	-3.6434	DDN	dendrin
16963674	0.642723	6.43427	3.12516	0.013845	0.157163	-3.64668	ZNF141	zinc finger protein 141
17013616	-0.467562	6.87652	-3.12297	0.0138914	0.157578	-3.65014	PCMT1	protein-L-isoaspartate (D-aspartate) O-methyltransferase
17023638	-0.481394	4.85458	-3.12196	0.0139128	0.157708	-3.65173	OR2A4	olfactory receptor, family 2, subfamily A, member 4
16831839	0.468401	8.77199	3.1202	0.0139502	0.157925	-3.65451	SMCR8	Smith-Magenis syndrome chromosome region, candidate 8
17104217	0.595302	7.19925	3.12013	0.0139517	0.157925	-3.65462	ZXDB	zinc finger, X-linked, duplicated B
17019924	-0.462361	4.02187	-3.11876	0.0139809	0.158066	-3.65678	DEFB112	defensin, beta 112
17108056	-0.694365	6.33852	-3.11861	0.013984	0.158066	-3.65701	DUSP9	dual specificity phosphatase 9
16856828	-0.57917	4.84409	-3.11795	0.0139982	0.158114	-3.65805	ZNF554	zinc finger protein 554
16747072	0.759231	4.43456	3.11689	0.0140209	0.158258	-3.65973	RP11-500M8.7
17078722	-0.594566	4.14246	-3.11521	0.0140567	0.15855	-3.66236	CA1	carbonic anhydrase I
17056992	0.71868	7.92947	3.11291	0.0141062	0.158997	-3.666	GLI3	GLI family zinc finger 3
17080022	-0.608748	7.03257	-3.11105	0.0141462	0.159335	-3.66892	LRP12	low density lipoprotein receptor-related protein 12
17111738	-0.52729	6.30263	-3.11039	0.0141605	0.159383	-3.66997	OPHN1	oligophrenin 1
16729611	-0.681855	5.58899	-3.10913	0.0141879	0.159478	-3.67196	ANKRD42	ankyrin repeat domain 42
16849923	0.571132	7.77148	3.10908	0.0141889	0.159478	-3.67204	FAM195B	family with sequence similarity 195, member B
16778460	1.31663	5.97534	3.10741	0.0142251	0.159696	-3.67467	KBTBD7	kelch repeat and BTB (POZ) domain containing 7
16678579	0.545685	7.63054	3.10702	0.0142335	0.159696	-3.67528	GALNT2	polypeptide N-acetylgalactosaminyltransferase 2
17125722	-0.559019	3.07556	-3.1068	0.0142383	0.159696	-3.67563	ANOS1	anosmin 1
16981146	0.472392	3.3971	3.10532	0.0142706	0.159941	-3.67797	ANP32C	acidic (leucine-rich) nuclear phosphoprotein 32 family, member C
16816178	-0.460547	4.93331	-3.10487	0.0142803	0.159941	-3.67867	MPV17L	MPV17 mitochondrial membrane protein-like
16940827	-0.478728	5.35474	-3.10152	0.0143535	0.160497	-3.68395	FAM212A	family with sequence similarity 212, member A
16669700	0.538333	8.26501	3.10143	0.0143555	0.160497	-3.68409	CH17-478G19.2; RP11-544O24.2; SEC22B	; SEC22 homolog B, vesicle trafficking protein (gene/pseudogene)
16837661	-0.471878	6.13301	-3.10122	0.0143601	0.160497	-3.68442	OTOP2	otopetrin 2
16981266	0.525629	6.1041	3.09983	0.0143906	0.160726	-3.68662	DDX60L	DEAD (Asp-Glu-Ala-Asp) box polypeptide 60-like
16735952	-0.447163	6.50609	-3.09793	0.0144324	0.161079	-3.68961	BTBD10	BTB (POZ) domain containing 10
16761707	-0.725589	5.66212	-3.0939	0.0145217	0.161865	-3.69598	GRIN2B	glutamate receptor, ionotropic, N-methyl D-aspartate 2B
16682225	-0.644611	8.45479	-3.09346	0.0145315	0.161865	-3.69667	NBPF1	neuroblastoma breakpoint family, member 1
17059323	-0.810449	5.93461	-3.09338	0.0145332	0.161865	-3.6968	SEMA3A	sema domain, immunoglobulin domain (Ig), short basic domain, secreted, (semaphorin) 3A
17077594	0.490043	6.92575	3.09284	0.0145451	0.161884	-3.69764	ASPH	aspartate beta-hydroxylase
16690103	0.796844	6.54355	3.09107	0.0145846	0.162077	-3.70044	DBT	dihydrolipoamide branched chain transacylase E2
17098477	0.614259	7.68029	3.09103	0.0145854	0.162077	-3.70049	ANGPTL2	angiopoietin-like 2
16808312	-0.52407	9.05988	-3.0903	0.0146016	0.162077	-3.70164	AC011330.5; PPIP5K1	; diphosphoinositol pentakisphosphate kinase 1
16755131	0.582811	6.54804	3.09024	0.0146031	0.162077	-3.70175	SOCS2	suppressor of cytokine signaling 2
16768341	-0.504267	7.5178	-3.08817	0.0146492	0.162459	-3.705	ATP2B1	ATPase, Ca++ transporting, plasma membrane 1
16846714	0.687204	8.83638	3.08763	0.0146613	0.162459	-3.70585	ANKRD40	ankyrin repeat domain 40
16945051	0.595298	8.37238	3.08733	0.014668	0.162459	-3.70633	PLXNA1	plexin A1
[truncated: 14,509 more rows]

## Sheet: Comparison 2 Genelist
UPREGULATED								DOWNREGULATED
[truncated: 276 more rows]

## Sheet: Comparison 3 Raw Data
probe	logFC	AveExpr	t-statistic	P.Value	adj.P.Val	B-statistic	Gene Symbol	Description
[truncated: 15,949 more rows]

[truncated: 1 more sheets: Comparison 3 Genelist]
