# Supplementary material for: CD10−/ALDH− cells are the sole cisplatin-resistant component of a novel ovarian cancer stem cell hierarchy
Source: Cell Death Dis. 2017 Oct 19;8(10):e3128–. doi: 10.1038/cddis.2017.379 (PMC5680566; doi:10.1038/cddis.2017.379)
Supplement: Supplementary Data 5 [file cddis2017379x5.xlsx]

## Sheet: Sheet1
Supplementary Data 4
DAVID Analysis used to identify inherent cisplatin-resistance molecular mechanisms expressed by CD10-/ALDH- A2780 cells
Comparison 1
A2780 Parent vs CD10-/ALDH-
Comparison 2
CD10+/ALDH- vs cisCD10-/ALDH- revealed little
Comparison 3
CD10-/ALDH- vs A2780cis Parent used
Raw data and Genelist with cut-offs imposed are shown

## Sheet: Comparison 1
UPREGULATED					DOWNREGULATED
Biological Process					Biological Process
Term	Count	P-Value	Benjamini		Term	Count	P-Value	Benjamini
cellular macromolecular complex assembly	5	0.028	0.94		biological regulation	77	3.6e-05	0.0012
cellular macromolecular complex subunit organization	5	0.04	0.97		regulation of cellular process	74	8.2e-06	0.00038
nucleosome assembly	4	0.0034	0.92		regulation of biological process	74	4.9e-05	0.0015
chromatin assembly	4	0.0038	0.75		metabolic process	69	0.018	0.25
protein-DNA complex assembly	4	0.0043	0.65		cellular metabolic process	66	0.0015	0.031
nucleosome organization	4	0.0046	0.56		primary metabolic process	64	0.015	0.23
DNA packaging	4	0.0087	0.71		macromolecule metabolic process	59	0.0015	0.031
chromatin assembly or disassembly	4	0.011	0.73		cellular macromolecule metabolic process	57	0.00043	0.01
					nitrogen compound metabolic process	51	3.6e-06	0.00023
Molecular Function					regulation of primary metabolic process	50	1.2e-07	3.1e-05
Term	Count	P-Value	Benjamini		nucleobase, nucleoside, nucleotide and nucleic acid metabolic process	50	3.8e-07	5.4e-05
None					regulation of cellular metabolic process	50	6.3e-07	7.3e-05
					regulation of metabolic process	50	2.5e-06	0.00018
Pathway (Kegg)					cellular nitrogen compound metabolic process	50	3.8e-06	0.00022
Term	Count	P-Value	Benjamini		regulation of macromolecule metabolic process	49	2.6e-07	4.7e-05
Systemic lupus erythematosus	4	0.011	0.25		regulation of nucleobase, nucleoside, nucleotide and nucleic acid metabolic process	46	6.9e-08	2.9e-05
					regulation of nitrogen compound metabolic process	46	9e-08	2.9e-05
Pathway (Biocarta)					gene expression	46	4.7e-07	6e-05
Term	Count	P-Value	Benjamini		regulation of gene expression	45	3.2e-07	5.2e-05
Rab GTPases Mark Targets In The Endocytotic Machinery	2	0.041	0.25		regulation of cellular biosynthetic process	45	8.1e-07	7.9e-05
					regulation of biosynthetic process	45	9.7e-07	8.8e-05
					biosynthetic process	45	0.00011	0.003
					regulation of macromolecule biosynthetic process	44	7.2e-07	7.6e-05
					cellular biosynthetic process	44	0.00013	0.0033
					regulation of transcription	43	1.9e-07	4.1e-05
					cellular macromolecule biosynthetic process	41	1.2e-05	0.00055
					macromolecule biosynthetic process	41	1.4e-05	0.00061
					transcription	39	5.2e-08	3.3e-05
					positive regulation of cellular process	32	7.1e-06	0.00035
					positive regulation of biological process	32	4.9e-05	0.0016
					regulation of RNA metabolic process	31	1.4e-05	0.00062
					regulation of transcription, DNA-dependent	30	2.6e-05	0.00091
					multicellular organismal development	30	0.044	0.43
					anatomical structure development	28	0.028	0.33
					system development	27	0.019	0.26
					regulation of transcription from RNA polymerase II promoter	24	2.7e-09	3.4e-06
					organ development	24	0.004	0.072
					negative regulation of biological process	22	0.025	0.31
					negative regulation of cellular process	21	0.02	0.26
					positive regulation of macromolecule metabolic process	20	1.6e-05	0.00066
					positive regulation of cellular metabolic process	20	2.3e-05	0.00087
					positive regulation of metabolic process	20	4.3e-05	0.0014
					negative regulation of macromolecule metabolic process	19	7.1e-06	0.00036
					negative regulation of metabolic process	19	1.6e-05	0.00064
					negative regulation of cellular metabolic process	18	2.1e-05	0.00083
					regulation of multicellular organismal process	18	0.00052	0.012
					negative regulation of nucleobase, nucleoside, nucleotide and nucleic acid metabolic process	17	1.1e-06	9.6e-05
					negative regulation of nitrogen compound metabolic process	17	1.3e-06	0.00011
					negative regulation of macromolecule biosynthetic process	17	2.7e-06	0.00018
					negative regulation of cellular biosynthetic process	17	3.7e-06	0.00022
					negative regulation of biosynthetic process	17	4.8e-06	0.00026
					negative regulation of transcription	16	1.5e-06	0.00011
					negative regulation of gene expression	16	4.6e-06	0.00025
					positive regulation of gene expression	16	2.5e-05	0.0009
					regulation of developmental process	16	0.00013	0.0034
					positive regulation of transcription	15	7.2e-05	0.002
					positive regulation of nucleobase, nucleoside, nucleotide and nucleic acid metabolic process	15	0.00021	0.0052
					positive regulation of nitrogen compound metabolic process	15	0.00029	0.0071
					positive regulation of macromolecule biosynthetic process	15	0.00034	0.0081
					positive regulation of cellular biosynthetic process	15	0.00054	0.012
					positive regulation of biosynthetic process	15	0.00062	0.014
					regulation of cell proliferation	15	0.002	0.041
					positive regulation of transcription, DNA-dependent	14	5.2e-05	0.0016
					positive regulation of RNA metabolic process	14	5.7e-05	0.0017
					regulation of molecular function	14	0.027	0.32
					RNA metabolic process	13	0.046	0.43
					negative regulation of transcription, DNA-dependent	12	6.7e-05	0.0019
					negative regulation of RNA metabolic process	12	7.8e-05	0.0022
					positive regulation of transcription from RNA polymerase II promoter	12	9.7e-05	0.0026
					regulation of cell differentiation	12	0.0011	0.023
					organ morphogenesis	12	0.0031	0.06
					multi-organism process	12	0.012	0.19
					response to organic substance	12	0.018	0.25
					negative regulation of transcription from RNA polymerase II promoter	11	2.9e-05	0.00098
					positive regulation of cell proliferation	11	0.001	0.022
					embryonic development	10	0.026	0.31
					positive regulation of molecular function	10	0.03	0.34
					positive regulation of developmental process	8	0.0047	0.084
					interspecies interaction between organisms	8	0.0052	0.09
					response to hormone stimulus	8	0.02	0.26
					response to endogenous stimulus	8	0.031	0.35
					cell proliferation	8	0.044	0.42
					positive regulation of cell differentiation	7	0.0072	0.12
					embryonic morphogenesis	7	0.027	0.32
					regulation of cell cycle	7	0.037	0.39
					regulation of DNA binding	6	0.0021	0.041
					regulation of binding	6	0.0057	0.097
					response to oxidative stress	6	0.0076	0.12
					heart development	6	0.022	0.28
					regulation of anatomical structure morphogenesis	6	0.024	0.3
					pattern specification process	6	0.049	0.44
					response to cytokine stimulus	5	0.0028	0.055
					aging	5	0.0091	0.15
					embryonic organ development	5	0.039	0.41
					positive regulation of cellular component organization	5	0.046	0.43
					response to cAMP	4	0.0037	0.069
					positive regulation of DNA binding	4	0.015	0.23
					heart morphogenesis	4	0.017	0.24
					regulation of ossification	4	0.02	0.27
					positive regulation of binding	4	0.02	0.27
					transmembrane receptor protein serine/threonine kinase signaling pathway	4	0.041	0.42
					regulation of transcription factor activity	4	0.041	0.42
					anatomical structure homeostasis	4	0.044	0.42
					artery morphogenesis	3	0.0047	0.083
					diencephalon development	3	0.031	0.35
					regulation of myeloid leukocyte differentiation	3	0.037	0.39
					regulation of osteoblast differentiation	3	0.041	0.41
					BMP signaling pathway	3	0.042	0.42
					negative regulation of transcription factor activity	3	0.044	0.42
					adherens junction organization	2	0.029	0.34
					positive regulation of macrophage differentiation	2	0.044	0.42
					Molecular Function
					Term	Count	P-Value	Benjamini
					binding	104	0.016	0.25
					protein binding	80	0.00053	0.018
					nucleic acid binding	44	5.9e-05	0.0036
					transcription regulator activity	38	3.7e-11	1.2e-08
					DNA binding	34	0.00016	0.0085
					transcription factor activity	21	3.6e-05	0.0028
					transcription factor binding	15	3.1e-05	0.0032
					sequence-specific DNA binding	15	0.00018	0.0082
					transcription repressor activity	13	4.6e-06	0.00071
					enzyme binding	12	0.002	0.05
					protein dimerization activity	12	0.0026	0.056
					transcription cofactor activity	11	0.00041	0.016
					transcription activator activity	11	0.0011	0.032
					identical protein binding	11	0.022	0.31
					protein homodimerization activity	9	0.0037	0.075
					RNA polymerase II transcription factor activity	8	0.0025	0.058
					protein domain specific binding	7	0.039	0.39
					transcription corepressor activity	6	0.0048	0.089
					kinase binding	6	0.011	0.19
					transcription coactivator activity	6	0.023	0.3
					protein kinase binding	5	0.025	0.31
					histone deacetylase binding	4	0.0016	0.044
					ubiquitin protein ligase binding	3	0.03	0.34
					RNA polymerase II transcription factor activity, enhancer binding	3	0.035	0.37
					SMAD binding	3	0.047	0.44
					TAP2 binding	2	0.03	0.35
					TAP1 binding	2	0.03	0.35
					TAP binding	2	0.03	0.35

## Sheet: Comparison 2
UPREGULATED					DOWNREGULATED
Biological Process					Biological Process
Term	Count	P-Value	Benjamini		Term	Count	P-Value	Benjamini
biological regulation	134	0.0011	0.046		multicellular organismal process	83	5.8e-05	0.018
regulation of biological process	130	0.00056	0.032		developmental process	70	3.7e-06	0.0029
regulation of cellular process	126	0.00051	0.033		multicellular organismal development	65	5.5e-06	0.0029
multicellular organismal process	94	9.3e-06	0.0019		anatomical structure development	58	1.7e-05	0.0069
developmental process	80	2.4e-07	8.3e-05		system development	57	3.1e-06	0.0049
multicellular organismal development	77	4.5e-08	3.1e-05		localization	52	0.028	0.66
regulation of metabolic process	73	0.0027	0.076		organ development	43	6.9e-05	0.018
anatomical structure development	71	3.6e-08	3.7e-05		cell differentiation	38	0.00076	0.16
regulation of cellular metabolic process	71	0.0021	0.066		cellular developmental process	38	0.0016	0.27
system development	66	1.1e-07	5.6e-05		negative regulation of cellular process	34	0.011	0.52
regulation of macromolecule metabolic process	66	0.0045	0.099		negative regulation of biological process	34	0.035	0.64
regulation of primary metabolic process	64	0.013	0.19		anatomical structure morphogenesis	27	0.0083	0.47
regulation of biosynthetic process	63	0.0019	0.061		nervous system development	26	0.0048	0.4
regulation of cellular biosynthetic process	62	0.0026	0.075		ion transport	20	0.0065	0.44
regulation of macromolecule biosynthetic process	59	0.0043	0.097		tissue development	19	0.0032	0.37
cellular component organization	58	0.00036	0.027		regulation of cell proliferation	19	0.017	0.62
regulation of nitrogen compound metabolic process	58	0.0074	0.13		cell communication	18	0.035	0.64
regulation of gene expression	57	0.013	0.19		organ morphogenesis	17	0.0034	0.37
regulation of nucleobase, nucleoside, nucleotide and nucleic acid metabolic process	56	0.015	0.2		regulation of developmental process	17	0.017	0.6
regulation of transcription	53	0.012	0.18		regulation of transcription from RNA polymerase II promoter	17	0.032	0.63
positive regulation of cellular process	52	5.7e-06	0.0013		cell development	16	0.024	0.64
positive regulation of biological process	52	7.9e-05	0.012		negative regulation of macromolecule biosynthetic process	15	0.014	0.57
organ development	51	2.3e-06	0.00066		negative regulation of cellular biosynthetic process	15	0.017	0.62
anatomical structure morphogenesis	46	4e-09	8.1e-06		negative regulation of biosynthetic process	15	0.02	0.63
negative regulation of biological process	46	0.00029	0.026		cell-cell signaling	15	0.029	0.64
negative regulation of cellular process	42	0.00065	0.035		skeletal system development	12	0.0036	0.35
response to stress	41	0.0016	0.06		negative regulation of transcription, DNA-dependent	12	0.0079	0.47
cellular developmental process	41	0.002	0.065		negative regulation of RNA metabolic process	12	0.0089	0.46
cell differentiation	40	0.0018	0.059		negative regulation of transcription	12	0.042	0.7
nervous system development	37	3.9e-06	0.001		metal ion transport	12	0.046	0.7
regulation of RNA metabolic process	37	0.04	0.39		synaptic transmission	11	0.0064	0.45
regulation of transcription, DNA-dependent	36	0.045	0.41		transmission of nerve impulse	11	0.018	0.61
response to chemical stimulus	32	0.0043	0.098		positive regulation of transcription from RNA polymerase II promoter	11	0.026	0.65
organelle organization	31	0.013	0.19		secretion	10	0.019	0.61
tissue development	30	1.7e-07	6.9e-05		negative regulation of developmental process	9	0.022	0.63
positive regulation of metabolic process	27	0.0011	0.047		locomotory behavior	9	0.03	0.65
regulation of programmed cell death	26	0.00041	0.03		cell migration	9	0.031	0.64
regulation of cell death	26	0.00043	0.03		secretion by cell	8	0.021	0.62
positive regulation of cellular metabolic process	26	0.0013	0.051		negative regulation of cell differentiation	8	0.025	0.64
regulation of multicellular organismal process	26	0.003	0.082		negative regulation of signal transduction	8	0.028	0.65
cell adhesion	25	0.00011	0.014		negative regulation of cell communication	8	0.047	0.71
biological adhesion	25	0.00011	0.013		calcium ion transport	7	0.012	0.52
regulation of apoptosis	25	0.00083	0.039		embryonic organ development	7	0.027	0.65
positive regulation of biosynthetic process	24	0.00026	0.027		protein oligomerization	7	0.028	0.65
positive regulation of macromolecule metabolic process	24	0.0042	0.096		di-, tri-valent inorganic cation transport	7	0.03	0.64
response to external stimulus	24	0.0088	0.15		regulation of nervous system development	7	0.043	0.7
organ morphogenesis	23	3.3e-05	0.0061		regulation of cell growth	7	0.045	0.71
positive regulation of cellular biosynthetic process	23	0.00053	0.032		protein homooligomerization	6	0.0086	0.46
cell communication	22	0.0073	0.13		gland development	6	0.034	0.64
regulation of localization	21	0.00074	0.037		spleen development	4	0.0019	0.29
cell development	21	0.0014	0.055		collagen catabolic process	4	0.0022	0.3
positive regulation of nitrogen compound metabolic process	21	0.0014	0.055		multicellular organismal catabolic process	4	0.0048	0.42
positive regulation of macromolecule biosynthetic process	21	0.0017	0.059		collagen metabolic process	4	0.0059	0.44
response to organic substance	21	0.0052	0.11		multicellular organismal macromolecule metabolic process	4	0.0078	0.48
cellular response to stimulus	21	0.019	0.24		multicellular organismal metabolic process	4	0.013	0.54
regulation of signal transduction	21	0.036	0.37		regulation of Wnt receptor signaling pathway	4	0.023	0.63
generation of neurons	20	0.00065	0.035		mesenchymal cell differentiation	4	0.03	0.64
neurogenesis	20	0.0015	0.058		mesenchymal cell development	4	0.03	0.64
regulation of developmental process	20	0.0054	0.11		mesenchyme development	4	0.031	0.63
regulation of cell proliferation	20	0.025	0.29		placenta development	4	0.045	0.71
cytoskeleton organization	19	8.7e-05	0.012		peptidyl-lysine modification	3	0.021	0.62
positive regulation of nucleobase, nucleoside, nucleotide and nucleic acid metabolic process	19	0.0053	0.11		negative regulation of BMP signaling pathway	3	0.031	0.63
negative regulation of macromolecule metabolic process	19	0.025	0.28		adult walking behavior	3	0.034	0.64
negative regulation of metabolic process	19	0.041	0.39		response to antibiotic	3	0.046	0.7
neuron differentiation	18	0.00028	0.027
regulation of cell differentiation	17	0.0027	0.076		Molecular Function
response to wounding	17	0.0056	0.11		Term	Count	P-Value	Benjamini
positive regulation of transcription	17	0.0098	0.16		calcium ion binding	23	0.0056	0.93
embryonic development	17	0.01	0.17		transcription factor activity	21	0.037	0.89
positive regulation of gene expression	17	0.013	0.19		ion transmembrane transporter activity	17	0.034	0.9
skeletal system development	16	8.2e-05	0.012		transcription factor binding	13	0.043	0.9
cell morphogenesis	16	0.00027	0.028		transcription activator activity	12	0.022	0.88
negative regulation of programmed cell death	16	0.0003	0.025		transcription repressor activity	10	0.026	0.87
negative regulation of cell death	16	0.00031	0.025		metallopeptidase activity	8	0.011	0.93
cellular component morphogenesis	16	0.00085	0.039		metalloendopeptidase activity	6	0.013	0.87
central nervous system development	16	0.0017	0.06		transcription corepressor activity	6	0.045	0.89
cell motion	16	0.0049	0.1		anion transmembrane transporter activity	6	0.047	0.87
positive regulation of transcription, DNA-dependent	16	0.0049	0.1		protein kinase C activity	3	0.017	0.86
positive regulation of RNA metabolic process	16	0.0054	0.11
cell-cell signaling	16	0.033	0.35		Pathway (Kegg)
negative regulation of apoptosis	15	0.00082	0.039		Term	Count	P-Value	Benjamini
cellular response to stress	15	0.042	0.39		Pathways in cancer	12	0.0073	0.48
sensory organ development	14	3.7e-05	0.0063		Axon guidance	7	0.011	0.38
embryonic morphogenesis	14	0.00067	0.035		Long-term depression	5	0.018	0.41
neuron development	14	0.0016	0.059		PPAR signaling pathway	5	0.018	0.41
enzyme linked receptor protein signaling pathway	14	0.0018	0.059		Gap junction	5	0.04	0.6
anatomical structure formation involved in morphogenesis	14	0.0023	0.07
cell projection organization	14	0.0034	0.085		Pathway (Biocarta)
positive regulation of transcription from RNA polymerase II promoter	14	0.0036	0.088		Term	Count	P-Value	Benjamini
positive regulation of cell proliferation	14	0.0089	0.15		Signaling Pathway from G-Protein Families	3	0.039	0.96
locomotion	14	0.012	0.18
epithelium development	13	0.00015	0.016
cell morphogenesis involved in differentiation	13	0.00028	0.026
response to hormone stimulus	13	0.0086	0.15
response to endogenous stimulus	13	0.018	0.23
tube development	12	0.00044	0.03
tissue morphogenesis	11	0.00035	0.027
regulation of locomotion	11	0.00058	0.033
cell morphogenesis involved in neuron differentiation	11	0.0011	0.047
cell projection morphogenesis	11	0.0036	0.087
neuron projection development	11	0.0049	0.1
cell part morphogenesis	11	0.0049	0.1
negative regulation of developmental process	11	0.0053	0.11
cell migration	11	0.0082	0.14
cell motility	11	0.016	0.22
localization of cell	11	0.016	0.22
negative regulation of transcription, DNA-dependent	11	0.039	0.39
negative regulation of RNA metabolic process	11	0.043	0.4
axonogenesis	10	0.0023	0.07
regulation of cell motion	10	0.0023	0.07
regulation of cell development	10	0.0035	0.088
blood vessel morphogenesis	10	0.0043	0.098
neuron projection morphogenesis	10	0.0045	0.1
actin cytoskeleton organization	10	0.0066	0.12
actin filament-based process	10	0.0098	0.16
blood vessel development	10	0.011	0.17
vasculature development	10	0.013	0.19
reproductive developmental process	10	0.016	0.22
cell-cell adhesion	10	0.022	0.26
positive regulation of developmental process	10	0.023	0.27
regulation of system process	10	0.041	0.39
epithelial cell differentiation	9	0.00099	0.044
cell fate commitment	9	0.0011	0.047
regulation of cell migration	9	0.0037	0.088
muscle organ development	9	0.013	0.19
endocytosis	9	0.017	0.22
membrane invagination	9	0.017	0.22
transmembrane receptor protein tyrosine kinase signaling pathway	9	0.019	0.24
ear development	8	0.00052	0.033
morphogenesis of an epithelium	8	0.00075	0.037
bone development	8	0.0024	0.069
development of primary sexual characteristics	8	0.0028	0.077
angiogenesis	8	0.0065	0.12
sex differentiation	8	0.0072	0.13
growth	8	0.019	0.24
epidermis development	8	0.02	0.24
ectoderm development	8	0.029	0.32
anti-apoptosis	8	0.034	0.35
negative regulation of cell differentiation	8	0.042	0.39
regulation of anatomical structure morphogenesis	8	0.045	0.4
regeneration	7	0.00054	0.032
inner ear development	7	0.0011	0.047
positive regulation of cell motion	7	0.0033	0.086
positive regulation of locomotion	7	0.0033	0.086
gonad development	7	0.0064	0.12
ossification	7	0.0073	0.13
reproductive structure development	7	0.011	0.18
eye development	7	0.014	0.2
regulation of neuron differentiation	7	0.014	0.2
response to hypoxia	7	0.015	0.2
regulation of cell adhesion	7	0.016	0.22
response to oxygen levels	7	0.018	0.24
response to peptide hormone stimulus	7	0.027	0.31
regulation of neurogenesis	7	0.037	0.37
embryonic organ development	7	0.043	0.39
ovulation cycle process	6	0.0022	0.068
female gonad development	6	0.0025	0.074
ovulation cycle	6	0.0031	0.082
development of primary female sexual characteristics	6	0.0035	0.088
female sex differentiation	6	0.0035	0.088
positive regulation of cell migration	6	0.01	0.17
camera-type eye development	6	0.021	0.26
striated muscle tissue development	6	0.032	0.34
muscle tissue development	6	0.038	0.38
tube morphogenesis	6	0.04	0.39
rhythmic process	6	0.042	0.39
embryonic organ morphogenesis	6	0.048	0.42
ureteric bud development	5	0.0017	0.06
ovarian follicle development	5	0.0031	0.082
metanephros development	5	0.004	0.094
mesenchymal cell differentiation	5	0.0068	0.13
mesenchymal cell development	5	0.0068	0.13
mesenchyme development	5	0.0073	0.13
response to carbohydrate stimulus	5	0.012	0.18
epithelial tube morphogenesis	5	0.017	0.23
actin filament organization	5	0.022	0.26
cartilage development	5	0.024	0.28
response to temperature stimulus	5	0.035	0.36
embryonic limb morphogenesis	5	0.04	0.39
embryonic appendage morphogenesis	5	0.04	0.39
regulation of muscle cell differentiation	4	0.02	0.25
regulation of cell-substrate adhesion	4	0.03	0.33
phagocytosis	4	0.034	0.36
cell fate specification	4	0.04	0.39
Notch signaling pathway	4	0.042	0.39
neurofilament cytoskeleton organization	3	0.0058	0.11
glial cell migration	3	0.0058	0.11
axon regeneration	3	0.0091	0.15
neuron projection regeneration	3	0.013	0.19
organ growth	3	0.018	0.23
exocrine system development	3	0.032	0.34
sex determination	3	0.032	0.34
cartilage condensation	3	0.032	0.34
response to progesterone stimulus	3	0.035	0.36
response to axon injury	3	0.035	0.36
intermediate filament cytoskeleton organization	3	0.035	0.36
ureteric bud morphogenesis	3	0.042	0.39
negative regulation of mitotic cell cycle	3	0.042	0.39
branching involved in ureteric bud morphogenesis	3	0.042	0.39
intermediate filament-based process	3	0.042	0.39
inner ear receptor cell differentiation	3	0.049	0.42
axon transport of mitochondrion	2	0.044	0.4
Molecular Function
Term	Count	P-Value	Benjamini
binding	208	4.4e-05	0.012
protein binding	154	9.4e-06	0.0049
transcription regulator activity	35	0.0094	0.39
transcription factor activity	26	0.0054	0.3
receptor binding	22	0.023	0.68
calcium ion binding	22	0.033	0.74
cytoskeletal protein binding	18	0.0014	0.14
sequence-specific DNA binding	18	0.0093	0.42
actin binding	15	0.00038	0.064
calmodulin binding	9	0.0012	0.14
growth factor activity	9	0.0028	0.22
basic amino acid transmembrane transporter activity	3	0.0032	0.21
arginine transmembrane transporter activity	2	0.029	0.73
Pathway (Kegg)
Term	Count	P-Value	Benjamini
Focal adhesion	10	0.0051	0.42
Cell adhesion molecules (CAMs)	7	0.02	0.66
Melanoma	5	0.028	0.63
MAPK signaling pathway	10	0.029	0.54
Notch signaling pathway	4	0.041	0.59

## Sheet: Comparison 3
UPREGULATED					DOWNREGULATED
Biological Process					Biological Process
Term	Count	P-Value	Benjamini		Term	Count	P-Value	Benjamini
cellular process	405	0.035	0.51		cellular process	623	0.00076	0.15
biological regulation	317	9.4e-05	0.045		developmental process	224	1.9e-05	0.019
regulation of biological process	304	7.4e-05	0.044		multicellular organismal development	201	0.00015	0.064
regulation of cellular process	294	6.3e-05	0.074		anatomical structure development	199	6.7e-08	0.00021
macromolecule metabolic process	240	0.0038	0.18		system development	183	3.6e-07	0.00056
cellular macromolecule metabolic process	226	0.001	0.1		organ development	135	3.4e-05	0.026
multicellular organismal process	194	0.0003	0.072		positive regulation of biological process	133	0.026	0.55
cellular nitrogen compound metabolic process	171	0.00023	0.077		negative regulation of biological process	126	0.005	0.35
nitrogen compound metabolic process	171	0.00099	0.11		cellular developmental process	123	0.0017	0.23
nucleobase, nucleoside, nucleotide and nucleic acid metabolic process	159	0.00043	0.084		positive regulation of cellular process	122	0.026	0.55
regulation of metabolic process	158	0.0079	0.25		negative regulation of cellular process	119	0.0024	0.27
response to stimulus	155	0.005	0.19		cell differentiation	118	0.0021	0.26
regulation of cellular metabolic process	153	0.0059	0.21		anatomical structure morphogenesis	99	5e-05	0.031
regulation of macromolecule metabolic process	147	0.0033	0.18		catabolic process	93	0.003	0.28
regulation of primary metabolic process	145	0.0083	0.25		response to chemical stimulus	91	0.011	0.42
developmental process	142	0.0039	0.18		nervous system development	86	0.00073	0.15
regulation of biosynthetic process	134	0.005	0.19		regulation of cell communication	77	0.0076	0.38
regulation of cellular biosynthetic process	132	0.0073	0.24		cellular catabolic process	74	0.015	0.45
regulation of macromolecule biosynthetic process	130	0.0033	0.18		regulation of signal transduction	69	0.0031	0.27
regulation of nitrogen compound metabolic process	130	0.0036	0.18		immune system process	69	0.043	0.62
regulation of gene expression	130	0.0045	0.18		lipid metabolic process	65	0.0028	0.29
multicellular organismal development	130	0.0051	0.19		regulation of transcription from RNA polymerase II promoter	59	0.0032	0.28
regulation of nucleobase, nucleoside, nucleotide and nucleic acid metabolic process	129	0.0038	0.18		regulation of cell proliferation	59	0.016	0.45
cellular component organization	128	3.9e-05	0.09		response to organic substance	57	0.0067	0.36
gene expression	128	0.035	0.52		regulation of developmental process	54	0.0064	0.36
anatomical structure development	120	0.0015	0.13		oxidation reduction	53	0.0035	0.28
regulation of transcription	120	0.0044	0.19		tissue development	52	0.012	0.41
system development	106	0.012	0.31		organic acid metabolic process	51	0.00058	0.15
positive regulation of biological process	97	0.0045	0.19		cellular ketone metabolic process	51	0.00078	0.14
transcription	94	0.027	0.48		cell development	51	0.0099	0.42
positive regulation of cellular process	93	0.0011	0.11		carboxylic acid metabolic process	49	0.0015	0.22
response to stress	84	0.0028	0.17		oxoacid metabolic process	49	0.0015	0.22
organ development	81	0.017	0.39		neurogenesis	48	0.011	0.42
system process	78	0.0014	0.13		embryonic development	47	0.0063	0.37
organelle organization	73	0.00048	0.081		positive regulation of nitrogen compound metabolic process	47	0.046	0.63
anatomical structure morphogenesis	67	0.00049	0.078		generation of neurons	46	0.0076	0.38
neurological system process	64	0.0027	0.17		organ morphogenesis	46	0.0089	0.41
nervous system development	58	0.0038	0.19		regulation of localization	45	0.043	0.62
cognition	53	0.00091	0.11		cellular lipid metabolic process	43	0.011	0.41
RNA metabolic process	53	0.0018	0.14		positive regulation of transcription	43	0.031	0.57
cell cycle	48	0.00047	0.085		positive regulation of gene expression	43	0.047	0.63
sensory perception	47	0.0021	0.16		regulation of cell differentiation	39	0.024	0.54
cellular response to stimulus	44	0.011	0.3		negative regulation of nitrogen compound metabolic process	39	0.048	0.63
macromolecule catabolic process	42	0.013	0.32		alcohol metabolic process	37	0.0087	0.41
cellular macromolecule catabolic process	41	0.0062	0.22		cell proliferation	37	0.011	0.42
regulation of cell proliferation	40	0.033	0.51		positive regulation of transcription, DNA-dependent	37	0.037	0.6
cell cycle process	39	0.00023	0.068		positive regulation of RNA metabolic process	37	0.041	0.61
cell development	38	0.0045	0.19		negative regulation of transcription	36	0.035	0.6
cell adhesion	38	0.016	0.37		response to endogenous stimulus	35	0.01	0.42
biological adhesion	38	0.016	0.37		regulation of transport	35	0.027	0.55
cellular response to stress	37	0.00093	0.11		positive regulation of cell proliferation	33	0.036	0.6
negative regulation of macromolecule metabolic process	37	0.046	0.58		monocarboxylic acid metabolic process	32	0.00066	0.15
sensory perception of chemical stimulus	35	0.00017	0.068		cellular carbohydrate metabolic process	32	0.025	0.55
tissue development	35	0.031	0.51		cellular component morphogenesis	32	0.034	0.59
cytoskeleton organization	34	6.6e-05	0.053		response to hormone stimulus	31	0.022	0.52
protein catabolic process	34	0.021	0.43		skeletal system development	30	0.0061	0.37
neurogenesis	33	0.021	0.44		chordate embryonic development	30	0.01	0.42
cellular protein catabolic process	33	0.023	0.44		embryonic development ending in birth or egg hatching	30	0.011	0.41
DNA metabolic process	32	0.0036	0.19		negative regulation of transcription, DNA-dependent	30	0.025	0.55
embryonic development	32	0.017	0.39		negative regulation of RNA metabolic process	30	0.03	0.57
proteolysis involved in cellular protein catabolic process	32	0.033	0.51		positive regulation of transcription from RNA polymerase II promoter	30	0.039	0.61
generation of neurons	31	0.023	0.45		enzyme linked receptor protein signaling pathway	29	0.025	0.55
organ morphogenesis	30	0.041	0.56		cell morphogenesis	29	0.04	0.62
response to DNA damage stimulus	29	0.00027	0.071		positive regulation of developmental process	27	0.0064	0.36
mitotic cell cycle	28	0.00053	0.079		negative regulation of cell communication	26	0.0028	0.29
cellular component morphogenesis	28	0.0015	0.13		hemopoietic or lymphoid organ development	26	0.0052	0.35
cell cycle phase	28	0.0028	0.17		immune system development	26	0.011	0.43
sensory perception of smell	28	0.0048	0.19		cell activation	26	0.017	0.47
cell motion	27	0.027	0.49		nucleobase, nucleoside and nucleotide metabolic process	26	0.047	0.64
chromosome organization	27	0.034	0.51		fatty acid metabolic process	25	0.00026	0.096
cell projection organization	26	0.0023	0.17		negative regulation of transcription from RNA polymerase II promoter	25	0.013	0.43
neuron differentiation	26	0.019	0.41		pattern specification process	25	0.014	0.43
cell morphogenesis	25	0.0031	0.18		monosaccharide metabolic process	24	0.0029	0.29
DNA repair	24	0.00032	0.069		cell morphogenesis involved in differentiation	24	0.0091	0.4
positive regulation of cell proliferation	24	0.031	0.51		negative regulation of developmental process	24	0.018	0.47
locomotion	24	0.046	0.58		negative regulation of signal transduction	23	0.0057	0.36
neuron development	23	0.0069	0.23		positive regulation of cell differentiation	23	0.0086	0.41
interspecies interaction between organisms	20	0.0082	0.25		hemopoiesis	23	0.012	0.42
M phase	20	0.034	0.51		blood vessel development	23	0.018	0.47
actin cytoskeleton organization	19	0.0017	0.14		vasculature development	23	0.023	0.53
actin filament-based process	19	0.0034	0.18		embryonic organ development	22	0.00056	0.16
cell projection morphogenesis	19	0.004	0.18		hexose metabolic process	22	0.0023	0.26
cell part morphogenesis	19	0.0063	0.22		leukocyte activation	22	0.028	0.55
embryonic morphogenesis	19	0.034	0.51		negative regulation of cell differentiation	21	0.017	0.46
skeletal system development	19	0.046	0.58		lipid catabolic process	20	0.0034	0.28
regulation of organelle organization	18	0.0027	0.18		response to drug	20	0.032	0.57
cell morphogenesis involved in differentiation	18	0.0085	0.25		MAPKKK cascade	19	0.014	0.43
neuron projection development	18	0.013	0.33		lymphocyte activation	19	0.028	0.56
neuron projection morphogenesis	17	0.0053	0.19		cell morphogenesis involved in neuron differentiation	19	0.043	0.62
sensory organ development	16	0.022	0.44		gland development	18	0.0013	0.2
transcription from RNA polymerase II promoter	16	0.026	0.47		axonogenesis	18	0.04	0.61
blood vessel development	16	0.036	0.52		regulation of cell growth	18	0.042	0.62
vasculature development	16	0.043	0.57		cofactor metabolic process	18	0.043	0.62
microtubule-based process	16	0.046	0.58		organic acid catabolic process	17	0.0004	0.13
regulation of locomotion	15	0.011	0.3		carboxylic acid catabolic process	17	0.0004	0.13
axonogenesis	15	0.012	0.31		coenzyme metabolic process	17	0.011	0.43
cell morphogenesis involved in neuron differentiation	15	0.022	0.43		extracellular structure organization	17	0.019	0.48
regulation of cell motion	14	0.025	0.47		in utero embryonic development	17	0.036	0.6
regulation of cell migration	13	0.022	0.43		tissue morphogenesis	17	0.042	0.62
tissue morphogenesis	13	0.033	0.51		Wnt receptor signaling pathway	16	0.0069	0.36
nucleocytoplasmic transport	12	0.028	0.49		dephosphorylation	16	0.024	0.54
nuclear transport	12	0.031	0.51		sulfur metabolic process	15	0.0045	0.33
inner ear development	11	0.00059	0.082		embryonic organ morphogenesis	15	0.016	0.45
ear development	11	0.0025	0.17		protein amino acid dephosphorylation	15	0.016	0.45
regulation of cytoskeleton organization	11	0.028	0.48		glucose metabolic process	15	0.045	0.62
response to oxygen levels	11	0.035	0.51		regulation of lipid metabolic process	14	0.0091	0.41
chromosome segregation	10	0.0028	0.16		leukocyte differentiation	14	0.03	0.57
interphase of mitotic cell cycle	10	0.013	0.33		cellular response to hormone stimulus	14	0.033	0.58
interphase	10	0.016	0.37		regulation of vesicle-mediated transport	13	0.0067	0.36
regulation of cell cycle process	10	0.024	0.45		extracellular matrix organization	13	0.012	0.43
integrin-mediated signaling pathway	9	0.0039	0.18		cellular lipid catabolic process	12	0.003	0.28
positive regulation of locomotion	9	0.027	0.48		ear development	12	0.016	0.45
morphogenesis of an epithelium	9	0.032	0.51		regulation of endocytosis	11	0.0018	0.23
axon guidance	9	0.043	0.57		positive regulation of lymphocyte activation	11	0.042	0.62
G1/S transition of mitotic cell cycle	8	0.0042	0.18		placenta development	10	0.0055	0.36
inner ear morphogenesis	8	0.0042	0.18		lipid modification	10	0.014	0.43
ear morphogenesis	8	0.01	0.29		inner ear development	10	0.03	0.56
protein import into nucleus	8	0.038	0.54		fatty acid beta-oxidation	9	0.0001	0.05
nuclear import	8	0.042	0.57		fatty acid catabolic process	9	0.00065	0.16
positive regulation of cell migration	8	0.045	0.58		lipid oxidation	9	0.0011	0.19
cell cycle checkpoint	8	0.049	0.6		fatty acid oxidation	9	0.0011	0.19
regulation of angiogenesis	7	0.027	0.48		regulation of fatty acid metabolic process	9	0.0052	0.35
intermediate filament cytoskeleton organization	6	0.00063	0.083		tissue remodeling	9	0.012	0.42
intermediate filament-based process	6	0.001	0.11		regulation of cellular ketone metabolic process	9	0.013	0.43
mitotic sister chromatid segregation	6	0.0095	0.28		pigmentation	9	0.016	0.45
sister chromatid segregation	6	0.011	0.3		nucleoside monophosphate metabolic process	9	0.029	0.56
metanephros development	6	0.022	0.44		ear morphogenesis	9	0.029	0.56
sensory perception of taste	6	0.022	0.44		positive regulation of cell development	9	0.036	0.6
regulation of mitotic metaphase/anaphase transition	5	0.0077	0.25		post-embryonic development	9	0.049	0.63
negative regulation of cell cycle process	5	0.012	0.31		nucleoside monophosphate biosynthetic process	8	0.02	0.49
positive regulation of angiogenesis	5	0.014	0.34		sulfur compound biosynthetic process	8	0.02	0.49
neurofilament cytoskeleton organization	4	0.0024	0.17		peptide metabolic process	8	0.026	0.55
sister chromatid cohesion	4	0.0065	0.22		positive regulation of neurogenesis	8	0.044	0.62
negative regulation of mitotic metaphase/anaphase transition	4	0.0065	0.22		regulation of fatty acid oxidation	7	0.0038	0.29
mitotic cell cycle spindle assembly checkpoint	4	0.0065	0.22		glutathione metabolic process	7	0.0038	0.29
spindle checkpoint	4	0.0084	0.25		multicellular organismal macromolecule metabolic process	7	0.0064	0.37
negative regulation of mitosis	4	0.0084	0.25		gut development	7	0.013	0.43
negative regulation of nuclear division	4	0.0084	0.25		multicellular organismal metabolic process	7	0.015	0.45
recombinational repair	4	0.031	0.51		triglyceride metabolic process	7	0.03	0.56
double-strand break repair via homologous recombination	4	0.031	0.51		mononuclear cell proliferation	7	0.033	0.58
positive regulation of neuron apoptosis	4	0.045	0.58		leukocyte proliferation	7	0.033	0.58
glial cell migration	3	0.032	0.51		positive regulation of lipid metabolic process	7	0.04	0.62
centrosome duplication	3	0.041	0.56		brown fat cell differentiation	6	0.0091	0.4
					multicellular organismal catabolic process	6	0.013	0.43
Molecular Function					collagen metabolic process	6	0.018	0.47
Term	Count	P-Value	Benjamini		collagen fibril organization	6	0.02	0.5
binding	466	0.024	0.42		regulation of BMP signaling pathway	6	0.023	0.53
protein binding	328	0.00096	0.04		positive regulation of T cell differentiation	6	0.03	0.56
nucleic acid binding	145	0.0025	0.09		palate development	6	0.03	0.56
transition metal ion binding	116	0.047	0.62		myeloid leukocyte differentiation	6	0.038	0.61
hydrolase activity	111	0.00049	0.025		positive regulation of lymphocyte differentiation	6	0.042	0.62
DNA binding	108	0.0031	0.1		negative regulation of MAP kinase activity	6	0.047	0.63
nucleotide binding	104	0.0038	0.12		leukocyte activation during immune response	6	0.047	0.63
zinc ion binding	99	0.037	0.54		cell activation during immune response	6	0.047	0.63
purine nucleotide binding	95	0.0008	0.035		collagen catabolic process	5	0.022	0.53
purine ribonucleotide binding	92	0.00068	0.032		negative regulation of BMP signaling pathway	5	0.026	0.54
ribonucleotide binding	92	0.00068	0.032		ribonucleoside monophosphate biosynthetic process	5	0.036	0.6
adenyl nucleotide binding	88	2.3e-05	0.0024		blood vessel remodeling	5	0.036	0.6
purine nucleoside binding	88	4.1e-05	0.0033		inner ear receptor cell differentiation	5	0.041	0.62
nucleoside binding	88	5.3e-05	0.0038		embryonic placenta development	5	0.041	0.62
adenyl ribonucleotide binding	85	1.8e-05	0.0042		ribonucleoside monophosphate metabolic process	5	0.047	0.63
ATP binding	84	1.9e-05	0.0034		glutathione biosynthetic process	4	0.015	0.46
nucleoside-triphosphatase activity	51	7e-06	0.0025		chaperone mediated protein folding requiring cofactor	4	0.015	0.46
pyrophosphatase activity	51	2e-05	0.0029		embryonic gut development	4	0.026	0.54
hydrolase activity, acting on acid anhydrides, in phosphorus-containing anhydrides	51	2.2e-05	0.0027		'de novo' posttranslational protein folding	4	0.032	0.57
hydrolase activity, acting on acid anhydrides	51	2.5e-05	0.0023		filopodium assembly	4	0.047	0.63
ATPase activity	28	7e-05	0.0046		negative regulation of endocytosis	4	0.047	0.63
cytoskeletal protein binding	28	0.024	0.42		B cell activation during immune response	3	0.027	0.55
olfactory receptor activity	27	0.0065	0.17		mature B cell differentiation during immune response	3	0.027	0.55
ATPase activity, coupled	23	0.00032	0.017		mature B cell differentiation	3	0.04	0.62
helicase activity	21	1.2e-07	8.9e-05		negative regulation of cholesterol storage	3	0.04	0.62
actin binding	21	0.014	0.31
ATP-dependent helicase activity	13	0.00019	0.011		Molecular Function
purine NTP-dependent helicase activity	13	0.00019	0.011		Term	Count	P-Value	Benjamini
cysteine-type peptidase activity	12	0.012	0.29		binding	730	0.00025	0.22
ubiquitin thiolesterase activity	9	0.0052	0.14		protein binding	495	0.0011	0.3
thiolester hydrolase activity	9	0.03	0.48		catalytic activity	335	0.0003	0.14
DNA-dependent ATPase activity	8	0.004	0.12		purine nucleoside binding	105	0.044	0.77
cysteine-type endopeptidase activity	8	0.014	0.31		calcium ion binding	66	0.024	0.67
integrin binding	7	0.018	0.36		identical protein binding	54	0.002	0.33
ubiquitin binding	6	0.0024	0.091		hydrolase activity, acting on ester bonds	53	0.016	0.66
small conjugating protein binding	6	0.0028	0.097		oxidoreductase activity	52	0.02	0.65
basic amino acid transmembrane transporter activity	3	0.017	0.35		sequence-specific DNA binding	45	0.039	0.78
dynein binding	3	0.031	0.48		transcription factor binding	40	0.027	0.68
protein prenyltransferase activity	3	0.031	0.48		magnesium ion binding	36	0.027	0.7
					transcription activator activity	32	0.047	0.78
Pathway (Kegg)					protein homodimerization activity	29	0.019	0.64
Term	Count	P-Value	Benjamini		phosphoric ester hydrolase activity	29	0.019	0.64
Olfactory transduction	23	0.041	0.49		cofactor binding	27	0.0014	0.29
Focal adhesion	19	0.00083	0.1		phosphatase activity	24	0.011	0.57
Regulation of actin cytoskeleton	16	0.021	0.37		coenzyme binding	21	0.0024	0.33
ECM-receptor interaction	11	0.0015	0.094		carboxylic acid binding	17	0.006	0.45
Arrhythmogenic right ventricular cardiomyopathy (ARVC)	9	0.0095	0.34		lyase activity	17	0.0094	0.54
Hypertrophic cardiomyopathy (HCM)	9	0.018	0.37		phosphoprotein phosphatase activity	17	0.02	0.64
Dilated cardiomyopathy	9	0.027	0.4		oxidoreductase activity, acting on CH-OH group of donors	15	0.0048	0.41
Small cell lung cancer	8	0.046	0.49		calmodulin binding	15	0.023	0.67
Taste transduction	7	0.015	0.4		oxidoreductase activity, acting on the CH-OH group of donors, NAD or NADP as acceptor	14	0.0048	0.45
					protein tyrosine phosphatase activity	13	0.012	0.58
Pathway (Panther)					carboxylesterase activity	12	0.017	0.65
Term	Count	P-Value	Benjamini		amine binding	12	0.041	0.77
P00034:Integrin signalling pathway	15	0.013	0.58		monocarboxylic acid binding	9	0.0092	0.56
					amino acid binding	8	0.047	0.78
					fatty acid binding	7	0.017	0.63
					hydro-lyase activity	7	0.033	0.74
					NAD or NADH binding	7	0.044	0.78
					MAP kinase phosphatase activity	5	0.0044	0.47
					MAP kinase tyrosine/serine/threonine phosphatase activity	5	0.0044	0.47
					carnitine O-acyltransferase activity	3	0.039	0.77
					enoyl-CoA hydratase activity	3	0.039	0.77
					Pathway (Kegg)
					Term	Count	P-Value	Benjamini
					Pathways in cancer	33	0.013	0.68
					Axon guidance	16	0.02	0.5
					Melanogenesis	14	0.012	0.86
					Lysosome	14	0.04	0.64
					PPAR signaling pathway	11	0.013	0.53
					Valine, leucine and isoleucine degradation	8	0.022	0.48
					Propanoate metabolism	7	0.016	0.5
					Fatty acid metabolism	7	0.043	0.61
					Pathway (Biocarta)
					Term	Count	P-Value	Benjamini
					Mechanism of Gene Regulation by Peroxisome Proliferators via PPARa(alpha)	7	0.039	0.79
					Regulation of MAP Kinase Pathways Through Dual Specificity Phosphatases	5	0.0021	0.28
					Mitochondrial Carnitine Palmitoyltransferase (CPT) System	3	0.021	0.8
					Basic mechanism of action of PPARa, PPARb(d) and PPARg and effects on gene expression	3	0.033	0.82
					Wnt/LRP6 Signalling	3	0.047	0.78
