# Supplementary material for: CD10−/ALDH− cells are the sole cisplatin-resistant component of a novel ovarian cancer stem cell hierarchy
Source: Cell Death Dis. 2017 Oct 19;8(10):e3128–. doi: 10.1038/cddis.2017.379 (PMC5680566; doi:10.1038/cddis.2017.379)
Supplement: Supplementary Data 6 [file cddis2017379x6.xlsx]

## Sheet: Index
Supplementary Data 6
Genelist comparisons used to identify inherent cisplatin-resistance molecular mechanisms expressed by CD10-/ALDH- A2780cis cells
Comparison 1
CD10-/ALDH- vs cisCD10-/ALDH-
Comparison 2
A2780cis Parent vs cisCD10-/ALDH-
Raw data and Genelist with cut-offs imposed are shown

## Sheet: Comparison 1 Raw Data
probe	logFC	AveExpr	t-statistic	P.Value	adj.P.Val	B-statistic	Gene Symbol	Description
16673544	-2.37329	7.48097	-12.7055	6.21577e-07	0.00351955	6.47748	BLZF1	basic leucine zipper nuclear factor 1
16767794	-2.19601	7.6752	-12.535	6.95598e-07	0.00351955	6.38452	OSBPL8	oxysterol binding protein-like 8
16987720	-2.31258	7.33079	-12.4222	7.49928e-07	0.00351955	6.32205	PPIP5K2	diphosphoinositol pentakisphosphate kinase 2
17085779	-1.81154	7.05107	-11.8181	1.13397e-06	0.00351955	5.97399	SMC5	structural maintenance of chromosomes 5
16900737	-2.10739	7.62535	-11.4392	1.48415e-06	0.00351955	5.74341	ANKRD36B	ankyrin repeat domain 36B
17081297	-1.81382	10.1727	-11.3699	1.56037e-06	0.00351955	5.70016	RP11-240B13.2
16762700	-2.08463	8.74223	-11.2247	1.73443e-06	0.00351955	5.6085	ERGIC2	ERGIC and golgi 2
17125876	-2.10256	9.27393	-11.2006	1.7654e-06	0.00351955	5.59311	SRGAP2B; SRGAP2C	SLIT-ROBO Rho GTPase activating protein 2B; SLIT-ROBO Rho GTPase activating protein 2C
16985353	-1.77765	9.20428	-11.0357	1.99411e-06	0.00353379	5.48685	ERBB2IP	erbb2 interacting protein
16768478	-1.85755	6.73584	-10.6726	2.62285e-06	0.00418319	5.24564	EEA1	early endosome antigen 1
16966971	-1.72302	6.17484	-10.1255	4.02686e-06	0.00470347	4.86251	CEP135	centrosomal protein 135kDa
17063779	2.63305	6.33719	10.0481	4.28553e-06	0.00470347	4.80631	TRBV5-6	T cell receptor beta variable 5-6
16793353	-1.75058	6.33206	-9.85636	5.0088e-06	0.00470347	4.66493	EXOC5	exocyst complex component 5
17118224	-1.56268	6.71315	-9.82909	5.12225e-06	0.00470347	4.64456	NCRNA00171; ZNRD1-AS1	; ZNRD1 antisense RNA 1
17118226	-1.56268	6.71315	-9.82909	5.12225e-06	0.00470347	4.64456	NCRNA00171; ZNRD1-AS1	; ZNRD1 antisense RNA 1
17118230	-1.56268	6.71315	-9.82909	5.12225e-06	0.00470347	4.64456	NCRNA00171; ZNRD1-AS1	; ZNRD1 antisense RNA 1
17118244	-1.56268	6.71315	-9.82909	5.12225e-06	0.00470347	4.64456	NCRNA00171; ZNRD1-AS1	; ZNRD1 antisense RNA 1
16853377	-1.83159	7.56656	-9.73445	5.5385e-06	0.00470347	4.57335	THOC1	THO complex 1
16697580	-2.27745	8.1857	-9.66812	5.85254e-06	0.00470347	4.52296	ZBTB41	zinc finger and BTB domain containing 41
16818927	-1.65293	7.66603	-9.62202	6.08234e-06	0.00470347	4.48771	CHD9	chromodomain helicase DNA binding protein 9
17121738	-1.54692	5.26805	-9.54332	6.49804e-06	0.00470347	4.42708	TNPO1P2; TNPO1P3	transportin 1 pseudogene 2; transportin 1 pseudogene 3
16899985	-1.59125	7.46925	-9.52218	6.615e-06	0.00470347	4.4107	RANBP2; RGPD1; RGPD2; RGPD3; RGPD4; RGPD5; RGPD6; RGPD8	RAN binding protein 2; RANBP2-like and GRIP domain containing 1; RANBP2-like and GRIP domain containing 2; RANBP2-like and GRIP domain containing 3; RANBP2-like and GRIP domain containing 4; RANBP2-like and GRIP domain containing 5; RANBP2-like and GRIP domain containing 6; RANBP2-like and GRIP domain containing 8
16711761	-1.44252	6.63332	-9.43657	7.113e-06	0.00470347	4.34393	UPF2	UPF2 regulator of nonsense transcripts homolog (yeast)
17018274	1.50465	7.93487	9.40428	7.31146e-06	0.00470347	4.31857	BAK1	BCL2-antagonist/killer 1
16976074	-1.59214	8.46166	-9.26041	8.27315e-06	0.00470347	4.20438	CLOCK	clock circadian regulator
16943107	-1.72441	6.65984	-9.21958	8.57098e-06	0.00470347	4.17162	CRYBG3	beta-gamma crystallin domain containing 3
16757990	1.74182	7.13717	9.12511	9.30642e-06	0.00470347	4.09519	ACADS	acyl-CoA dehydrogenase, C-2 to C-3 short chain
16767717	-1.9598	7.73476	-9.1062	9.46186e-06	0.00470347	4.07979	KRR1	KRR1, small subunit (SSU) processome component, homolog (yeast)
16850541	-1.63446	8.2438	-9.08191	9.66578e-06	0.00470347	4.05994	SMCHD1	structural maintenance of chromosomes flexible hinge domain containing 1
16792810	-1.42121	7.5558	-9.04203	1.0011e-05	0.00470347	4.02726	NIN	ninein (GSK3B interacting protein)
16719892	1.29282	8.98308	9.03523	1.00713e-05	0.00470347	4.02166	ECHS1	enoyl CoA hydratase, short chain, 1, mitochondrial
16975345	-1.40279	9.02793	-9.0293	1.01242e-05	0.00470347	4.01678	PDS5A	PDS5 cohesin associated factor A
16674470	-1.88744	7.74825	-9.01772	1.02283e-05	0.00470347	4.00724	CEP350	centrosomal protein 350kDa
16882507	-1.54591	7.43776	-8.95324	1.08298e-05	0.00470347	3.9539	RANBP2; RGPD1; RGPD2; RGPD3; RGPD4; RGPD5; RGPD6; RGPD8	RAN binding protein 2; RANBP2-like and GRIP domain containing 1; RANBP2-like and GRIP domain containing 2; RANBP2-like and GRIP domain containing 3; RANBP2-like and GRIP domain containing 4; RANBP2-like and GRIP domain containing 5; RANBP2-like and GRIP domain containing 6; RANBP2-like and GRIP domain containing 8
16881293	-1.27659	7.08251	-8.86514	1.17159e-05	0.00470347	3.88033	ZNF638	zinc finger protein 638
17011079	-1.71926	6.72579	-8.79262	1.25055e-05	0.00470347	3.81918	MANEA	mannosidase, endo-alpha
16853460	-1.57916	4.48896	-8.77526	1.2703e-05	0.00470347	3.80446	RNU1-109P	RNA, U1 small nuclear 109, pseudogene
16998211	-1.85556	6.65473	-8.72859	1.32515e-05	0.00470347	3.76474	TTC37	tetratricopeptide repeat domain 37
17122682	1.33865	7.74902	8.71465	1.34204e-05	0.00470347	3.75283	RPS19P1	ribosomal protein S19 pseudogene 1
16810847	-1.31556	7.11878	-8.70717	1.3512e-05	0.00470347	3.74643	DENND4A	DENN/MADD domain containing 4A
16685222	1.27732	6.67518	8.70378	1.35536e-05	0.00470347	3.74354	EVA1B	eva-1 homolog B (C. elegans)
16953993	1.66577	7.74993	8.63757	1.43979e-05	0.00470347	3.68663	CCDC71	coiled-coil domain containing 71
16768579	-1.38419	6.01545	-8.63542	1.44263e-05	0.00470347	3.68477	CEP83	centrosomal protein 83kDa
16769007	-1.26616	6.79747	-8.57658	1.52272e-05	0.00470347	3.63379	UHRF1BP1L	UHRF1 binding protein 1-like
16947556	-2.10071	8.04037	-8.57392	1.52645e-05	0.00470347	3.63148	SMC4	structural maintenance of chromosomes 4
16924668	-1.39912	6.51318	-8.53948	1.57571e-05	0.00470347	3.60147	LTN1	listerin E3 ubiquitin protein ligase 1
16734953	-1.66947	3.06477	-8.52313	1.59973e-05	0.00470347	3.58717	OR52N5	olfactory receptor, family 52, subfamily N, member 5
16690067	-1.76118	7.28118	-8.52208	1.60128e-05	0.00470347	3.58626	SASS6	SAS-6 centriolar assembly protein
16897719	-1.93129	7.24759	-8.51528	1.61139e-05	0.00470347	3.5803	CCDC88A	coiled-coil domain containing 88A
16832852	-1.56689	6.72262	-8.50903	1.62075e-05	0.00470347	3.57483	ATAD5	ATPase family, AAA domain containing 5
17099263	-1.61046	8.07587	-8.48648	1.65501e-05	0.00470347	3.55503	SETX	senataxin
16901716	-1.71452	7.98214	-8.47146	1.67828e-05	0.00470347	3.54181	RANBP2; RGPD1; RGPD2; RGPD3; RGPD4; RGPD5; RGPD6; RGPD8	RAN binding protein 2; RANBP2-like and GRIP domain containing 1; RANBP2-like and GRIP domain containing 2; RANBP2-like and GRIP domain containing 3; RANBP2-like and GRIP domain containing 4; RANBP2-like and GRIP domain containing 5; RANBP2-like and GRIP domain containing 6; RANBP2-like and GRIP domain containing 8
16894491	-1.82371	6.6427	-8.4462	1.71821e-05	0.00470347	3.51954	ROCK2	Rho-associated, coiled-coil containing protein kinase 2
16736226	-1.78258	8.62437	-8.42831	1.74713e-05	0.00470347	3.50372	PIK3C2A	phosphatidylinositol-4-phosphate 3-kinase, catalytic subunit type 2 alpha
16978568	-2.32223	6.37666	-8.42352	1.75497e-05	0.00470347	3.49947	CENPE	centromere protein E, 312kDa
16802605	-1.36239	6.05535	-8.41824	1.76364e-05	0.00470347	3.4948	LRRC49	leucine rich repeat containing 49
17099893	1.41207	5.16568	8.39391	1.80425e-05	0.00470347	3.4732	CARD9	caspase recruitment domain family, member 9
16744078	-1.32281	7.26946	-8.38449	1.82025e-05	0.00470347	3.46482	NPAT	nuclear protein, ataxia-telangiectasia locus
16687851	-1.18879	6.85799	-8.37794	1.83148e-05	0.00470347	3.45899	MYSM1	Myb-like, SWIRM and MPN domains 1
17094718	-1.46792	8.30175	-8.36767	1.84922e-05	0.00470347	3.44983	PTAR1	protein prenyltransferase alpha subunit repeat containing 1
16911212	-1.5794	9.57727	-8.33849	1.90067e-05	0.00470347	3.42376	MCM8	minichromosome maintenance 8 homologous recombination repair factor
16851397	-1.92089	8.37943	-8.3272	1.921e-05	0.00470347	3.41365	RBBP8	retinoblastoma binding protein 8
16675673	-1.41549	8.64096	-8.32544	1.92419e-05	0.00470347	3.41208	CAMSAP2	calmodulin regulated spectrin-associated protein family, member 2
16736847	-1.4039	9.75614	-8.31114	1.95033e-05	0.00470347	3.39924	LIN7C	lin-7 homolog C (C. elegans)
16984083	-1.70589	7.95486	-8.28238	2.00411e-05	0.00470347	3.37337	NIPBL	Nipped-B homolog (Drosophila)
16783047	-1.75746	7.68256	-8.27381	2.02044e-05	0.00470347	3.36564	G2E3	G2/M-phase specific E3 ubiquitin protein ligase
16866709	1.66437	7.90843	8.26355	2.04018e-05	0.00470347	3.35638	AC005943.2; MBD3	; methyl-CpG binding domain protein 3
16763138	-1.62899	5.88227	-8.24636	2.07375e-05	0.00470347	3.34084	KIF21A	kinesin family member 21A
17118220	-1.35734	5.91845	-8.21735	2.1318e-05	0.00470347	3.31453	NCRNA00171; ZNRD1-AS1	; ZNRD1 antisense RNA 1
17118234	-1.35734	5.91845	-8.21735	2.1318e-05	0.00470347	3.31453	NCRNA00171; ZNRD1-AS1	; ZNRD1 antisense RNA 1
17118236	-1.35734	5.91845	-8.21735	2.1318e-05	0.00470347	3.31453	NCRNA00171; ZNRD1-AS1	; ZNRD1 antisense RNA 1
16932570	1.45097	7.64966	8.21031	2.14616e-05	0.00470347	3.30813	SCARF2	scavenger receptor class F, member 2
16723326	-1.29533	8.79893	-8.20706	2.15282e-05	0.00470347	3.30517	QSER1	glutamine and serine rich 1
16823413	1.26005	10.4603	8.09055	2.40736e-05	0.00505279	3.19844	TRAP1	TNF receptor-associated protein 1
16886503	-1.40897	7.43539	-8.08913	2.41067e-05	0.00505279	3.19713	RIF1	replication timing regulatory factor 1
16697695	-1.83361	7.38857	-8.07799	2.43673e-05	0.00505279	3.18684	KIF14	kinesin family member 14
16946553	-1.3197	8.13594	-8.07684	2.43943e-05	0.00505279	3.18578	U2SURP	U2 snRNP-associated SURP domain containing
16991859	-1.82807	6.6231	-8.05009	2.50337e-05	0.00511782	3.16101	HMMR	hyaluronan-mediated motility receptor (RHAMM)
16959325	-1.72745	8.19113	-8.02914	2.55474e-05	0.00511782	3.14156	TOPBP1	topoisomerase (DNA) II binding protein 1
17010876	-1.25501	8.53918	-8.01925	2.57939e-05	0.00511782	3.13236	ORC3	origin recognition complex, subunit 3
16730061	-1.48648	6.18283	-8.01139	2.59918e-05	0.00511782	3.12503	CEP295	centrosomal protein 295kDa
16883426	-1.21969	7.96848	-7.94291	2.77872e-05	0.0054046	3.06096	EIF5B	eukaryotic translation initiation factor 5B
16874327	1.42357	7.81402	7.91374	2.8593e-05	0.00548314	3.0335	NOSIP	nitric oxide synthase interacting protein
16869221	1.1819	7.60184	7.90278	2.89025e-05	0.00548314	3.02316	CTD-2192J16.24; WDR83OS	; WD repeat domain 83 opposite strand
16726925	1.46373	8.58957	7.88261	2.94814e-05	0.00548314	3.00409	SSSCA1	Sjogren syndrome/scleroderma autoantigen 1
16821794	1.17027	7.27048	7.8797	2.95661e-05	0.00548314	3.00133	ZFPM1	zinc finger protein, FOG family member 1
17121024	-1.22629	6.28355	-7.81847	3.14095e-05	0.00573646	2.94313	HNRNPA3P5	heterogeneous nuclear ribonucleoprotein A3 pseudogene 5
16954175	1.1614	8.1862	7.80553	3.1815e-05	0.00573646	2.93077	IP6K1	inositol hexakisphosphate kinase 1
16812824	1.66187	7.29903	7.78668	3.24162e-05	0.00573646	2.91273	NMB	neuromedin B
16701106	-1.60601	6.36622	-7.78285	3.25399e-05	0.00573646	2.90906	CHML	choroideremia-like (Rab escort protein 2)
16697299	-1.81918	7.95054	-7.77475	3.28031e-05	0.00573646	2.9013	TPR	translocated promoter region, nuclear basket protein
16971139	-1.36523	8.87232	-7.766	3.30901e-05	0.00573646	2.89289	ABCE1	ATP-binding cassette, sub-family E (OABP), member 1
16762573	-1.38969	8.45655	-7.69251	3.56127e-05	0.00600721	2.82199	ASUN	asunder spermatogenesis regulator
16991669	-2.15382	8.0959	-7.68421	3.59105e-05	0.00600721	2.81394	UBLCP1	ubiquitin-like domain containing CTD phosphatase 1
16728331	1.25107	7.90092	7.66302	3.66838e-05	0.00600721	2.79335	FADD	Fas (TNFRSF6)-associated via death domain
16922648	-1.40174	7.29348	-7.65755	3.68862e-05	0.00600721	2.78803	TTC3	tetratricopeptide repeat domain 3
16820601	-1.44365	9.06086	-7.64804	3.72411e-05	0.00600721	2.77877	NFAT5	nuclear factor of activated T-cells 5, tonicity-responsive
16933691	1.81331	7.21015	7.64079	3.75145e-05	0.00600721	2.77169	ZMAT5	zinc finger, matrin-type 5
16713085	-1.51648	10.5261	-7.63701	3.76577e-05	0.00600721	2.76801	KIF5B	kinesin family member 5B
17120220	-1.536	6.66002	-7.63042	3.79091e-05	0.00600721	2.76157	RP11-488L18.4
16718800	-1.52445	8.3094	-7.62696	3.80418e-05	0.00600721	2.75819	RAB11FIP2	RAB11 family interacting protein 2 (class I)
16938935	-1.61968	6.88954	-7.58215	3.98066e-05	0.00622427	2.71429	GOLGA4	golgin A4
16901912	-1.50293	8.50487	-7.54475	4.1349e-05	0.00628865	2.67745	RANBP2; RGPD1; RGPD2; RGPD3; RGPD4; RGPD5; RGPD6; RGPD8	RAN binding protein 2; RANBP2-like and GRIP domain containing 1; RANBP2-like and GRIP domain containing 2; RANBP2-like and GRIP domain containing 3; RANBP2-like and GRIP domain containing 4; RANBP2-like and GRIP domain containing 5; RANBP2-like and GRIP domain containing 6; RANBP2-like and GRIP domain containing 8
17118238	-1.27497	6.06922	-7.5445	4.13594e-05	0.00628865	2.67721	NCRNA00171; ZNRD1-AS1	; ZNRD1 antisense RNA 1
16665447	-1.4245	7.5277	-7.5368	4.16852e-05	0.00628865	2.6696	USP1	ubiquitin specific peptidase 1
16756241	-1.36831	7.71226	-7.53388	4.18097e-05	0.00628865	2.66671	KIAA1033	KIAA1033
16816479	-1.8816	8.14398	-7.525	4.21899e-05	0.00628865	2.65793	CCP110	centriolar coiled coil protein 110kDa
16809263	-1.59915	8.18353	-7.50856	4.29044e-05	0.0063001	2.64164	DMXL2	Dmx-like 2
16671707	1.14554	7.09409	7.48553	4.39272e-05	0.0063001	2.61877	MTX1	metaxin 1
16884204	-1.73785	7.57684	-7.48015	4.41701e-05	0.0063001	2.61342	RANBP2; RGPD1; RGPD2; RGPD3; RGPD4; RGPD5; RGPD6; RGPD8	RAN binding protein 2; RANBP2-like and GRIP domain containing 1; RANBP2-like and GRIP domain containing 2; RANBP2-like and GRIP domain containing 3; RANBP2-like and GRIP domain containing 4; RANBP2-like and GRIP domain containing 5; RANBP2-like and GRIP domain containing 6; RANBP2-like and GRIP domain containing 8
16767270	-1.11972	5.11003	-7.48006	4.41742e-05	0.0063001	2.61333	MDM1	Mdm1 nuclear protein
16985992	-1.45467	9.53692	-7.47857	4.42417e-05	0.0063001	2.61185	TNPO1	transportin 1
17021004	-1.3559	7.78196	-7.4635	4.4931e-05	0.00634163	2.59683	PHIP	pleckstrin homology domain interacting protein
16707503	-1.08623	6.3376	-7.44999	4.55588e-05	0.00637384	2.58335	EXOC6	exocyst complex component 6
17123558	-1.64484	9.38019	-7.4149	4.72354e-05	0.00650604	2.54823	CEP170; CEP170P1	centrosomal protein 170kDa; centrosomal protein 170kDa pseudogene 1
16967602	-1.11089	6.23998	-7.41088	4.74318e-05	0.00650604	2.54419	MOB1B	MOB kinase activator 1B
17010552	-2.22349	7.15388	-7.3912	4.84062e-05	0.00650604	2.52441	TTK	TTK protein kinase
16753498	-1.29973	6.2813	-7.37918	4.90121e-05	0.00650604	2.51231	TBK1	TANK-binding kinase 1
16800991	-1.50826	7.02621	-7.3761	4.91688e-05	0.00650604	2.5092	USP8	ubiquitin specific peptidase 8
17122204	-1.68672	7.23178	-7.37269	4.9343e-05	0.00650604	2.50576	ANKRD36; ANKRD36B; ANKRD36BP2; ANKRD36C	ankyrin repeat domain 36; ankyrin repeat domain 36B; ankyrin repeat domain 36B pseudogene 2; ankyrin repeat domain 36C
16815120	1.31877	6.08449	7.37237	4.93593e-05	0.00650604	2.50544	NTN3	netrin 3
16791991	1.20922	8.54605	7.36092	4.99484e-05	0.00652973	2.49389	NFKBIA	nuclear factor of kappa light polypeptide gene enhancer in B-cells inhibitor, alpha
16988510	-1.29522	8.13451	-7.34973	5.05324e-05	0.00655063	2.48257	SNX2	sorting nexin 2
17095991	1.19414	8.32927	7.32443	5.18792e-05	0.00655063	2.45695	BARX1	BARX homeobox 1
16800524	1.12635	4.48126	7.32435	5.1884e-05	0.00655063	2.45686	DUOXA2	dual oxidase maturation factor 2
16688864	-1.46464	7.16732	-7.3179	5.22336e-05	0.00655063	2.45031	TTLL7	tubulin tyrosine ligase-like family member 7
16795987	-1.57811	6.86327	-7.31369	5.24632e-05	0.00655063	2.44604	TRIP11	thyroid hormone receptor interactor 11
17120222	-1.71978	6.07221	-7.31169	5.25726e-05	0.00655063	2.44401	RP11-488L18.4
16889251	-1.48979	6.35353	-7.29839	5.33073e-05	0.00659068	2.43048	SGOL2	shugoshin-like 2 (S. pombe)
16998007	-1.24748	5.2302	-7.27476	5.46407e-05	0.00670357	2.40639	CETN3	centrin, EF-hand protein, 3
17066118	-1.37358	7.20292	-7.2425	5.65204e-05	0.00688125	2.37338	PCM1	pericentriolar material 1
17112339	-1.17351	9.53849	-7.23395	5.70303e-05	0.00689073	2.36461	TAF9B	TAF9B RNA polymerase II, TATA box binding protein (TBP)-associated factor, 31kDa
16823193	1.25837	10.3218	7.22467	5.75896e-05	0.00690598	2.35508	TCEB2	transcription elongation factor B (SIII), polypeptide 2 (18kDa, elongin B)
16873221	1.12348	7.39851	7.19735	5.92708e-05	0.00705455	2.32698	ZNF296	zinc finger protein 296
17045354	-1.54055	8.02614	-7.17863	6.04542e-05	0.00714211	2.30765	YAE1D1	Yae1 domain containing 1
16947875	-1.07014	8.65544	-7.15435	6.20277e-05	0.00727412	2.28253	PRKCI	protein kinase C, iota
16935386	1.08158	6.27419	7.14185	6.28551e-05	0.00731735	2.26957	CHADL	chondroadherin-like
16817090	-1.49337	8.90284	-7.12759	6.38147e-05	0.00737522	2.25474	RBBP6	retinoblastoma binding protein 6
16824463	1.20743	6.36185	7.1177	6.44889e-05	0.00739952	2.24445	RPS15A	ribosomal protein S15a
16872551	1.38588	9.73736	7.10336	6.5481e-05	0.00745969	2.22951	TGFB1	transforming growth factor, beta 1
16857744	1.05656	10.0654	7.09266	6.62318e-05	0.00749171	2.21834	CTD-3214H19.16; TRAPPC5	; trafficking protein particle complex 5
16985852	-1.43178	7.05606	-7.07432	6.75414e-05	0.00754202	2.19916	BDP1	B double prime 1, subunit of RNA polymerase III transcription initiation factor IIIB
16700239	1.39684	3.53402	7.07099	6.7782e-05	0.00754202	2.19568	HIST3H2A	histone cluster 3, H2a
16888047	-1.20838	7.43545	-7.06668	6.80952e-05	0.00754202	2.19116	AGPS	alkylglycerone phosphate synthase
16798919	-1.34763	8.4492	-7.04338	6.98152e-05	0.00767919	2.16671	ARHGAP11A	Rho GTPase activating protein 11A
16724604	1.19865	6.29652	7.03272	7.06177e-05	0.00771426	2.15551	RP11-76I23.7
17026529	-1.1664	8.16814	-7.0221	7.1428e-05	0.00774155	2.14432	GABBR1	gamma-aminobutyric acid (GABA) B receptor, 1
16664091	1.13579	8.38607	7.00728	7.25751e-05	0.00774155	2.12869	MMACHC	methylmalonic aciduria (cobalamin deficiency) cblC type, with homocystinuria
17036121	-1.17641	8.17075	-7.00429	7.28091e-05	0.00774155	2.12553	GABBR1	gamma-aminobutyric acid (GABA) B receptor, 1
17038872	-1.17641	8.17075	-7.00429	7.28091e-05	0.00774155	2.12553	GABBR1	gamma-aminobutyric acid (GABA) B receptor, 1
16986283	-1.50788	5.19621	-6.99021	7.39213e-05	0.00780775	2.11065	POLK	polymerase (DNA directed) kappa
16847996	-1.61546	7.92033	-6.96643	7.58434e-05	0.00790418	2.08545	HELZ	helicase with zinc finger
16796325	-1.41794	8.17615	-6.96595	7.58821e-05	0.00790418	2.08495	DICER1	dicer 1, ribonuclease type III
16833037	-1.07866	9.61505	-6.96062	7.6321e-05	0.00790418	2.07928	SUZ12	SUZ12 polycomb repressive complex 2 subunit
16824481	-1.33633	8.94022	-6.94876	7.73064e-05	0.00790896	2.06668	SMG1	SMG1 phosphatidylinositol 3-kinase-related kinase
16684104	1.37373	6.69042	6.94402	7.77043e-05	0.00790896	2.06164	RP11-460I13.2
16857820	1.18153	6.39743	6.94223	7.78548e-05	0.00790896	2.05974	TGFBR3L	transforming growth factor, beta receptor III-like
16799598	-1.92398	8.16014	-6.93398	7.85544e-05	0.00792952	2.05095	CASC5	cancer susceptibility candidate 5
17016697	-1.21455	8.04039	-6.91054	8.0579e-05	0.00803227	2.02594	GABBR1	gamma-aminobutyric acid (GABA) B receptor, 1
16817811	1.18785	9.18953	6.89935	8.15654e-05	0.00803227	2.01397	PPP4C	protein phosphatase 4, catalytic subunit
16815252	1.42109	8.75566	6.89715	8.17607e-05	0.00803227	2.01162	FLYWCH2	FLYWCH family member 2
16868177	1.24436	7.84355	6.89382	8.20577e-05	0.00803227	2.00806	ZNF414	zinc finger protein 414
16701185	-1.45649	6.78653	-6.8886	8.25252e-05	0.00803227	2.00247	CEP170; CEP170P1	centrosomal protein 170kDa; centrosomal protein 170kDa pseudogene 1
17033830	-1.1548	8.02461	-6.88712	8.26581e-05	0.00803227	2.00089	GABBR1	gamma-aminobutyric acid (GABA) B receptor, 1
16893531	1.1139	9.40181	6.87384	8.38642e-05	0.00803227	1.98664	BOK	BCL2-related ovarian killer
17094893	1.43841	5.27125	6.87192	8.40403e-05	0.00803227	1.98457	ALDH1A1	aldehyde dehydrogenase 1 family, member A1
17028593	-1.14971	8.16482	-6.87121	8.41049e-05	0.00803227	1.98382	GABBR1	gamma-aminobutyric acid (GABA) B receptor, 1
16751655	1.17749	7.47026	6.86203	8.49521e-05	0.00806146	1.97395	IGFBP6	insulin-like growth factor binding protein 6
17031378	-1.21248	8.55824	-6.8521	8.58796e-05	0.00806146	1.96327	GABBR1	gamma-aminobutyric acid (GABA) B receptor, 1
16972553	-1.3073	6.79498	-6.85159	8.59269e-05	0.00806146	1.96272	WDR17	WD repeat domain 17
17021122	-1.38717	8.07217	-6.84361	8.66805e-05	0.00807406	1.95413	IBTK	inhibitor of Bruton agammaglobulinemia tyrosine kinase
16958014	-1.29422	6.22456	-6.83948	8.70737e-05	0.00807406	1.94967	GOLGB1	golgin B1
16957951	-1.43303	6.31084	-6.82685	8.8287e-05	0.00813925	1.93605	POLQ	polymerase (DNA directed), theta
16707944	-1.20624	7.57243	-6.81493	8.94488e-05	0.00817101	1.92317	C10orf12	chromosome 10 open reading frame 12
16868130	0.974064	8.9589	6.81282	8.96561e-05	0.00817101	1.92089	CD320	CD320 molecule
16963400	1.35857	3.85887	6.80752	9.01794e-05	0.008172	1.91516	RNU4-89P	RNA, U4 small nuclear 89, pseudogene
16939960	-1.85675	7.55355	-6.79735	9.11938e-05	0.00817678	1.90413	KIF15	kinesin family member 15
17010104	-1.35777	6.83255	-6.79573	9.1356e-05	0.00817678	1.90238	FAM135A	family with sequence similarity 135, member A
16858687	1.33753	10.0545	6.79162	9.17703e-05	0.00817678	1.89792	ASNA1	arsA arsenite transporter, ATP-binding, homolog 1 (bacterial)
16921428	1.52317	7.35888	6.77563	9.34009e-05	0.00827584	1.88056	SOX18	SRY (sex determining region Y)-box 18
16734313	1.24689	9.70506	6.7636	9.46485e-05	0.00828415	1.86748	CTSD	cathepsin D
16870493	1.08622	10.1818	6.7631	9.47008e-05	0.00828415	1.86694	COPE	coatomer protein complex, subunit epsilon
16989054	-1.65541	8.20237	-6.75974	9.50529e-05	0.00828415	1.86328	RAD50	RAD50 homolog, double strand break repair protein
16856187	1.2949	8.59052	6.75069	9.60076e-05	0.00832187	1.85342	CDC34	cell division cycle 34
17070514	-1.13209	7.32842	-6.7316	9.8057e-05	0.00842817	1.83258	WWP1	WW domain containing E3 ubiquitin protein ligase 1
17097308	-1.03473	10.1264	-6.71984	9.93437e-05	0.00842817	1.81972	PTBP3	polypyrimidine tract binding protein 3
16768205	-1.36541	5.6905	-6.71839	9.95036e-05	0.00842817	1.81813	CEP290	centrosomal protein 290kDa
16934671	1.88712	8.19437	6.71699	9.96576e-05	0.00842817	1.81661	TST	thiosulfate sulfurtransferase (rhodanese)
16675174	-1.17997	7.16405	-6.70387	0.00010112	0.00842817	1.80223	C1orf27	chromosome 1 open reading frame 27
16868472	1.17356	8.67109	6.69899	0.000101669	0.00842817	1.79688	FBXL12	F-box and leucine-rich repeat protein 12
16667625	-1.10861	4.81121	-6.6969	0.000101906	0.00842817	1.79458	TRMT13	tRNA methyltransferase 13 homolog (S. cerevisiae)
16689020	-1.20303	6.17818	-6.69235	0.000102423	0.00842817	1.78958	MCOLN3	mucolipin 3
16998463	-1.4741	7.45116	-6.68998	0.000102693	0.00842817	1.78698	CHD1	chromodomain helicase DNA binding protein 1
16675192	-2.07272	5.20748	-6.68355	0.00010343	0.00842817	1.77992	OCLM	oculomedin
17076372	-0.990826	7.37228	-6.68099	0.000103725	0.00842817	1.77711	WHSC1L1	Wolf-Hirschhorn syndrome candidate 1-like 1
16888485	-1.18376	8.94078	-6.67931	0.00010392	0.00842817	1.77525	ZC3H15	zinc finger CCCH-type containing 15
17087716	-1.67109	7.36769	-6.67772	0.000104104	0.00842817	1.77351	SMC2	structural maintenance of chromosomes 2
17123096	-1.15964	6.21624	-6.67173	0.000104801	0.00844175	1.76692	AC007731.1; FAM230A	; family with sequence similarity 230, member A
16855026	-1.01521	8.52401	-6.66612	0.000105459	0.00845205	1.76074	PIAS2	protein inhibitor of activated STAT, 2
16887179	-0.991053	9.61275	-6.65922	0.000106273	0.00847475	1.75314	CERS6	ceramide synthase 6
16758130	1.40733	8.57828	6.65328	0.000106981	0.00848876	1.74657	ORAI1	ORAI calcium release-activated calcium modulator 1
16879958	-1.07261	8.25971	-6.6455	0.000107914	0.00850761	1.73799	FOXN2	forkhead box N2
16887334	-0.99917	7.06013	-6.64243	0.000108285	0.00850761	1.7346	SSB	Sjogren syndrome antigen B (autoantigen La)
16842452	1.25729	10.2925	6.63459	0.000109238	0.00852241	1.72594	USP22	ubiquitin specific peptidase 22
16920806	-1.88687	6.30094	-6.63211	0.000109543	0.00852241	1.72319	SYCP2	synaptonemal complex protein 2
17107134	-1.1558	7.07362	-6.62651	0.000110231	0.00853438	1.71699	DDX26B	DEAD/H (Asp-Glu-Ala-Asp/His) box polypeptide 26B
17112376	-1.63424	8.04433	-6.61429	0.000111752	0.00859718	1.70345	BRWD3	bromodomain and WD repeat domain containing 3
16670248	-2.50557	5.23672	-6.61135	0.000112121	0.00859718	1.70019	PPIAL4F	peptidylprolyl isomerase A (cyclophilin A)-like 4F
17006024	-1.66639	4.78771	-6.59508	0.000114188	0.00867597	1.68212	OR2J2	olfactory receptor, family 2, subfamily J, member 2
17106640	-1.24674	7.85953	-6.5947	0.000114236	0.00867597	1.6817	ZBTB33	zinc finger and BTB domain containing 33
16856661	1.36524	9.42329	6.58468	0.000115529	0.0087326	1.67056	CSNK1G2	casein kinase 1, gamma 2
17070381	-1.90316	5.75334	-6.57545	0.000116736	0.00875073	1.66028	LRRCC1	leucine rich repeat and coiled-coil centrosomal protein 1
16738393	-1.04877	4.24138	-6.57446	0.000116867	0.00875073	1.65917	OR5M1	olfactory receptor, family 5, subfamily M, member 1
16835346	0.949895	9.50941	6.56472	0.000118157	0.00876623	1.6483	PNPO	pyridoxamine 5'-phosphate oxidase
16662525	1.04484	6.68456	6.56459	0.000118173	0.00876623	1.64817	ADPRHL2	ADP-ribosylhydrolase like 2
17080559	-1.23966	9.21046	-6.56022	0.000118757	0.00876875	1.64329	TAF2	TAF2 RNA polymerase II, TATA box binding protein (TBP)-associated factor, 150kDa
16952414	1.22276	6.55582	6.5515	0.00011993	0.00878333	1.63355	CSRNP1	cysteine-serine-rich nuclear protein 1
17017885	1.25028	3.13808	6.5493	0.00012023	0.00878333	1.63108	HLA-DRB5	major histocompatibility complex, class II, DR beta 5
17077921	-1.12876	7.65482	-6.54653	0.000120606	0.00878333	1.62799	ARFGEF1	ADP-ribosylation factor guanine nucleotide-exchange factor 1 (brefeldin A-inhibited)
17083647	-1.26021	8.48972	-6.531	0.000122741	0.00889817	1.61061	SNAPC3	small nuclear RNA activating complex, polypeptide 3, 50kDa
16702071	-1.3457	7.68056	-6.51287	0.000125287	0.00903699	1.59027	FAM208B	family with sequence similarity 208, member B
16907526	-1.00353	7.92032	-6.50935	0.000125789	0.00903699	1.58631	INO80D	INO80 complex subunit D
16851933	-1.15278	8.27889	-6.49713	0.000127545	0.00912205	1.57257	GALNT1	polypeptide N-acetylgalactosaminyltransferase 1
16687638	-1.1699	7.7998	-6.47901	0.000130199	0.00924408	1.55216	USP24	ubiquitin specific peptidase 24
16888708	-1.06693	6.49715	-6.47758	0.000130411	0.00924408	1.55055	ASNSD1	asparagine synthetase domain containing 1
16867948	0.958585	9.81542	6.46593	0.000132152	0.00927906	1.53739	XAB2	XPA binding protein 2
16665536	-1.2691	5.00774	-6.46063	0.000132952	0.00927906	1.53141	EFCAB7	EF-hand calcium binding domain 7
16732801	-1.6774	5.71204	-6.45935	0.000133146	0.00927906	1.52996	OR10G8	olfactory receptor, family 10, subfamily G, member 8
16866993	1.00161	9.8796	6.45533	0.000133758	0.00927906	1.52541	SGTA	small glutamine-rich tetratricopeptide repeat (TPR)-containing, alpha
17060270	0.943112	6.73843	6.45151	0.000134342	0.00927906	1.52109	ZNF394	zinc finger protein 394
16884126	-1.87643	6.4629	-6.45117	0.000134395	0.00927906	1.5207	RANBP2	RAN binding protein 2
17023927	-0.948878	5.51374	-6.44706	0.000135026	0.00928243	1.51606	AHI1	Abelson helper integration site 1
17064299	1.33823	6.47351	6.43457	0.000136967	0.00935909	1.5019	KCNH2	potassium channel, voltage gated eag related subfamily H, member 2
16960647	-1.04161	6.58789	-6.43156	0.000137439	0.00935909	1.49848	DHX36	DEAH (Asp-Glu-Ala-His) box polypeptide 36
16709223	-1.00081	7.61926	-6.42862	0.000137901	0.00935909	1.49515	SHOC2	SHOC2 leucine-rich repeat scaffold protein
17123988	-1.03096	3.99885	-6.42328	0.000138746	0.00937601	1.48908	RP11-480D4.6
16857177	1.32877	6.84317	6.41959	0.000139334	0.00937601	1.48489	MPND	MPN domain containing
16911070	1.1608	6.79959	6.41596	0.000139914	0.00937601	1.48077	AP5S1	adaptor-related protein complex 5, sigma 1 subunit
16790529	1.00218	8.5373	6.40719	0.000141326	0.00942968	1.4708	RBM23	RNA binding motif protein 23
16906184	-0.968821	9.92825	-6.40151	0.000142251	0.00942968	1.46432	NCKAP1	NCK-associated protein 1
16838737	0.974528	7.15268	6.40005	0.000142489	0.00942968	1.46267	CHMP6	charged multivesicular body protein 6
16660992	1.0769	7.3032	6.39159	0.000143878	0.00945317	1.45303	MTFR1L	mitochondrial fission regulator 1-like
16678496	1.30271	9.80002	6.38937	0.000144246	0.00945317	1.4505	HIST3H2BB	histone cluster 3, H2bb
17119902	-1.03673	9.69353	-6.38711	0.000144622	0.00945317	1.44791	NPM1P39	nucleophosmin 1 (nucleolar phosphoprotein B23, numatrin) pseudogene 39
16708038	1.34611	8.15659	6.37784	0.00014617	0.00946407	1.43733	PI4K2A; RP11-548K23.11	; phosphatidylinositol 4-kinase type 2 alpha
17090611	1.01579	6.20315	6.37687	0.000146334	0.00946407	1.43622	NTNG2	netrin G2
16695042	-1.6708	5.00271	-6.37547	0.000146569	0.00946407	1.43463	OR6Y1	olfactory receptor, family 6, subfamily Y, member 1
16992809	1.22712	10.9345	6.36378	0.000148554	0.0095536	1.42126	HIGD2A	HIG1 hypoxia inducible domain family, member 2A
16977624	0.952568	5.08792	6.35471	0.000150116	0.00957794	1.41087	NKX6-1	NK6 homeobox 1
16989804	-1.71776	5.51786	-6.35233	0.000150528	0.00957794	1.40815	RNA5SP194	RNA, 5S ribosomal pseudogene 194
17054540	1.05934	7.70336	6.3474	0.000151387	0.00957794	1.4025	SNX8	sorting nexin 8
17088797	-1.37929	3.81085	-6.34357	0.000152056	0.00957794	1.39811	OR1J4	olfactory receptor, family 1, subfamily J, member 4
17120218	-1.56867	6.56376	-6.33962	0.000152752	0.00957794	1.39357	RP11-488L18.4
16967925	-1.22106	8.69737	-6.33535	0.000153506	0.00957794	1.38868	USO1	USO1 vesicle transport factor
16844894	0.966929	8.51092	6.32796	0.000154823	0.00957794	1.38019	P3H4	prolyl 3-hydroxylase family member 4 (non-enzymatic)
16838988	0.949497	9.43813	6.32768	0.000154874	0.00957794	1.37986	GPS1	G protein pathway suppressor 1
17002598	-0.989591	8.69676	-6.3251	0.000155336	0.00957794	1.37689	PANK3	pantothenate kinase 3
16697544	-1.96619	8.34489	-6.32205	0.000155885	0.00957794	1.37339	ASPM	abnormal spindle microtubule assembly
16946393	-1.37691	5.69637	-6.32119	0.00015604	0.00957794	1.3724	RASA2	RAS p21 protein activator 2
16970923	-1.06479	5.82311	-6.31384	0.000157373	0.00957794	1.36394	SCOC	short coiled-coil protein
16773840	-1.39742	6.22107	-6.31325	0.000157481	0.00957794	1.36326	BRCA2	breast cancer 2, early onset
16789777	1.24158	5.90166	6.31298	0.000157529	0.00957794	1.36295	TMEM121	transmembrane protein 121
16996201	-1.13672	7.58295	-6.31073	0.000157941	0.00957794	1.36036	DHX29	DEAH (Asp-Glu-Ala-His) box polypeptide 29
16864819	-1.47281	6.00978	-6.29774	0.000160337	0.00966236	1.34539	ZNF480	zinc finger protein 480
16826552	-1.12518	6.0084	-6.29662	0.000160545	0.00966236	1.3441	RPGRIP1L	RPGRIP1-like
16764964	1.05585	4.8911	6.28665	0.000162413	0.00972355	1.33259	KRT71	keratin 71, type II
16975255	-1.26946	7.76858	-6.27981	0.00016371	0.00972355	1.32468	RFC1	replication factor C (activator 1) 1, 145kDa
17108546	-1.42122	8.56635	-6.2781	0.000164035	0.00972355	1.3227	BRCC3	BRCA1/BRCA2-containing complex, subunit 3
16732109	0.99765	7.00211	6.27784	0.000164085	0.00972355	1.3224	VPS11	vacuolar protein sorting 11 homolog (S. cerevisiae)
17086167	-1.20731	7.95184	-6.27509	0.00016461	0.00972355	1.31922	CEP78	centrosomal protein 78kDa
16896710	-1.06414	8.34347	-6.26935	0.000165713	0.00974991	1.31257	SOS1	son of sevenless homolog 1 (Drosophila)
16743554	-2.24984	7.6709	-6.26459	0.000166634	0.00974991	1.30706	RNA5SP346	RNA, 5S ribosomal pseudogene 346
17110639	1.24073	6.20969	6.26327	0.00016689	0.00974991	1.30553	TIMM17B	translocase of inner mitochondrial membrane 17 homolog B (yeast)
16859330	1.02624	7.80934	6.25285	0.000168927	0.00983291	1.29345	TMEM38A	transmembrane protein 38A
16916166	1.07891	7.87665	6.24906	0.000169675	0.00984053	1.28906	PRPF6	pre-mRNA processing factor 6
16958464	-1.02838	7.15333	-6.24273	0.000170933	0.00987758	1.2817	ZNF148	zinc finger protein 148
17112519	-1.11459	6.32087	-6.23387	0.00017271	0.00994425	1.2714	CHM	choroideremia (Rab escort protein 1)
16877413	1.14089	6.08288	6.23009	0.000173473	0.00995225	1.26701	MYCN	v-myc avian myelocytomatosis viral oncogene neuroblastoma derived homolog
16894740	-1.4266	7.35151	-6.21509	0.000176543	0.0100386	1.24954	SMC6	structural maintenance of chromosomes 6
16811249	-1.16373	5.88479	-6.21306	0.000176963	0.0100386	1.24718	UACA	uveal autoantigen with coiled-coil domains and ankyrin repeats
16883978	-1.37216	6.30833	-6.21245	0.000177089	0.0100386	1.24647	RGPD4	RANBP2-like and GRIP domain containing 4
16791909	-1.49217	8.12975	-6.20674	0.000178277	0.0100386	1.23981	BAZ1A	bromodomain adjacent to zinc finger domain, 1A
17107640	1.88394	4.74056	6.20572	0.000178492	0.0100386	1.23861	XX-FW81066F1.2
16820285	0.924837	7.66858	6.20446	0.000178755	0.0100386	1.23714	THAP11	THAP domain containing 11
16712035	1.70037	6.3088	6.2008	0.000179523	0.0100463	1.23287	ACBD7	acyl-CoA binding domain containing 7
16682835	1.16791	7.39489	6.19485	0.000180779	0.0100689	1.22592	MUL1	mitochondrial E3 ubiquitin protein ligase 1
16985277	-1.17849	6.45485	-6.19292	0.000181189	0.0100689	1.22366	PPWD1	peptidylprolyl isomerase domain and WD repeat containing 1
16956027	-1.20806	6.12487	-6.18072	0.000183802	0.0101787	1.2094	TMF1	TATA element modulatory factor 1
16709140	-1.24629	8.29457	-6.16851	0.00018646	0.0102776	1.19509	SMC3	structural maintenance of chromosomes 3
16784947	-1.00002	6.75523	-6.16447	0.000187347	0.0102776	1.19036	MNAT1	MNAT CDK-activating kinase assembly factor 1
16777571	0.966025	5.19413	6.16368	0.000187522	0.0102776	1.18943	SHISA2	shisa family member 2
16970863	-1.27	7.64569	-6.1561	0.000189202	0.0103342	1.18053	NAA15	N(alpha)-acetyltransferase 15, NatA auxiliary subunit
16673767	-0.959554	10.6137	-6.14372	0.000191983	0.0104503	1.16598	PRRC2C	proline-rich coiled-coil 2C
16740320	1.30865	6.91601	6.13334	0.00019435	0.0105432	1.15376	ZNHIT2	zinc finger, HIT-type containing 2
16872039	1.07382	11.5431	6.11369	0.000198916	0.0106864	1.1306	ECH1	enoyl CoA hydratase 1, peroxisomal
16779119	-1.14357	8.53926	-6.10934	0.000199941	0.0106864	1.12547	KPNA3	karyopherin alpha 3 (importin alpha 4)
16767932	-1.12193	6.98385	-6.10888	0.000200051	0.0106864	1.12492	PPP1R12A	protein phosphatase 1, regulatory subunit 12A
16792550	-0.974965	7.10431	-6.10865	0.000200105	0.0106864	1.12465	NEMF	nuclear export mediator factor
16707221	-1.98107	6.80045	-6.10765	0.000200341	0.0106864	1.12347	KIF20B	kinesin family member 20B
16971293	-1.0877	8.68777	-6.10329	0.000201379	0.0106999	1.11831	TMEM184C	transmembrane protein 184C
16926635	1.19331	5.10246	6.09924	0.000202349	0.0106999	1.11352	SPATC1L	spermatogenesis and centriole associated 1-like
16700074	-1.32831	9.15034	-6.09816	0.000202606	0.0106999	1.11225	CDC42BPA	CDC42 binding protein kinase alpha (DMPK-like)
17082250	1.04366	7.8232	6.08565	0.000205635	0.0107178	1.09744	FAM83H	family with sequence similarity 83, member H
17044568	-1.16243	7.74256	-6.0819	0.000206552	0.0107178	1.093	TAX1BP1	Tax1 (human T-cell leukemia virus type I) binding protein 1
17120202	-0.928372	5.38952	-6.08079	0.000206824	0.0107178	1.09169	RP11-74E24.2; ZC3H11A; ZC3H11B	; zinc finger CCCH-type containing 11A; zinc finger CCCH-type containing 11B pseudogene
17091299	1.1571	9.15561	6.07595	0.000208016	0.0107178	1.08595	FAM69B	family with sequence similarity 69, member B
16935290	0.921743	7.34295	6.07534	0.000208168	0.0107178	1.08522	MKL1	megakaryoblastic leukemia (translocation) 1
16875262	0.973701	5.60554	6.07456	0.00020836	0.0107178	1.0843	OSCAR	osteoclast associated, immunoglobulin-like receptor
16799590	1.10289	7.74628	6.07275	0.000208809	0.0107178	1.08215	RPUSD2	RNA pseudouridylate synthase domain containing 2
17048321	-0.937092	9.22095	-6.06952	0.000209611	0.0107178	1.07832	ANKIB1	ankyrin repeat and IBR domain containing 1
17000532	0.893322	6.30149	6.06799	0.000209995	0.0107178	1.0765	SIL1	SIL1 nucleotide exchange factor
16767540	-1.64982	6.73646	-6.06722	0.000210185	0.0107178	1.07559	ZFC3H1	zinc finger, C3H1-type containing
17073577	1.46052	8.43825	6.06662	0.000210338	0.0107178	1.07487	MAF1	MAF1 homolog, negative regulator of RNA polymerase III
16890675	1.03329	7.74669	6.05321	0.000213719	0.0108554	1.05894	IGFBP2	insulin-like growth factor binding protein 2, 36kDa
17061582	1.18792	5.95538	6.04734	0.000215221	0.0108861	1.05195	CCDC71L	coiled-coil domain containing 71-like
16815374	0.950012	5.8766	6.04551	0.000215689	0.0108861	1.04978	ZNF205	zinc finger protein 205
17060976	1.07929	6.28552	6.03156	0.000219307	0.0110229	1.03316	ALKBH4	alkB homolog 4, lysine demthylase
16986700	-1.30185	6.97607	-6.02887	0.000220014	0.0110229	1.02995	ZFYVE16	zinc finger, FYVE domain containing 16
16704909	-1.12424	6.64264	-6.02545	0.000220914	0.0110229	1.02587	AGAP6	ArfGAP with GTPase domain, ankyrin repeat and PH domain 6
17112020	1.56533	7.84186	6.0245	0.000221164	0.0110229	1.02474	CITED1	Cbp/p300-interacting transactivator, with Glu/Asp-rich carboxy-terminal domain, 1
17073565	0.953421	10.1062	6.02125	0.000222025	0.0110314	1.02086	CYC1	cytochrome c-1
16861314	0.93922	6.39144	6.01743	0.000223042	0.0110475	1.01629	SDHAF1	succinate dehydrogenase complex assembly factor 1
16797603	1.17039	5.24925	6.01458	0.000223803	0.0110509	1.01289	IGHV3-73	immunoglobulin heavy variable 3-73
16880538	-1.17342	7.703	-6.0082	0.000225518	0.0110798	1.00526	EHBP1	EH domain binding protein 1
16919466	1.12751	8.18018	6.00724	0.000225777	0.0110798	1.00411	ADA	adenosine deaminase
16818150	1.11324	5.98426	5.99856	0.000228134	0.0111516	0.993729	RP11-196G11.6
16718553	-1.2592	5.8795	-5.99622	0.000228776	0.0111516	0.990919	DCLRE1A	DNA cross-link repair 1A
16970536	-2.01536	9.11982	-5.99417	0.000229339	0.0111516	0.988465	HSPA4L	heat shock 70kDa protein 4-like
16948738	1.12167	9.54885	5.99074	0.000230284	0.0111635	0.984353	AP2M1	adaptor-related protein complex 2, mu 1 subunit
16784883	-1.00513	8.16774	-5.98533	0.000231782	0.0111672	0.977873	PCNXL4	pecanex-like 4 (Drosophila)
16755750	-1.30229	7.40555	-5.98297	0.00023244	0.0111672	0.975036	UTP20	UTP20 small subunit (SSU) processome component
16853445	-1.43206	8.82596	-5.98159	0.000232826	0.0111672	0.97338	YES1	YES proto-oncogene 1, Src family tyrosine kinase
16662359	-1.01009	9.20665	-5.98039	0.000233161	0.0111672	0.971941	ZMYM4	zinc finger, MYM-type 4
16814336	1.28678	7.72427	5.97045	0.000235961	0.0112292	0.960006	RAB40C	RAB40C, member RAS oncogene family
16709429	-1.08035	8.62995	-5.96866	0.000236468	0.0112292	0.957857	NHLRC2	NHL repeat containing 2
16863307	1.12903	7.91034	5.9668	0.000236997	0.0112292	0.955624	VASP	vasodilator-stimulated phosphoprotein
16896481	-1.03842	6.46354	-5.96142	0.000238536	0.0112292	0.949149	CEBPZ	CCAAT/enhancer binding protein (C/EBP), zeta
16867663	1.02272	8.96928	5.96044	0.000238817	0.0112292	0.947971	GTF2F1	general transcription factor IIF, polypeptide 1, 74kDa
16903815	-1.06079	7.34041	-5.9575	0.000239663	0.0112292	0.944436	PRPF40A	PRP40 pre-mRNA processing factor 40 homolog A
16871921	1.18593	8.87936	5.95742	0.000239686	0.0112292	0.944341	YIF1B	Yip1 interacting factor homolog B (S. cerevisiae)
16956932	-1.20591	7.15883	-5.95603	0.000240088	0.0112292	0.942665	ZBTB11	zinc finger and BTB domain containing 11
16968051	-1.20492	6.37218	-5.95224	0.000241186	0.0112367	0.938101	2011-09-01	septin 11
16863239	0.879766	8.47762	5.94722	0.000242648	0.0112367	0.932056	BLOC1S3	biogenesis of lysosomal organelles complex-1, subunit 3
16776188	-0.97921	7.54583	-5.94511	0.000243266	0.0112367	0.929509	TPP2	tripeptidyl peptidase II
16757416	0.9008	7.81131	5.9418	0.000244238	0.0112367	0.925519	RITA1	RBPJ interacting and tubulin associated 1
16838879	1.15858	8.52325	5.94154	0.000244315	0.0112367	0.925207	MRPL12; RP13-1032I1.10; SLC25A10	; mitochondrial ribosomal protein L12; solute carrier family 25 (mitochondrial carrier; dicarboxylate transporter), member 10
16986600	-0.899642	8.58052	-5.94099	0.000244476	0.0112367	0.924546	PAPD4	PAP associated domain containing 4
16996983	-1.16217	6.57018	-5.9374	0.000245537	0.0112531	0.920212	NAIP; RP11-1319K7.1	; NLR family, apoptosis inhibitory protein
16932008	0.984176	8.08679	5.92726	0.000248559	0.011359	0.907973	BID	BH3 interacting domain death agonist
16930635	1.00536	10.3161	5.92406	0.000249521	0.0113664	0.904109	ACO2	aconitase 2, mitochondrial
17052679	0.999796	6.1859	5.92198	0.000250149	0.0113664	0.901594	TRBC2; TRBJ2-5	T cell receptor beta constant 2; T cell receptor beta joining 2-5
16747501	1.14071	8.91359	5.91698	0.000251665	0.0113674	0.895546	USP5	ubiquitin specific peptidase 5 (isopeptidase T)
16720077	1.348	9.66443	5.91668	0.000251758	0.0113674	0.895177	IFITM2	interferon induced transmembrane protein 2
16667694	1.0545	5.26489	5.91435	0.000252466	0.0113674	0.892368	GPR88	G protein-coupled receptor 88
16968354	1.11574	5.05208	5.91254	0.00025302	0.0113674	0.890172	FGF5	fibroblast growth factor 5
16791669	-0.90842	7.34748	-5.90215	0.000256221	0.0114547	0.877589	HECTD1	HECT domain containing E3 ubiquitin protein ligase 1
16882746	-1.14677	3.59551	-5.90144	0.000256442	0.0114547	0.876726	IGKV2D-26	immunoglobulin kappa variable 2D-26
17108056	1.42041	7.36266	5.89926	0.000257118	0.0114547	0.874092	DUSP9	dual specificity phosphatase 9
16927840	0.894064	5.92201	5.89387	0.000258804	0.0114851	0.867549	IGLL5; IGLV3-1	immunoglobulin lambda variable 3-1; immunoglobulin lambda-like polypeptide 5
16814137	1.35345	6.21081	5.88903	0.000260327	0.0114851	0.861674	HBQ1	hemoglobin, theta 1
16945124	1.18336	8.07246	5.88775	0.000260731	0.0114851	0.860122	PODXL2	podocalyxin-like 2
16657680	1.01379	7.37458	5.88621	0.000261216	0.0114851	0.85826	B3GALT6	UDP-Gal:betaGal beta 1,3-galactosyltransferase polypeptide 6
17018416	0.847614	8.65757	5.88563	0.000261401	0.0114851	0.857551	C6orf106	chromosome 6 open reading frame 106
17049461	0.999188	7.87728	5.86559	0.000267839	0.0117356	0.833187	POP7	POP7 homolog, ribonuclease P/MRP subunit
17077004	-0.935473	10.9414	-5.86111	0.000269302	0.0117674	0.827732	SNAI2	snail family zinc finger 2
16807071	-0.965463	8.13097	-5.85577	0.000271056	0.0118117	0.821227	ZNF770	zinc finger protein 770
17049814	0.966725	7.43093	5.84911	0.000273261	0.0118334	0.813112	ORAI2	ORAI calcium release-activated calcium modulator 2
16861987	0.952693	8.44728	5.84598	0.000274305	0.0118334	0.809292	MED29	mediator complex subunit 29
17068582	-1.16568	7.50229	-5.84063	0.0002761	0.0118334	0.802758	HOOK3	hook microtubule-tethering protein 3
16758242	0.907268	6.73492	5.83992	0.000276338	0.0118334	0.801894	BCL7A	B-cell CLL/lymphoma 7A
16921591	-0.951996	8.90211	-5.83918	0.00027659	0.0118334	0.800981	USP25	ubiquitin specific peptidase 25
16873007	1.46524	8.81539	5.83897	0.000276658	0.0118334	0.800734	ETHE1	ethylmalonic encephalopathy 1
16885189	1.49692	7.7883	5.8387	0.000276748	0.0118334	0.800407	RNU4ATAC	RNA, U4atac small nuclear (U12-dependent splicing)
16866501	1.39519	8.49891	5.83511	0.000277965	0.0118476	0.796013	PLPPR3	phospholipid phosphatase related 3
17010851	-1.17613	7.49483	-5.83311	0.000278643	0.0118476	0.793572	RP3-382I10.7; SLC35A1	UPF0704 protein C6orf165 ; solute carrier family 35 (CMP-sialic acid transporter), member A1
17049120	1.00963	7.57178	5.83115	0.000279309	0.0118476	0.791179	AP4M1	adaptor-related protein complex 4, mu 1 subunit
16984829	-0.976683	8.39373	-5.82727	0.000280633	0.0118722	0.786438	SKIV2L2	superkiller viralicidic activity 2-like 2 (S. cerevisiae)
16734762	1.04584	6.15805	5.8213	0.000282688	0.0118891	0.779127	TRIM21	tripartite motif containing 21
16869387	0.98026	8.17726	5.82056	0.000282944	0.0118891	0.778221	GADD45GIP1	growth arrest and DNA-damage-inducible, gamma interacting protein 1
17104983	-1.1659	7.39561	-5.81866	0.000283602	0.0118891	0.775892	PBDC1	polysaccharide biosynthesis domain containing 1
16863568	1.08771	7.55599	5.81747	0.000284014	0.0118891	0.774438	CCDC9	coiled-coil domain containing 9
16895208	-0.866297	6.659	-5.81199	0.000285921	0.0119376	0.767731	ITSN2	intersectin 2
16905371	-1.54527	6.14499	-5.80902	0.000286963	0.0119498	0.764084	KIAA1715	KIAA1715
17090660	1.19227	6.45476	5.80223	0.000289356	0.0120088	0.755758	C9orf9	chromosome 9 open reading frame 9
17100350	1.53395	6.7058	5.80073	0.000289887	0.0120088	0.753922	LRRC26	leucine rich repeat containing 26
16773034	0.883229	6.3168	5.79837	0.000290726	0.0120124	0.751026	IL17D	interleukin 17D
16921441	1.17257	5.7211	5.79273	0.00029274	0.0120134	0.744102	LKAAEAR1	LKAAEAR motif containing 1
16854683	-0.933021	7.23799	-5.79079	0.000293439	0.0120134	0.741712	ZNF24	zinc finger protein 24
16825897	0.847299	8.53383	5.78878	0.000294161	0.0120134	0.739248	BCL7C	B-cell CLL/lymphoma 7C
16774362	-1.19849	5.93314	-5.78833	0.000294325	0.0120134	0.73869	AKAP11	A kinase (PRKA) anchor protein 11
16799707	0.959268	7.64553	5.78779	0.000294517	0.0120134	0.738035	VPS18	vacuolar protein sorting 18 homolog (S. cerevisiae)
16863946	0.914308	10.1021	5.77936	0.000297579	0.0120768	0.727663	RUVBL2	RuvB-like AAA ATPase 2
16837230	-1.15898	9.42651	-5.77934	0.000297585	0.0120768	0.727644	BPTF	bromodomain PHD finger transcription factor
16822035	0.980276	6.03147	5.77695	0.000298461	0.0120816	0.724695	DPEP1	dipeptidase 1 (renal)
17100697	-1.25965	9.25395	-5.77311	0.000299871	0.012108	0.719968	MT-ND6	mitochondrially encoded NADH dehydrogenase 6
16732428	-0.828112	8.3388	-5.76388	0.000303288	0.012215	0.708606	ARHGEF12	Rho guanine nucleotide exchange factor (GEF) 12
16985518	-1.14991	7.70821	-5.75884	0.000305173	0.01226	0.702391	PIK3R1	phosphoinositide-3-kinase, regulatory subunit 1 (alpha)
16729557	-1.42465	5.9142	-5.74919	0.000308819	0.0123384	0.690476	DDIAS	DNA damage-induced apoptosis suppressor
17048072	-1.58007	3.28889	-5.7485	0.00030908	0.0123384	0.68963	STEAP1	six transmembrane epithelial antigen of the prostate 1
16981266	-1.09083	5.10042	-5.74754	0.000309445	0.0123384	0.688445	DDX60L	DEAD (Asp-Glu-Ala-Asp) box polypeptide 60-like
16959925	-1.30934	7.3079	-5.73675	0.000313586	0.0124461	0.675109	XRN1	5'-3' exoribonuclease 1
16854185	-1.50056	6.58473	-5.73644	0.000313707	0.0124461	0.674721	ESCO1	establishment of sister chromatid cohesion N-acetyltransferase 1
16679832	0.947713	7.68248	5.72156	0.000319519	0.012623	0.6563	ZNF672	zinc finger protein 672
17101815	-0.974133	8.42686	-5.72097	0.000319751	0.012623	0.655572	TXLNG	taxilin gamma
16954325	0.999907	5.61721	5.71881	0.000320604	0.0126255	0.652898	MON1A	MON1 secretory trafficking family member A
16859817	1.39927	9.26574	5.71044	0.000323937	0.0127253	0.642516	KXD1	KxDL motif containing 1
16822809	0.853577	9.44435	5.7083	0.000324794	0.0127276	0.639864	MRPS34	mitochondrial ribosomal protein S34
16857080	1.32872	7.99002	5.70242	0.000327165	0.0127686	0.632563	PIAS4	protein inhibitor of activated STAT, 4
16725091	-1.74149	4.86972	-5.70174	0.000327442	0.0127686	0.631715	OR4D10	olfactory receptor, family 4, subfamily D, member 10
17050300	-0.877778	6.78574	-5.69721	0.000329284	0.0128091	0.626084	DLD	dihydrolipoamide dehydrogenase
16856604	1.61606	9.3632	5.6951	0.000330145	0.0128114	0.623461	REEP6	receptor accessory protein 6
17092688	-0.954554	7.31552	-5.6913	0.0003317	0.0128405	0.618744	HAUS6	HAUS augmin-like complex, subunit 6
17109901	-1.01317	7.27862	-5.68462	0.000334458	0.0129159	0.61043	TAB3	TGF-beta activated kinase 1/MAP3K7 binding protein 3
17009930	-1.62689	7.604	-5.68077	0.000336058	0.0129366	0.605638	PHF3	PHD finger protein 3
16673154	-1.69311	6.74774	-5.67943	0.000336616	0.0129366	0.603972	NUF2	NUF2, NDC80 kinetochore complex component
16838750	0.857575	7.49916	5.67125	0.00034005	0.0129607	0.593779	BAIAP2	BAI1-associated protein 2
17002777	0.915351	7.82403	5.67096	0.000340175	0.0129607	0.593412	STK10	serine/threonine kinase 10
16992390	1.2765	6.31583	5.6683	0.000341301	0.0129607	0.590091	NEURL1B	neuralized E3 ubiquitin protein ligase 1B
16836315	-1.05465	7.84016	-5.66523	0.000342605	0.0129607	0.586262	DGKE	diacylglycerol kinase, epsilon 64kDa
16737017	-1.59417	8.24	-5.66279	0.000343643	0.0129607	0.583223	DCDC1	doublecortin domain containing 1
16793096	-1.30931	8.08705	-5.66224	0.000343879	0.0129607	0.582533	DDHD1	DDHD domain containing 1
16872904	0.922835	2.99747	5.66154	0.000344176	0.0129607	0.581667	PSG11	pregnancy specific beta-1-glycoprotein 11
16824258	1.04867	5.58736	5.66073	0.000344522	0.0129607	0.580657	MYH11	myosin, heavy chain 11, smooth muscle
16708154	0.837211	5.69421	5.66065	0.000344558	0.0129607	0.580554	NKX2-3	NK2 homeobox 3
16863783	1.02602	8.20838	5.65639	0.000346388	0.0129929	0.575232	GRWD1	glutamate-rich WD repeat containing 1
16870387	0.903878	10.4458	5.65487	0.000347041	0.0129929	0.573339	LSM4	LSM4 homolog, U6 small nuclear RNA and mRNA degradation associated
16820249	1.5215	7.07351	5.64841	0.000349843	0.0130543	0.565262	PARD6A	par-6 family cell polarity regulator alpha
17061129	1.10205	6.71829	5.6467	0.000350587	0.0130543	0.563129	RASA4; RASA4B; RP11-514P8.6; RP11-514P8.8	; RAS p21 protein activator 4; RAS p21 protein activator 4B
16813029	1.18461	6.69212	5.64544	0.000351138	0.0130543	0.561551	HAPLN3	hyaluronan and proteoglycan link protein 3
16682861	1.25785	6.78922	5.64213	0.000352588	0.013055	0.55741	KIF17	kinesin family member 17
16669997	-0.924515	7.3941	-5.64135	0.000352934	0.013055	0.556426	NBPF12	neuroblastoma breakpoint family, member 12
16700934	-0.914201	9.34497	-5.63981	0.000353611	0.013055	0.5545	HEATR1	HEAT repeat containing 1
17059660	-1.0655	8.33729	-5.63504	0.000355718	0.0130741	0.548532	KRIT1	KRIT1, ankyrin repeat containing
16664852	1.67984	7.33862	5.63492	0.00035577	0.0130741	0.548384	CPT2	carnitine palmitoyltransferase 2
16665475	-1.19601	7.33137	-5.63073	0.000357633	0.0131124	0.543135	ATG4C	autophagy related 4C, cysteine peptidase
16856226	1.06511	5.24724	5.628	0.000358853	0.0131269	0.539714	FGF22	fibroblast growth factor 22
17048879	1.10726	9.4027	5.62574	0.000359868	0.0131339	0.536877	ARPC1B	actin related protein 2/3 complex, subunit 1B, 41kDa
16657767	0.864787	6.97092	5.61499	0.000364728	0.0132463	0.523397	VWA1	von Willebrand factor A domain containing 1
16967048	-0.820612	10.5995	-5.61449	0.000364956	0.0132463	0.522767	SRP72	signal recognition particle 72kDa
16954730	1.13983	8.98772	5.61343	0.000365438	0.0132463	0.52144	RP11-330H6.5; TWF2	; twinfilin actin binding protein 2
16843829	-0.991201	7.99749	-5.60734	0.00036823	0.0132763	0.513791	DDX52	DEAD (Asp-Glu-Ala-Asp) box polypeptide 52
16705701	0.912781	9.603	5.60456	0.000369511	0.0132763	0.510301	H2AFY2	H2A histone family, member Y2
17020317	-1.00816	6.0109	-5.60151	0.000370926	0.0132763	0.50646	DST	dystonin
16662993	-0.97916	7.32274	-5.5982	0.000372465	0.0132763	0.502297	RLF	rearranged L-myc fusion
17000104	0.849691	6.84632	5.59649	0.00037326	0.0132763	0.500154	PITX1	paired-like homeodomain 1
16857438	1.83713	6.78389	5.59536	0.00037379	0.0132763	0.498728	ALKBH7	alkB homolog 7
16803050	0.901463	5.26679	5.59381	0.000374517	0.0132763	0.496775	CYP1A2	cytochrome P450, family 1, subfamily A, polypeptide 2
16718473	-1.23316	7.36067	-5.59253	0.000375116	0.0132763	0.495167	ZDHHC6	zinc finger, DHHC-type containing 6
16783800	-1.14831	6.27169	-5.59156	0.000375574	0.0132763	0.493941	PRPF39	pre-mRNA processing factor 39
16777682	0.939116	4.41077	5.5911	0.000375791	0.0132763	0.493361	URAD	ureidoimidazoline (2-oxo-4-hydroxy-4-carboxy-5-) decarboxylase
16953123	0.841685	8.62232	5.58842	0.000377054	0.0132763	0.489988	SCAP	SREBF chaperone
16931788	1.07059	6.00785	5.58756	0.000377461	0.0132763	0.488902	MAPK8IP2	mitogen-activated protein kinase 8 interacting protein 2
16725910	1.02677	6.27982	5.58606	0.000378169	0.0132763	0.487019	UQCC3	ubiquinol-cytochrome c reductase complex assembly factor 3
16734044	1.01642	7.27132	5.58486	0.00037874	0.0132763	0.485503	DEAF1	DEAF1 transcription factor
17113866	-1.1781	7.76819	-5.58376	0.000379259	0.0132763	0.484125	THOC2	THO complex 2
16708887	-1.23167	8.00007	-5.58308	0.000379585	0.0132763	0.483262	SLK	STE20-like kinase
16931590	0.913289	7.1994	5.58014	0.000380984	0.0132961	0.479562	PIM3	Pim-3 proto-oncogene, serine/threonine kinase
16859600	1.11229	7.71823	5.57757	0.000382215	0.0133099	0.476319	MAP1S	microtubule-associated protein 1S
16810104	-1.15646	7.71135	-5.57197	0.00038491	0.0133685	0.469255	ICE2	interactor of little elongation complex ELL subunit 2
16897056	-0.998723	9.73832	-5.5706	0.000385572	0.0133685	0.467525	LRPPRC	leucine-rich pentatricopeptide repeat containing
16757391	0.985365	5.72053	5.56562	0.000387993	0.0134232	0.461231	DTX1	deltex 1, E3 ubiquitin ligase
16829260	0.855526	4.4818	5.5502	0.000395584	0.0136562	0.441744	PABPN1L	poly(A) binding protein, nuclear 1-like (cytoplasmic)
16922260	-0.869336	7.91875	-5.54563	0.000397864	0.0136694	0.435965	IFNAR1	interferon (alpha, beta and omega) receptor 1
16816200	1.15089	8.57191	5.54469	0.000398337	0.0136694	0.434769	NDE1	nudE neurodevelopment protein 1
17004551	0.796421	8.01504	5.54373	0.000398819	0.0136694	0.433552	RREB1	ras responsive element binding protein 1
16822801	1.56935	8.15952	5.54116	0.000400111	0.0136694	0.430299	NME3	NME/NM23 nucleoside diphosphate kinase 3
16875056	-1.2597	6.16886	-5.54009	0.000400648	0.0136694	0.42895	ZNF83	zinc finger protein 83
16948249	-1.00135	7.88343	-5.53918	0.000401108	0.0136694	0.427795	MFN1	mitofusin 1
17053066	1.28165	7.51171	5.53716	0.000402132	0.0136751	0.425232	ZNF282	zinc finger protein 282
16757255	-0.974216	9.85837	-5.53312	0.000404182	0.0136959	0.420115	PTPN11	protein tyrosine phosphatase, non-receptor type 11
16715426	0.816851	9.15419	5.53183	0.00040484	0.0136959	0.41848	MRPS16	mitochondrial ribosomal protein S16
16809457	-0.95961	7.04606	-5.53089	0.000405321	0.0136959	0.417286	MYO5A	myosin VA
17009482	-1.31615	5.87313	-5.52742	0.000407098	0.0137122	0.412884	CENPQ	centromere protein Q
16832227	-1.702	3.91299	-5.52593	0.000407862	0.0137122	0.410997	CDRT15L2	CMT1A duplicated region transcript 15-like 2
16887062	-0.891819	4.18003	-5.52492	0.000408383	0.0137122	0.409714	SCN2A	sodium channel, voltage gated, type II alpha subunit
16710769	1.36085	5.81832	5.52014	0.000410852	0.0137433	0.403648	PWWP2B	PWWP domain containing 2B
16942060	-1.16234	7.32246	-5.51794	0.000411995	0.0137433	0.400853	SLMAP	sarcolemma associated protein
16879883	-0.961254	7.23413	-5.51679	0.000412594	0.0137433	0.39939	MSH2	mutS homolog 2
16739239	0.918431	4.67346	5.51445	0.000413816	0.0137433	0.396415	SCGB1D4	secretoglobin, family 1D, member 4
16884877	-1.27495	8.48164	-5.51283	0.000414663	0.0137433	0.394357	DDX18	DEAD (Asp-Glu-Ala-Asp) box polypeptide 18
16702967	-0.866081	9.85761	-5.50985	0.000416226	0.0137433	0.390571	ARL5B	ADP-ribosylation factor-like 5B
17054803	0.992796	6.27421	5.50873	0.000416816	0.0137433	0.389146	RP11-1275H24.1
17002846	1.2649	7.63136	5.50795	0.000417228	0.0137433	0.388153	DUSP1	dual specificity phosphatase 1
16792381	-1.47211	6.85639	-5.50528	0.00041864	0.0137433	0.384753	MIS18BP1	MIS18 binding protein 1
17100183	0.958496	8.8353	5.50507	0.000418746	0.0137433	0.384497	FBXW5	F-box and WD repeat domain containing 5
17093474	0.891131	7.18078	5.50376	0.000419443	0.0137433	0.382825	RPP25L	ribonuclease P/MRP 25kDa subunit-like
16877473	-1.35033	6.22803	-5.50337	0.000419648	0.0137433	0.382332	GEN1	GEN1 Holliday junction 5' flap endonuclease
16803304	1.31667	7.4743	5.4982	0.000422402	0.0137875	0.37575	ISL2	ISL LIM homeobox 2
16924327	-0.863934	6.75337	-5.49653	0.000423296	0.0137875	0.373621	C21orf91	chromosome 21 open reading frame 91
16872243	0.994042	5.96158	5.49423	0.000424531	0.0137875	0.37069	EID2	EP300 interacting inhibitor of differentiation 2
16710906	0.83992	7.18516	5.49335	0.000425002	0.0137875	0.369574	ZNF511	zinc finger protein 511
16692632	0.981778	6.29476	5.49178	0.000425846	0.0137875	0.367576	HIST2H2BE	histone cluster 2, H2be
16952031	-0.859205	6.53198	-5.48956	0.000427045	0.0137875	0.364746	CLASP2	cytoplasmic linker associated protein 2
17110429	1.00655	9.30235	5.48956	0.000427049	0.0137875	0.364737	NDUFB11	NADH dehydrogenase (ubiquinone) 1 beta subcomplex, 11, 17.3kDa
16893958	0.91008	5.88994	5.48361	0.000430276	0.0138636	0.357159	TSSC1	tumor suppressing subtransferable candidate 1
16926942	0.947183	8.27602	5.48012	0.000432186	0.013897	0.352701	USP18	ubiquitin specific peptidase 18
16856812	0.973508	7.87078	5.47804	0.000433327	0.0139009	0.350047	THOP1	thimet oligopeptidase 1
16898516	1.07697	5.28647	5.47533	0.000434815	0.0139009	0.346595	RP11-474G23.1
16902254	1.05312	7.6632	5.47514	0.000434921	0.0139009	0.346349	TMEM185B	transmembrane protein 185B
16849400	0.932552	5.39615	5.47019	0.00043766	0.0139605	0.340029	SOCS3	suppressor of cytokine signaling 3
16738845	-0.829011	2.26158	-5.4672	0.000439327	0.0139857	0.336202	MS4A4E	membrane-spanning 4-domains, subfamily A, member 4E
16697245	-0.89434	7.15488	-5.46097	0.000442814	0.0140498	0.328242	IVNS1ABP	influenza virus NS1A binding protein
16857153	0.861211	5.51344	5.45925	0.000443784	0.0140498	0.326038	SHD	Src homology 2 domain containing transforming protein D
16663014	-1.05841	9.07845	-5.4589	0.000443984	0.0140498	0.325586	ZMPSTE24	zinc metallopeptidase STE24
16848873	1.08654	7.64446	5.45731	0.000444878	0.0140502	0.323561	GALK1	galactokinase 1
16843376	0.864469	8.21807	5.45001	0.000449027	0.0141101	0.314211	NLE1	notchless homolog 1 (Drosophila)
16805422	0.973418	5.61357	5.44992	0.000449077	0.0141101	0.314101	NR2F2	nuclear receptor subfamily 2, group F, member 2
16676228	-0.842522	9.30739	-5.44931	0.000449429	0.0141101	0.313311	ZC3H11A	zinc finger CCCH-type containing 11A
16857567	0.963027	7.33336	5.44374	0.000452625	0.0141129	0.306176	ARHGEF18; CTD-2207O23.3	; Rho/Rac guanine nucleotide exchange factor (GEF) 18
16956661	-1.00396	8.36322	-5.44199	0.000453631	0.0141129	0.303938	CLDND1	claudin domain containing 1
16761514	-1.18877	3.64211	-5.44169	0.000453804	0.0141129	0.303555	TAS2R19	taste receptor, type 2, member 19
16658129	0.879161	4.75298	5.43849	0.000455657	0.0141129	0.299451	ACTRT2	actin-related protein T2
17053019	-1.04862	9.94716	-5.4346	0.000457923	0.0141129	0.294455	CUL1	cullin 1
16934491	0.884006	8.86856	5.43451	0.000457972	0.0141129	0.294347	MYH9	myosin, heavy chain 9, non-muscle
16722032	-0.990625	6.27083	-5.43351	0.000458557	0.0141129	0.293062	USP47	ubiquitin specific peptidase 47
16845812	1.26311	7.72282	5.43305	0.000458827	0.0141129	0.292469	C1QL1	complement component 1, q subcomponent-like 1
16809929	-0.979823	6.37018	-5.43164	0.000459649	0.0141129	0.290666	SLTM	SAFB-like, transcription modulator
16729896	-1.51838	5.61574	-5.4291	0.000461144	0.0141129	0.287395	TRIM48; TRIM49B; TRIM49D1; TRIM49D2	tripartite motif containing 48; tripartite motif containing 49B; tripartite motif containing 49D1; tripartite motif containing 49D2
16743200	-1.51838	5.61574	-5.4291	0.000461144	0.0141129	0.287395	TRIM48; TRIM49B; TRIM49D1; TRIM49D2	tripartite motif containing 48; tripartite motif containing 49B; tripartite motif containing 49D1; tripartite motif containing 49D2
16853298	1.00427	7.25794	5.42844	0.000461532	0.0141129	0.286549	CTDP1	CTD (carboxy-terminal domain, RNA polymerase II, polypeptide A) phosphatase, subunit 1
16893149	0.910193	5.44286	5.42675	0.000462525	0.0141129	0.284383	AC062017.1
16860499	-0.92339	7.52196	-5.42658	0.000462623	0.0141129	0.284168	ZNF507	zinc finger protein 507
17116730	1.08035	7.23414	5.42489	0.00046362	0.0141129	0.282001	ASMTL	acetylserotonin O-methyltransferase-like
17040387	0.854563	5.99517	5.4248	0.000463676	0.0141129	0.28188	HLA-A	major histocompatibility complex, class I, A
16672353	-1.76998	4.59072	-5.42259	0.000464985	0.0141258	0.279039	OR10R2	olfactory receptor, family 10, subfamily R, member 2
16736891	-1.47012	7.028	-5.41662	0.000468542	0.0142068	0.271363	KIF18A	kinesin family member 18A
16945702	-1.3631	7.43189	-5.41221	0.000471188	0.0142436	0.265691	DNAJC13	DnaJ (Hsp40) homolog, subfamily C, member 13
16730540	-1.37998	7.80196	-5.41162	0.000471542	0.0142436	0.264934	BIRC2	baculoviral IAP repeat containing 2
16876164	1.08642	6.39061	5.40937	0.0004729	0.0142576	0.262037	SLC27A5	solute carrier family 27 (fatty acid transporter), member 5
16954817	1.10103	7.02158	5.40662	0.000474562	0.0142807	0.258501	TNNC1	troponin C type 1 (slow)
16965922	-1.14902	9.12776	-5.39968	0.000478793	0.0143809	0.249558	PGM2	phosphoglucomutase 2
16734240	0.80582	6.63783	5.39461	0.000481905	0.0144069	0.243031	TOLLIP	toll interacting protein
17125550	-1.31741	7.52204	-5.39399	0.000482289	0.0144069	0.242227	MFN1; RP1-136J15.5	; mitofusin 1
16919567	0.783573	8.35898	5.39386	0.000482368	0.0144069	0.242062	SDC4	syndecan 4
16814488	0.867028	7.75947	5.39067	0.000484341	0.0144388	0.237949	STUB1	STIP1 homology and U-box containing protein 1, E3 ubiquitin protein ligase
16854558	-1.00754	6.653	-5.3883	0.000485815	0.0144557	0.234888	TRAPPC8	trafficking protein particle complex 8
17045144	-1.08798	5.91439	-5.38567	0.000487452	0.0144568	0.231497	2007-09-01	septin 7
16719697	0.841391	6.57225	5.38393	0.000488539	0.0144568	0.229252	NKX6-2	NK6 homeobox 2
16914070	0.982671	6.54582	5.38388	0.000488572	0.0144568	0.229184	PKIG	protein kinase (cAMP-dependent, catalytic) inhibitor gamma
16789895	-0.993328	4.54721	-5.38085	0.000490472	0.0144594	0.225272	OR4K13	olfactory receptor, family 4, subfamily K, member 13
16730591	-1.40845	8.50172	-5.38055	0.000490659	0.0144594	0.224889	DYNC2H1	dynein, cytoplasmic 2, heavy chain 1
16669255	-1.12492	7.60047	-5.37777	0.000492408	0.0144594	0.221302	MAN1A2	mannosidase, alpha, class 1A, member 2
16858386	1.05956	9.13991	5.37748	0.000492593	0.0144594	0.220924	LDLR	low density lipoprotein receptor
16984049	-1.25052	3.88348	-5.37654	0.00049319	0.0144594	0.219703	RNU6-1305P	RNA, U6 small nuclear 1305, pseudogene
16738315	-1.53182	5.92412	-5.37379	0.00049493	0.0144611	0.216155	OR4C12; OR4C2P	olfactory receptor, family 4, subfamily C, member 12; olfactory receptor, family 4, subfamily C, member 2 pseudogene
16849604	0.840307	5.90076	5.37358	0.000495063	0.0144611	0.215884	RBFOX3	RNA binding protein, fox-1 homolog (C. elegans) 3
16739872	1.03296	6.78411	5.37058	0.000496969	0.0144746	0.21201	BAD	BCL2-associated agonist of cell death
16707631	-0.893356	6.73172	-5.37	0.000497341	0.0144746	0.211256	PLCE1	phospholipase C, epsilon 1
17099083	1.03098	8.5939	5.36279	0.000501965	0.0145826	0.201927	TOR1A	torsin family 1, member A (torsin A)
17065047	-1.46192	6.07957	-5.35964	0.000504	0.0145888	0.19785	AC011043.1	uncharacterized protein LOC389831
16660367	1.10044	6.65154	5.35963	0.000504007	0.0145888	0.197836	PINK1	PTEN induced putative kinase 1
16866946	0.842884	8.21483	5.35794	0.000505101	0.0145939	0.19565	TIMM13	translocase of inner mitochondrial membrane 13 homolog (yeast)
16708002	1.00119	7.02302	5.35296	0.000508346	0.0146227	0.189195	UBTD1	ubiquitin domain containing 1
16745628	-1.12632	4.33062	-5.35268	0.000508526	0.0146227	0.188837	OR6T1	olfactory receptor, family 6, subfamily T, member 1
16817876	1.64618	6.637	5.35219	0.000508846	0.0146227	0.188204	ZNF771	zinc finger protein 771
16749939	-0.770626	3.85554	-5.34907	0.000510895	0.0146552	0.184152	LRRK2	leucine-rich repeat kinase 2
17082238	0.957813	6.17147	5.34634	0.00051269	0.0146802	0.180615	CCDC166	coiled-coil domain containing 166
16866539	1.14561	8.54705	5.34328	0.00051471	0.0147117	0.176652	R3HDM4	R3H domain containing 4
16829518	1.08979	4.70761	5.33741	0.000518611	0.0147729	0.169038	BHLHA9	basic helix-loop-helix family, member a9
16777278	-1.17474	8.39548	-5.33597	0.00051958	0.0147729	0.167157	SKA3	spindle and kinetochore associated complex subunit 3
16951485	-1.4823	8.23311	-5.33565	0.000519788	0.0147729	0.166753	SGOL1	shugoshin-like 1 (S. pombe)
16823570	0.964558	7.46855	5.33289	0.00052164	0.0147729	0.163168	CDIP1	cell death-inducing p53 target 1
16825779	0.93077	6.10243	5.33272	0.000521754	0.0147729	0.162946	2001-09-01	septin 1
17054631	0.864413	4.58142	5.33175	0.000522408	0.0147729	0.161683	CARD11	caspase recruitment domain family, member 11
16738628	-1.57115	5.61937	-5.32956	0.000523882	0.0147883	0.158843	OR5B21	olfactory receptor, family 5, subfamily B, member 21
16932199	0.848108	5.62971	5.32818	0.00052482	0.0147886	0.15704	GSC2	goosecoid homeobox 2
16870543	1.08977	9.37751	5.32458	0.000527259	0.0148301	0.152364	TMEM161A	transmembrane protein 161A
16760814	0.988975	3.37856	5.32247	0.000528693	0.0148301	0.149624	APOBEC1	apolipoprotein B mRNA editing enzyme, catalytic polypeptide 1
16966369	-1.30441	8.92377	-5.3219	0.000529084	0.0148301	0.14888	TMEM33	transmembrane protein 33
16869506	1.07678	6.96989	5.31727	0.000532253	0.01487	0.142858	PODNL1	podocan-like 1
16946016	1.31616	8.64925	5.31681	0.00053257	0.01487	0.142257	PCCB	propionyl CoA carboxylase, beta polypeptide
16958532	1.16898	4.94136	5.31574	0.000533304	0.01487	0.140867	ALG1L	ALG1, chitobiosyldiphosphodolichol beta-mannosyltransferase-like
16966422	1.29886	7.72076	5.31111	0.0005365	0.0148905	0.134842	SHISA3	shisa family member 3
16799538	0.869642	7.42517	5.31096	0.000536606	0.0148905	0.134643	IVD	isovaleryl-CoA dehydrogenase
16732037	0.859893	4.81942	5.31062	0.000536837	0.0148905	0.134208	CXCR5	chemokine (C-X-C motif) receptor 5
16688961	-1.15627	5.96493	-5.3091	0.000537897	0.0148939	0.132219	SSX2IP	synovial sarcoma, X breakpoint 2 interacting protein
16746906	0.762729	9.11773	5.30425	0.000541279	0.014958	0.125898	TEAD4	TEA domain family member 4
17093186	0.88856	9.1719	5.3031	0.000542084	0.014958	0.124398	B4GALT1	UDP-Gal:betaGlcNAc beta 1,4- galactosyltransferase, polypeptide 1
16769972	0.751823	7.96529	5.2983	0.000545456	0.015025	0.118143	GLTP	glycolipid transfer protein
17009079	1.39635	6.06228	5.29116	0.000550514	0.0151382	0.108833	RSPH9	radial spoke head 9 homolog (Chlamydomonas)
17005234	0.78559	7.32465	5.28704	0.000553461	0.0151513	0.103447	E2F3	E2F transcription factor 3
16880176	-0.780885	5.43573	-5.28609	0.000554141	0.0151513	0.102208	EML6	echinoderm microtubule associated protein like 6
16788406	0.77129	6.08165	5.28418	0.000555511	0.0151513	0.0997181	SLC25A47	solute carrier family 25, member 47
16818114	1.38634	8.29162	5.28342	0.000556057	0.0151513	0.0987264	HSD3B7	hydroxy-delta-5-steroid dehydrogenase, 3 beta- and steroid delta-isomerase 7
16964743	1.04497	5.80125	5.28288	0.00055645	0.0151513	0.0980142	BLOC1S4	biogenesis of lysosomal organelles complex-1, subunit 4, cappuccino
16859856	0.993545	8.53534	5.28254	0.000556692	0.0151513	0.0975748	CRTC1	CREB regulated transcription coactivator 1
17117724	-1.0605	6.38538	-5.27693	0.000560752	0.0152024	0.0902435	PSMD3	proteasome 26S subunit, non-ATPase 3
16937571	1.46296	7.3994	5.27623	0.000561265	0.0152024	0.0893207	VHL	von Hippel-Lindau tumor suppressor, E3 ubiquitin protein ligase
16830103	-0.887791	8.08726	-5.276	0.000561429	0.0152024	0.0890263	RABEP1	rabaptin, RAB GTPase binding effector protein 1
16856159	1.19899	6.72784	5.26948	0.000566199	0.0152812	0.0804904	PARD6G	par-6 family cell polarity regulator gamma
17071584	-0.982301	8.27298	-5.2694	0.000566254	0.0152812	0.0803933	ATP6V1C1	ATPase, H+ transporting, lysosomal 42kDa, V1 subunit C1
16966186	-1.04833	6.51016	-5.2654	0.000569197	0.0153347	0.0751617	N4BP2	NEDD4 binding protein 2
16715734	0.917809	5.55256	5.2603	0.000572979	0.0153981	0.0684792	DUPD1	dual specificity phosphatase and pro isomerase domain containing 1
17125242	-1.13083	4.51928	-5.25791	0.00057476	0.0153981	0.0653473	RP11-262H14.3
17075542	0.9623	5.97744	5.25648	0.000575827	0.0153981	0.0634773	NKX2-6	NK2 homeobox 6
17013468	-0.930745	6.13901	-5.25587	0.000576287	0.0153981	0.0626707	STXBP5	syntaxin binding protein 5 (tomosyn)
16917317	-1.21794	5.75898	-5.25497	0.000576961	0.0153981	0.0614907	ESF1	ESF1 nucleolar pre-rRNA processing protein homolog
16823866	1.02915	5.1997	5.25399	0.000577699	0.0153981	0.0602005	SOCS1	suppressor of cytokine signaling 1
17121158	0.917718	5.94076	5.24977	0.000580869	0.0153981	0.0546795	CTD-2022H16.3
16875941	1.06339	4.04681	5.24909	0.000581386	0.0153981	0.0537812	DUXA	double homeobox A
16825548	0.799655	9.16261	5.24863	0.000581731	0.0153981	0.0531827	CDIPT	CDP-diacylglycerol--inositol 3-phosphatidyltransferase
16867097	0.992227	7.64235	5.24844	0.00058188	0.0153981	0.0529241	CACTIN	cactin, spliceosome C complex subunit
16905013	-0.955193	8.75024	-5.24805	0.000582171	0.0153981	0.052419	TLK1	tousled-like kinase 1
16742115	1.10072	7.55955	5.24626	0.000583526	0.0154084	0.0500734	LIPT2	lipoyl(octanoyl) transferase 2 (putative)
16945212	1.88329	7.91307	5.244	0.000585243	0.0154282	0.0471086	EEFSEC	eukaryotic elongation factor, selenocysteine-tRNA-specific
16864076	1.19669	6.26173	5.23756	0.000590174	0.0155325	0.0386397	DKKL1	dickkopf-like 1
16673899	-0.864735	8.81848	-5.2348	0.000592295	0.0155626	0.0350192	SUCO	SUN domain containing ossification factor
16848453	0.759601	7.83298	5.23051	0.000595611	0.015624	0.029384	SLC39A11	solute carrier family 39, member 11
17055013	0.794852	7.11869	5.22602	0.000599107	0.0156879	0.0234765	DAGLB	diacylglycerol lipase, beta
16860414	1.65129	6.84359	5.22486	0.000600013	0.0156879	0.0219511	PLEKHF1	pleckstrin homology domain containing, family F (with FYVE domain) member 1
16860545	1.00915	8.31136	5.21984	0.000603956	0.0157407	0.0153398	NUDT19	nudix (nucleoside diphosphate linked moiety X)-type motif 19
16866514	1.41617	8.71962	5.21977	0.000604005	0.0157407	0.0152573	MED16	mediator complex subunit 16
16949619	-1.08376	5.26152	-5.21632	0.000606735	0.015786	0.0107053	OSTN	osteocrin
16817391	-0.882931	9.31218	-5.2145	0.000608174	0.0157977	0.00831462	CTB-134H23.2; NPIPB15; NPIPB6; NPIPB7; NPIPB8; NPIPB9	; nuclear pore complex interacting protein family, member B15; nuclear pore complex interacting protein family, member B6; nuclear pore complex interacting protein family, member B7; nuclear pore complex interacting protein family, member B8; nuclear pore complex interacting protein family, member B9
16859300	0.930334	8.63447	5.21213	0.000610061	0.0158044	0.0051865	AP1M1	adaptor-related protein complex 1, mu 1 subunit
16981004	-1.15541	7.50374	-5.21043	0.000611418	0.0158044	0.00294407	PPID	peptidylprolyl isomerase D
16867378	0.755942	8.80001	5.21029	0.000611526	0.0158044	0.00276526	DPP9	dipeptidyl-peptidase 9
16669721	-0.881796	8.15694	-5.2092	0.000612396	0.0158044	0.0013305	NBPF10; NBPF14	neuroblastoma breakpoint family, member 10; neuroblastoma breakpoint family, member 14
16969414	-1.10036	7.03154	-5.20534	0.000615495	0.0158446	-0.00376578	TET2	tet methylcytosine dioxygenase 2
16777896	-1.2066	8.80796	-5.20471	0.000615999	0.0158446	-0.00459301	HSPH1	heat shock 105kDa/110kDa protein 1
16867766	1.36042	9.38642	5.20075	0.000619194	0.0158446	-0.00981497	CD70	CD70 molecule
16871235	1.31616	6.34638	5.19986	0.000619916	0.0158446	-0.0109917	CEBPA	CCAAT/enhancer binding protein (C/EBP), alpha
16912900	0.870062	5.88879	5.19884	0.000620737	0.0158446	-0.0123282	ASIP	agouti signaling protein
17024362	-0.81573	5.73392	-5.19716	0.000622109	0.0158446	-0.0145573	ADAT2	adenosine deaminase, tRNA-specific 2
16999631	-0.814155	7.84982	-5.1968	0.000622399	0.0158446	-0.0150286	FNIP1	folliculin interacting protein 1
16788083	-1.22457	6.84797	-5.1967	0.000622478	0.0158446	-0.0151561	PAPOLA	poly(A) polymerase alpha
17120722	-0.932873	5.52576	-5.19619	0.000622897	0.0158446	-0.0158351	RP11-153M3.1
16725617	1.44702	6.32296	5.19478	0.000624046	0.0158486	-0.0176957	RP11-286N22.8
17102951	1.26332	6.482	5.19251	0.000625901	0.0158529	-0.0206932	CHST7	carbohydrate (N-acetylglucosamine 6-O) sulfotransferase 7
17079448	-1.52043	7.15235	-5.19214	0.000626204	0.0158529	-0.0211823	NIPAL2	NIPA-like domain containing 2
16675558	-0.931241	7.77332	-5.19074	0.000627352	0.0158547	-0.0230317	NEK7	NIMA-related kinase 7
16861930	0.864622	7.09758	5.18832	0.000629339	0.0158547	-0.0262253	PAK4	p21 protein (Cdc42/Rac)-activated kinase 4
16986895	-0.834755	5.89359	-5.18569	0.000631508	0.0158547	-0.0296981	XRCC4	X-ray repair complementing defective repair in Chinese hamster cells 4
16910953	0.815318	8.18848	5.18564	0.000631548	0.0158547	-0.0297625	MRPS26	mitochondrial ribosomal protein S26
17053917	1.16903	5.24764	5.18469	0.000632335	0.0158547	-0.031021	EN2	engrailed homeobox 2
16792135	0.85982	5.66492	5.18413	0.000632804	0.0158547	-0.0317686	NKX2-1	NK2 homeobox 1
17036504	0.782386	8.26544	5.18361	0.000633232	0.0158547	-0.0324522	HLA-B	major histocompatibility complex, class I, B
17116748	0.972407	7.96256	5.18107	0.000635337	0.0158746	-0.0358025	DHRSX	dehydrogenase/reductase (SDR family) X-linked
17106933	0.800887	5.25047	5.17823	0.000637705	0.0158746	-0.0395591	RAB33A	RAB33A, member RAS oncogene family
17077135	-1.27534	7.28845	-5.17777	0.000638092	0.0158746	-0.0401725	RB1CC1	RB1-inducible coiled-coil 1
17042827	0.802304	6.16655	5.17682	0.000638887	0.0158746	-0.0414298	CYP2W1	cytochrome P450, family 2, subfamily W, polypeptide 1
16839254	0.849027	7.97912	5.17668	0.000639004	0.0158746	-0.0416153	GEMIN4	gem (nuclear organelle) associated protein 4
16773547	0.871186	5.92224	5.17411	0.000641163	0.0158966	-0.0450207	PDX1	pancreatic and duodenal homeobox 1
16872443	1.1358	8.32856	5.17325	0.000641882	0.0158966	-0.0461536	SERTAD1	SERTA domain containing 1
17107983	0.935063	4.3553	5.16845	0.000645935	0.0159485	-0.0525103	ZFP92	ZFP92 zinc finger protein
16855898	0.751091	11.595	5.16807	0.000646259	0.0159485	-0.053017	CBLN2	cerebellin 2 precursor
17099027	1.32533	7.82156	5.16722	0.000646979	0.0159485	-0.0541401	IER5L	immediate early response 5-like
16934568	0.894667	8.86631	5.16343	0.000650198	0.0159808	-0.059154	FOXRED2	FAD-dependent oxidoreductase domain containing 2
16783414	1.1688	4.24786	5.16332	0.000650294	0.0159808	-0.0593031	INSM2	insulinoma-associated 2
16858468	0.82769	11.4202	5.16002	0.000653114	0.0160142	-0.0636737	PRKCSH	protein kinase C substrate 80K-H
16882797	-0.808703	4.12595	-5.15939	0.00065366	0.0160142	-0.0645164	IGKV1D-8	immunoglobulin kappa variable 1D-8
17012692	-1.09007	3.72637	-5.15736	0.000655402	0.0160297	-0.0672055	TAAR8	trace amine associated receptor 8
17050002	-1.1264	7.69597	-5.15631	0.000656304	0.0160297	-0.0685936	KMT2E	lysine (K)-specific methyltransferase 2E
16832880	0.973206	7.67125	5.15474	0.000657661	0.0160383	-0.0706802	ADAP2	ArfGAP with dual PH domains 2
16714798	-1.06929	6.94018	-5.15206	0.000659981	0.0160703	-0.0742382	JMJD1C	jumonji domain containing 1C
16881514	-1.03009	7.11961	-5.15053	0.000661308	0.0160781	-0.0762669	ALMS1	Alstrom syndrome protein 1
16897560	-1.20745	8.6005	-5.14717	0.000664234	0.0161047	-0.0807252	PSME4	proteasome activator subunit 4
17049779	0.953856	7.10555	5.14696	0.000664422	0.0161047	-0.0810122	SH2B2	SH2B adaptor protein 2
17080686	-1.82232	4.74856	-5.14342	0.000667515	0.0161476	-0.0857038	AC016405.1
16773874	-1.08172	6.88063	-5.14262	0.00066822	0.0161476	-0.0867691	PDS5B	PDS5 cohesin associated factor B
17090322	-0.801144	8.44715	-5.13952	0.00067095	0.0161654	-0.0908878	FUBP3	far upstream element (FUSE) binding protein 3
16873654	1.80183	10.0766	5.13906	0.000671355	0.0161654	-0.0914985	TMEM160	transmembrane protein 160
17015987	-0.764183	8.45878	-5.13669	0.000673455	0.0161654	-0.0946537	DEK	DEK proto-oncogene
16975310	-0.914183	10.68	-5.13656	0.000673567	0.0161654	-0.094821	UGDH	UDP-glucose 6-dehydrogenase
16809748	-1.44759	6.80447	-5.13525	0.000674731	0.0161654	-0.0965661	MNS1	meiosis-specific nuclear structural 1
16771430	0.923827	8.12581	5.13427	0.000675599	0.0161654	-0.0978641	CAMKK2	calcium/calmodulin-dependent protein kinase kinase 2, beta
16848489	1.17305	7.42221	5.13377	0.000676049	0.0161654	-0.0985373	CDC42EP4	CDC42 effector protein (Rho GTPase binding) 4
16856299	1.415	7.93718	5.12931	0.000680025	0.0162361	-0.10446	CFD	complement factor D (adipsin)
16817869	0.965037	6.39017	5.12532	0.000683613	0.0162974	-0.109777	ZNF48	zinc finger protein 48
17024448	-1.13741	6.85296	-5.12377	0.000685005	0.0163062	-0.111833	FBXO30	F-box protein 30
16939203	-0.767305	8.35891	-5.11858	0.000689706	0.0163823	-0.118743	XYLB	xylulokinase homolog (H. influenzae)
16674618	1.41639	7.01757	5.11798	0.000690258	0.0163823	-0.119552	IER5	immediate early response 5
16836985	1.20947	6.99927	5.11409	0.000693805	0.0164218	-0.12473	MAP3K3	mitogen-activated protein kinase kinase kinase 3
17069677	-0.745742	6.43522	-5.11387	0.000694005	0.0164218	-0.125021	CSPP1	centrosome and spindle pole associated protein 1
16968675	-1.12666	9.8432	-5.11278	0.000695008	0.0164218	-0.126481	HSP90AB3P	heat shock protein 90kDa alpha (cytosolic), class B member 3, pseudogene
16862646	1.28166	8.03223	5.10943	0.000698081	0.0164443	-0.130939	ZNF574	zinc finger protein 574
16731253	-0.92239	6.05759	-5.10767	0.000699712	0.0164443	-0.133297	PTS	6-pyruvoyltetrahydropterin synthase
17119904	-0.870002	8.07954	-5.10758	0.000699793	0.0164443	-0.133414	NPM1P39	nucleophosmin 1 (nucleolar phosphoprotein B23, numatrin) pseudogene 39
16876428	-1.41139	3.8303	-5.10669	0.000700613	0.0164443	-0.134597	CH17-408M7.1
16919044	-1.09531	6.92996	-5.10576	0.000701478	0.0164443	-0.135844	RBL1	retinoblastoma-like 1
17023887	-1.00938	7.30253	-5.10423	0.000702894	0.0164443	-0.137881	HBS1L	HBS1-like translational GTPase
16822581	0.994279	7.43509	5.10392	0.000703178	0.0164443	-0.13829	RPUSD1	RNA pseudouridylate synthase domain containing 1
16657730	1.16381	6.37922	5.10151	0.000705425	0.0164682	-0.141515	CPTP	ceramide-1-phosphate transfer protein
16743296	-1.05223	7.97854	-5.10061	0.000706265	0.0164682	-0.142716	TAF1D	TATA box binding protein (TBP)-associated factor, RNA polymerase I, D, 41kDa
16961420	-0.738417	7.1976	-5.09939	0.0007074	0.0164705	-0.144339	PHC3	polyhomeotic homolog 3 (Drosophila)
16979526	-0.866773	8.13845	-5.09469	0.000711813	0.0165206	-0.150624	BBS7	Bardet-Biedl syndrome 7
16662676	1.17105	6.29719	5.09466	0.000711839	0.0165206	-0.150661	C1orf122	chromosome 1 open reading frame 122
16802362	0.938188	5.06395	5.09379	0.000712659	0.0165206	-0.151825	SKOR1	SKI family transcriptional corepressor 1
16977016	-1.2907	7.8262	-5.09183	0.000714506	0.0165394	-0.15444	SDAD1	SDA1 domain containing 1
16808268	-0.969345	5.51836	-5.09011	0.000716133	0.016553	-0.156739	CATSPER2	cation channel, sperm associated 2
17125740	1.04087	4.40685	5.08352	0.000722403	0.0165748	-0.16555	RBMY2QP	RNA binding motif protein, Y-linked, family 2, member Q pseudogene
16736014	-0.967396	8.00369	-5.08349	0.000722433	0.0165748	-0.165591	COPB1	coatomer protein complex, subunit beta 1
16758135	0.778207	6.91744	5.08217	0.000723697	0.0165748	-0.167357	TMEM120B	transmembrane protein 120B
16834559	1.50433	8.25977	5.08202	0.000723836	0.0165748	-0.167553	RND2	Rho family GTPase 2
16828514	0.812617	9.23961	5.08194	0.000723911	0.0165748	-0.167657	KARS	lysyl-tRNA synthetase
16867197	0.806117	7.15796	5.08007	0.000725709	0.0165748	-0.170164	DAPK3	death-associated protein kinase 3
17006261	0.799673	7.98491	5.07932	0.000726428	0.0165748	-0.171165	HLA-E	major histocompatibility complex, class I, E
17032993	0.799673	7.98491	5.07932	0.000726428	0.0165748	-0.171165	HLA-E	major histocompatibility complex, class I, E
17035115	0.799673	7.98491	5.07932	0.000726428	0.0165748	-0.171165	HLA-E	major histocompatibility complex, class I, E
16948063	-1.3102	5.81902	-5.07342	0.000732131	0.0166588	-0.179069	NLGN1	neuroligin 1
17058551	1.1463	7.06702	5.07335	0.000732198	0.0166588	-0.179161	DNAJC30	DnaJ (Hsp40) homolog, subfamily C, member 30
17114382	0.970717	5.084	5.07006	0.0007354	0.0166867	-0.183572	FAM127C	family with sequence similarity 127, member C
16821033	-1.05211	5.92612	-5.06994	0.000735517	0.0166867	-0.183733	NPIPB15	nuclear pore complex interacting protein family, member B15
16842984	-0.99026	8.07483	-5.06856	0.000736864	0.0166935	-0.185583	NUFIP2	nuclear fragile X mental retardation protein interacting protein 2
16667715	-0.916262	9.498	-5.0673	0.000738089	0.0166976	-0.187261	SLC30A7	solute carrier family 30 (zinc transporter), member 7
16840568	0.808849	8.55986	5.06129	0.000744002	0.0168075	-0.195328	PHF23	PHD finger protein 23
16909537	0.840392	7.6155	5.05606	0.00074918	0.016821	-0.202339	PDE6D	phosphodiesterase 6D, cGMP-specific, rod, delta
16970258	-1.35968	6.74369	-5.05532	0.000749916	0.016821	-0.203331	KIAA1109	KIAA1109
16943954	-0.929683	7.13246	-5.05339	0.000751843	0.016821	-0.205926	SLC35A5	solute carrier family 35, member A5
16741000	1.33479	6.54872	5.05002	0.000755211	0.016821	-0.210445	CORO1B	coronin, actin binding protein, 1B
16868679	0.728977	6.8141	5.04686	0.00075839	0.016821	-0.214691	ICAM3	intercellular adhesion molecule 3
17027443	0.828835	7.97329	5.04546	0.000759799	0.016821	-0.216568	HLA-E	major histocompatibility complex, class I, E
17030288	0.828835	7.97329	5.04546	0.000759799	0.016821	-0.216568	HLA-E	major histocompatibility complex, class I, E
17037774	0.828835	7.97329	5.04546	0.000759799	0.016821	-0.216568	HLA-E	major histocompatibility complex, class I, E
17040488	0.828835	7.97329	5.04546	0.000759799	0.016821	-0.216568	HLA-E	major histocompatibility complex, class I, E
16889563	1.08464	6.83938	5.04478	0.000760487	0.016821	-0.217483	FZD7	frizzled class receptor 7
16734397	0.853997	5.8976	5.04382	0.000761457	0.016821	-0.218771	TH	tyrosine hydroxylase
16678191	0.953465	6.88594	5.04322	0.000762073	0.016821	-0.219589	ADCK3	aarF domain containing kinase 3
17124060	-0.926622	5.71523	-5.043	0.000762294	0.016821	-0.219882	NAIP; RP11-1305N21.3; RP11-497H16.7; RP11-848G14.2	; NLR family, apoptosis inhibitory protein
16727194	0.782456	7.03666	5.04272	0.000762571	0.016821	-0.22025	SART1	squamous cell carcinoma antigen recognized by T cells 1
16957479	-0.754919	4.93275	-5.0421	0.000763199	0.016821	-0.221082	CFAP44	cilia and flagella associated protein 44
16728141	0.813448	5.47093	5.04112	0.0007642	0.016821	-0.222407	GAL	galanin/GMAP prepropeptide
17059427	-0.742025	6.76588	-5.03961	0.000765733	0.016821	-0.224433	TMEM243	transmembrane protein 243, mitochondrial
16977217	-0.859363	5.46598	-5.03905	0.000766301	0.016821	-0.225183	PAQR3	progestin and adipoQ receptor family member III
16887463	0.717526	5.57849	5.03771	0.000767673	0.016821	-0.226992	SP5	Sp5 transcription factor
16839462	0.841779	7.7351	5.03753	0.000767854	0.016821	-0.22723	RILP	Rab interacting lysosomal protein
16873268	0.855565	10.1161	5.03753	0.000767855	0.016821	-0.227231	ERCC2	excision repair cross-complementation group 2
17024020	-0.991178	6.64167	-5.03671	0.000768689	0.016821	-0.228329	BCLAF1	BCL2-associated transcription factor 1
17125226	-0.936138	6.80103	-5.03649	0.000768915	0.016821	-0.228625	ANKRD20A5P; CR848007.2; RP11-146D12.2; RP11-195B21.3	; ankyrin repeat domain 20 family, member A5, pseudogene
16797784	0.79334	7.98795	5.03552	0.000769912	0.016821	-0.229936	CYFIP1	cytoplasmic FMR1 interacting protein 1
16738174	-0.843057	8.33217	-5.03162	0.000773912	0.0168688	-0.235175	FNBP4	formin binding protein 4
16853210	0.77149	4.39791	5.03041	0.000775161	0.0168688	-0.236805	GALR1	galanin receptor 1
16879408	-0.747282	9.25254	-5.02948	0.000776127	0.0168688	-0.238065	EML4	echinoderm microtubule associated protein like 4
16739536	1.1074	6.29717	5.02928	0.000776332	0.0168688	-0.238332	ZBTB3	zinc finger and BTB domain containing 3
16820414	0.869591	6.7037	5.02585	0.000779889	0.0169126	-0.242955	PRMT7	protein arginine methyltransferase 7
16697166	-1.01784	6.83248	-5.02293	0.000782922	0.0169126	-0.246879	EDEM3	ER degradation enhancer, mannosidase alpha-like 3
16808717	-1.9125	9.39547	-5.02293	0.000782928	0.0169126	-0.246887	AC066615.1
16842999	0.927655	9.40942	5.02127	0.00078466	0.0169126	-0.249122	GIT1	G protein-coupled receptor kinase interacting ArfGAP 1
17076285	0.884326	6.35698	5.02052	0.000785437	0.0169126	-0.250123	RAB11FIP1	RAB11 family interacting protein 1 (class I)
16918351	0.855096	7.28775	5.01908	0.000786949	0.0169126	-0.252067	COMMD7	COMM domain containing 7
16961826	-0.779212	7.98458	-5.0185	0.000787557	0.0169126	-0.252848	MRPL47	mitochondrial ribosomal protein L47
17056031	-0.861069	8.89026	-5.0167	0.00078945	0.0169126	-0.255275	HNRNPA2B1	heterogeneous nuclear ribonucleoprotein A2/B1
16740608	0.820547	8.89356	5.01607	0.000790112	0.0169126	-0.256124	FIBP	fibroblast growth factor (acidic) intracellular binding protein
16815198	0.907812	9.46873	5.01605	0.000790136	0.0169126	-0.256154	KCTD5	potassium channel tetramerization domain containing 5
16927797	0.855149	4.86813	5.01595	0.000790243	0.0169126	-0.256291	IGLV3-22	immunoglobulin lambda variable 3-22 (gene/pseudogene)
17100420	1.34914	7.00387	5.01455	0.000791713	0.0169126	-0.25817	NRARP	NOTCH-regulated ankyrin repeat protein
17004194	0.852983	5.03204	5.01376	0.000792551	0.0169126	-0.25924	FOXQ1	forkhead box Q1
16721773	-1.0478	10.4387	-5.01315	0.000793193	0.0169126	-0.260059	IPO7	importin 7
16700798	0.95949	7.83215	5.01174	0.000794687	0.0169219	-0.261962	GNG4	guanine nucleotide binding protein (G protein), gamma 4
16710322	1.0981	6.06675	5.00114	0.000806011	0.0171401	-0.276271	LHPP	phospholysine phosphohistidine inorganic pyrophosphate phosphatase
16836232	-1.30978	6.33207	-4.99955	0.000807722	0.0171469	-0.278415	STXBP4	syntaxin binding protein 4
16954567	0.95608	6.44897	4.99719	0.000810274	0.0171469	-0.281606	CISH	cytokine inducible SH2-containing protein
16804902	-1.0773	6.87641	-4.99591	0.000811665	0.0171469	-0.283341	BLM	Bloom syndrome, RecQ helicase-like
16908483	0.878881	5.23173	4.99563	0.000811969	0.0171469	-0.283719	FEV	FEV (ETS oncogene family)
16900425	0.766534	5.00811	4.99561	0.000811992	0.0171469	-0.283748	ADRA2B	adrenoceptor alpha 2B
16693427	0.863148	4.25993	4.99488	0.000812781	0.0171469	-0.284731	S100A7	S100 calcium binding protein A7
16852622	-0.751845	6.32522	-4.99027	0.000817804	0.0171549	-0.290962	MALT1	MALT1 paracaspase
16700806	-0.756134	5.56739	-4.99009	0.000818002	0.0171549	-0.291206	LYST	lysosomal trafficking regulator
17039217	0.77238	6.50489	4.98995	0.000818154	0.0171549	-0.291394	CDSN	corneodesmosin
16858339	1.18924	6.52883	4.98932	0.000818844	0.0171549	-0.292248	C19orf52	chromosome 19 open reading frame 52
16845158	1.09601	7.96054	4.98868	0.000819539	0.0171549	-0.293105	PTRF	polymerase I and transcript release factor
17064603	-1.16446	8.58095	-4.98743	0.000820918	0.0171549	-0.294806	KMT2C	lysine (K)-specific methyltransferase 2C
16784256	-0.795562	8.77978	-4.98731	0.000821041	0.0171549	-0.294957	STYX	serine/threonine/tyrosine interacting protein
17079220	-1.34406	7.13938	-4.98666	0.000821765	0.0171549	-0.295849	FSBP; RAD54B	RAD54 homolog B (S. cerevisiae); fibrinogen silencer binding protein
16976827	0.928037	5.29821	4.98508	0.000823498	0.0171686	-0.29798	CXCL5	chemokine (C-X-C motif) ligand 5
16742491	-0.798473	7.7618	-4.98179	0.000827128	0.0172218	-0.302429	CLNS1A	chloride channel, nucleotide-sensitive, 1A
16664460	0.946063	5.43675	4.97759	0.000831795	0.0172963	-0.30812	FOXD2	forkhead box D2
16921159	0.771835	5.59378	4.97467	0.000835049	0.0173197	-0.312069	BHLHE23	basic helix-loop-helix family, member e23
16920857	1.07167	6.90876	4.97464	0.000835091	0.0173197	-0.31212	PPP1R3D	protein phosphatase 1, regulatory subunit 3D
16896764	-0.832208	6.85921	-4.96998	0.000840308	0.0173634	-0.31842	MAP4K3	mitogen-activated protein kinase kinase kinase kinase 3
16770606	0.914163	4.50283	4.96997	0.000840322	0.0173634	-0.318437	LHX5	LIM homeobox 5
16872022	0.913585	5.85108	4.96831	0.000842201	0.0173634	-0.320697	LGALS7; LGALS7B	lectin, galactoside-binding, soluble, 7; lectin, galactoside-binding, soluble, 7B
16981444	-1.17354	8.2531	-4.96517	0.000845748	0.0173634	-0.324948	AADAT	aminoadipate aminotransferase
17086074	-1.17925	5.95762	-4.96446	0.00084655	0.0173634	-0.325906	VPS13A	vacuolar protein sorting 13 homolog A (S. cerevisiae)
17056587	-0.935278	6.39475	-4.96435	0.00084668	0.0173634	-0.326062	DPY19L1	dpy-19-like 1 (C. elegans)
16847565	0.776027	6.28916	4.96427	0.000846767	0.0173634	-0.326166	CYB561	cytochrome b561
16923692	0.916119	7.56628	4.96372	0.000847388	0.0173634	-0.326908	FAM207A	family with sequence similarity 207, member A
17125556	0.830636	6.65608	4.96293	0.00084829	0.0173634	-0.327984	CROCCP1	ciliary rootlet coiled-coil, rootletin pseudogene 1
16826016	1.28067	5.2813	4.96281	0.000848432	0.0173634	-0.328153	ZNF843	zinc finger protein 843
17122210	-2.12911	4.53301	-4.96216	0.000849173	0.0173634	-0.329037	ANKRD36BP2	ankyrin repeat domain 36B pseudogene 2
17058249	-0.777739	8.13489	-4.9571	0.000854951	0.0174592	-0.335897	SBDS	Shwachman-Bodian-Diamond syndrome
16842103	1.25412	7.52167	4.95481	0.000857585	0.0174738	-0.339009	SHMT1	serine hydroxymethyltransferase 1 (soluble)
16701512	0.857557	6.63663	4.95406	0.000858451	0.0174738	-0.34003	C1orf229	chromosome 1 open reading frame 229
16856980	1.10812	9.46019	4.95362	0.000858953	0.0174738	-0.340621	HMG20B	high mobility group 20B
16864181	0.835014	7.39046	4.95131	0.000861616	0.0175056	-0.343753	RCN3	reticulocalbin 3, EF-hand calcium binding domain
16797213	0.951635	8.38663	4.95005	0.000863073	0.0175111	-0.345463	CDCA4	cell division cycle associated 4
16768341	-0.828992	7.41753	-4.94918	0.000864082	0.0175111	-0.346645	ATP2B1	ATPase, Ca++ transporting, plasma membrane 1
16872452	1.53627	8.32065	4.94813	0.000865312	0.0175138	-0.348084	BLVRB	biliverdin reductase B
17041486	-1.06406	3.91502	-4.94479	0.000869198	0.0175701	-0.352618	OR12D3	olfactory receptor, family 12, subfamily D, member 3
16739699	-1.11175	4.4994	-4.94271	0.000871633	0.0175755	-0.355448	SLC22A24	solute carrier family 22, member 24
16707409	-0.884767	7.57362	-4.94268	0.000871669	0.0175755	-0.355489	BTAF1	BTAF1 RNA polymerase II, B-TFIID transcription factor-associated, 170kDa
16918224	-0.82359	4.1631	-4.94161	0.000872919	0.0175785	-0.35694	DEFB121	defensin, beta 121
16954048	0.886793	6.86851	4.93453	0.000881272	0.0177041	-0.366575	GPX1	glutathione peroxidase 1
16856737	0.972751	10.8056	4.93384	0.000882086	0.0177041	-0.36751	SF3A2	splicing factor 3a, subunit 2, 66kDa
17078751	-2.5166	5.66087	-4.9335	0.000882486	0.0177041	-0.367968	REXO1L1P	REX1, RNA exonuclease 1 homolog-like 1, pseudogene
17083971	-2.37364	3.41128	-4.93238	0.000883824	0.0177087	-0.369502	IFNA1	interferon, alpha 1
16706641	0.835527	8.05107	4.93062	0.000885913	0.0177283	-0.37189	TSPAN14	tetraspanin 14
16822125	0.808055	8.38682	4.92023	0.000898397	0.0179355	-0.386049	TCF25	transcription factor 25 (basic helix-loop-helix)
16827761	0.784824	8.53674	4.91923	0.000899607	0.0179355	-0.387412	EXOSC6	exosome component 6
16724671	-0.941614	4.82103	-4.919	0.000899883	0.0179355	-0.387722	OR4X1	olfactory receptor, family 4, subfamily X, member 1 (gene/pseudogene)
16864575	1.43947	8.08994	4.91827	0.000900766	0.0179355	-0.388715	CLEC11A	C-type lectin domain family 11, member A
16727045	1.03201	7.45551	4.91731	0.000901932	0.0179363	-0.390023	KAT5	K(lysine) acetyltransferase 5
16957929	-1.25742	7.84887	-4.91485	0.000904936	0.0179661	-0.393388	RABL3	RAB, member of RAS oncogene family-like 3
17067534	0.997245	5.17991	4.91423	0.000905684	0.0179661	-0.394224	RP11-489E7.4
17072225	-0.792919	6.31327	-4.91254	0.000907748	0.0179847	-0.396528	MTBP	MDM2 binding protein
16874005	2.18811	9.01725	4.91041	0.000910362	0.0179983	-0.399439	DBP	D site of albumin promoter (albumin D-box) binding protein
16742056	-1.32845	5.96878	-4.90967	0.000911266	0.0179983	-0.400443	RNA5SP343	RNA, 5S ribosomal pseudogene 343
17070737	-1.14383	8.20469	-4.90822	0.000913062	0.0179983	-0.402435	OTUD6B	OTU domain containing 6B
16867064	0.819031	5.83082	4.90635	0.000915361	0.0179983	-0.40498	DOHH	deoxyhypusine hydroxylase/monooxygenase
16869186	1.44416	8.96916	4.90617	0.000915578	0.0179983	-0.405221	MAN2B1	mannosidase, alpha, class 2B, member 1
16868743	0.880848	8.60052	4.90599	0.000915804	0.0179983	-0.40547	KEAP1	kelch-like ECH-associated protein 1
16787597	0.864286	5.89288	4.90496	0.000917078	0.0179983	-0.406877	RIN3	Ras and Rab interactor 3
17047321	0.871069	8.07495	4.90459	0.000917539	0.0179983	-0.407386	WBSCR16	Williams-Beuren syndrome chromosome region 16
16797490	-1.73904	3.92688	-4.90277	0.000919788	0.0179983	-0.409863	IGHV3-20	immunoglobulin heavy variable 3-20
17124670	0.975056	6.79895	4.90214	0.000920573	0.0179983	-0.410726	AC005014.5
16848687	0.918893	6.6109	4.90156	0.000921299	0.0179983	-0.411524	USH1G	Usher syndrome 1G (autosomal recessive)
16912052	1.13796	6.85993	4.90101	0.000921976	0.0179983	-0.412267	NXT1	nuclear transport factor 2-like export factor 1
16818339	0.926381	6.12803	4.89922	0.000924211	0.0180199	-0.414718	ARMC5	armadillo repeat containing 5
16680023	1.12139	6.7257	4.89759	0.000926245	0.0180375	-0.416943	HES4	hes family bHLH transcription factor 4
16890998	-0.784777	8.20052	-4.89449	0.000930139	0.0180912	-0.421189	STK36	serine/threonine kinase 36
16838330	0.788635	8.60346	4.89346	0.000931426	0.0180942	-0.422588	SYNGR2	synaptogyrin 2
16963055	-0.846297	6.65434	-4.89238	0.000932792	0.0180987	-0.424072	ACAP2	ArfGAP with coiled-coil, ankyrin repeat and PH domains 2
17089446	0.904837	9.26945	4.88482	0.000942375	0.0182624	-0.434417	CDK9	cyclin-dependent kinase 9
17078916	-1.08098	7.91679	-4.88287	0.000944861	0.0182721	-0.437083	NBN	nibrin
16858991	1.23021	8.45108	4.88263	0.000945165	0.0182721	-0.43741	PKN1	protein kinase N1
16999259	-0.804847	6.14439	-4.87664	0.000952859	0.0183943	-0.445615	CEP120	centrosomal protein 120kDa
16866088	1.01046	5.39757	4.87591	0.000953794	0.0183943	-0.446608	ZNF530	zinc finger protein 530
16680323	0.712579	5.83681	4.87482	0.000955206	0.0183992	-0.448105	ANKRD65	ankyrin repeat domain 65
16948021	-1.50966	7.94698	-4.87381	0.000956507	0.0184021	-0.449483	ECT2	epithelial cell transforming 2
17080116	-0.874823	8.89776	-4.87037	0.000960979	0.0184659	-0.454205	EIF3E	eukaryotic translation initiation factor 3, subunit E
16869519	0.961604	7.03057	4.86815	0.000963873	0.0184764	-0.457249	RFX1	regulatory factor X, 1 (influences HLA class II expression)
16867235	0.787308	8.78002	4.86804	0.000964011	0.0184764	-0.457394	ZBTB7A	zinc finger and BTB domain containing 7A
16982418	-1.5396	5.46942	-4.86728	0.000965005	0.0184764	-0.458437	UGT2B10; UGT2B11; UGT2B24P; UGT2B27P; UGT2B28; UGT2B7	UDP glucuronosyltransferase 2 family, polypeptide B10; UDP glucuronosyltransferase 2 family, polypeptide B11; UDP glucuronosyltransferase 2 family, polypeptide B24 pseudogene; UDP glucuronosyltransferase 2 family, polypeptide B27 pseudogene; UDP glucuronosyltransferase 2 family, polypeptide B28; UDP glucuronosyltransferase 2 family, polypeptide B7
16862078	0.933107	7.11034	4.86631	0.00096627	0.0184785	-0.459763	DLL3	delta-like 3 (Drosophila)
17123156	0.952564	6.96787	4.86437	0.000968817	0.018505	-0.462428	LINC00693	long intergenic non-protein coding RNA 693
16950632	0.816725	7.97527	4.86232	0.000971512	0.0185343	-0.465239	EMC3	ER membrane protein complex subunit 3
16953906	0.934857	7.88623	4.86092	0.000973366	0.0185475	-0.46717	USP19	ubiquitin specific peptidase 19
16855564	0.987882	5.72634	4.85605	0.000979805	0.0186479	-0.473845	RAX	retina and anterior neural fold homeobox
17087836	-0.855303	7.02289	-4.85101	0.000986533	0.0187535	-0.480772	FKTN	fukutin
16722189	-0.750432	9.19891	-4.84844	0.000989982	0.0187944	-0.484305	TEAD1	TEA domain family member 1 (SV40 transcriptional enhancer factor)
17005751	0.771726	8.06038	4.84765	0.000991038	0.0187944	-0.485385	ABT1	activator of basal transcription 1
16854727	-1.03448	9.08723	-4.8456	0.000993809	0.0188195	-0.488212	SLC39A6	solute carrier family 39 (zinc transporter), member 6
17091746	0.754377	6.8031	4.8445	0.000995283	0.0188195	-0.489712	MRPL41	mitochondrial ribosomal protein L41
16826760	1.74207	8.45756	4.84405	0.000995903	0.0188195	-0.490342	PLLP	plasmolipin
16797479	-1.46891	5.19414	-4.84301	0.000997302	0.0188236	-0.491764	IGHV3-15	immunoglobulin heavy variable 3-15
16842618	0.783438	7.40111	4.84177	0.000998989	0.0188332	-0.493475	SLC46A1	solute carrier family 46 (folate transporter), member 1
16812717	-0.906129	9.01317	-4.84019	0.00100113	0.0188484	-0.495647	BTBD1	BTB (POZ) domain containing 1
16870453	1.12218	6.70494	4.83943	0.00100216	0.0188484	-0.496685	COMP	cartilage oligomeric matrix protein
16889636	-1.11409	10.3779	-4.83729	0.00100509	0.0188812	-0.499637	BMPR2	bone morphogenetic protein receptor, type II (serine/threonine kinase)
16912841	0.933638	5.67508	4.83272	0.00101135	0.0189315	-0.505921	C20orf144	chromosome 20 open reading frame 144
16918407	1.09368	6.90124	4.83248	0.00101168	0.0189315	-0.506253	SNTA1	syntrophin, alpha 1
16771962	-0.937649	8.08312	-4.83228	0.00101195	0.0189315	-0.506525	SBNO1	strawberry notch homolog 1 (Drosophila)
17073405	1.11922	7.68628	4.83187	0.00101251	0.0189315	-0.507087	TIGD5	tigger transposable element derived 5
16940738	0.963356	9.05361	4.82988	0.00101526	0.0189606	-0.509831	APEH	acylaminoacyl-peptide hydrolase
16935961	0.905963	8.05108	4.82772	0.00101825	0.018978	-0.512809	KIAA0930	KIAA0930
17000605	1.17716	5.01404	4.82749	0.00101857	0.018978	-0.513131	PROB1	proline-rich basic protein 1
17118166	-0.937008	7.92131	-4.82155	0.00102684	0.0191098	-0.521317	ZNF451	zinc finger protein 451
16709245	0.767266	4.81726	4.81968	0.00102946	0.0191223	-0.523893	ADRA2A	adrenoceptor alpha 2A
16818755	-0.741571	8.12937	-4.81806	0.00103173	0.0191223	-0.526128	PAPD5	PAP associated domain containing 5
16861380	0.791271	11.4895	4.81605	0.00103455	0.0191223	-0.528892	CAPNS1	calpain, small subunit 1
16792144	0.759306	6.28482	4.816	0.00103463	0.0191223	-0.528965	NKX2-8	NK2 homeobox 8
16933978	0.835735	7.78646	4.81452	0.00103671	0.0191223	-0.530999	MORC2	MORC family CW-type zinc finger 2
16952152	-0.74581	6.60454	-4.81448	0.00103677	0.0191223	-0.531056	LRRFIP2	leucine rich repeat (in FLII) interacting protein 2
16886564	-1.0773	7.20165	-4.8132	0.00103857	0.0191223	-0.532821	FMNL2	formin-like 2
16720820	0.77458	5.98709	4.81234	0.00103979	0.0191223	-0.534007	MRPL23	mitochondrial ribosomal protein L23
16754935	-1.21363	8.82429	-4.81211	0.00104012	0.0191223	-0.534325	TMTC3	transmembrane and tetratricopeptide repeat containing 3
17018733	0.847634	8.04596	4.81203	0.00104023	0.0191223	-0.534435	CCDC167	coiled-coil domain containing 167
16982699	0.871368	5.58628	4.8117	0.0010407	0.0191223	-0.534893	SLC6A19	solute carrier family 6 (neutral amino acid transporter), member 19
16902199	0.791292	4.85927	4.80882	0.0010448	0.0191585	-0.538874	EN1	engrailed homeobox 1
16906065	-1.13114	6.3526	-4.80836	0.00104545	0.0191585	-0.539501	CWC22	CWC22 spliceosome-associated protein
16876126	0.882342	6.30392	4.80778	0.00104628	0.0191585	-0.540305	ZNF497	zinc finger protein 497
16797440	-0.966926	4.07537	-4.80504	0.0010502	0.0191906	-0.544092	IGHG1; IGHV1-2	immunoglobulin heavy constant gamma 1 (G1m marker); immunoglobulin heavy variable 1-2
16817692	1.18282	6.59986	4.80487	0.00105044	0.0191906	-0.544322	MVP	major vault protein
16769569	0.840673	5.5706	4.80076	0.00105635	0.0192718	-0.550008	NUAK1	NUAK family, SNF1-like kinase, 1
16915070	-0.920067	4.29907	-4.8001	0.0010573	0.0192718	-0.550913	FAM209B	family with sequence similarity 209, member B
16957874	-0.91198	9.16552	-4.79664	0.00106231	0.0193195	-0.555701	LRRC58	leucine rich repeat containing 58
17048190	-0.790194	4.86809	-4.79583	0.00106348	0.0193195	-0.556817	CDK14	cyclin-dependent kinase 14
16779725	-0.99119	7.2065	-4.79578	0.00106355	0.0193195	-0.556882	DIS3	DIS3 homolog, exosome endoribonuclease and 3'-5' exoribonuclease
16929969	0.798736	7.27078	4.79403	0.00106609	0.019328	-0.559303	MICALL1	MICAL-like 1
16753299	-0.853127	6.62214	-4.78985	0.0010722	0.019328	-0.56509	USP15	ubiquitin specific peptidase 15
16856453	1.117	10.6766	4.78982	0.00107224	0.019328	-0.56513	GPX4	glutathione peroxidase 4
16789103	0.916298	6.35607	4.7893	0.00107299	0.019328	-0.565838	AMN	amnion associated transmembrane protein
16813270	1.6956	9.06968	4.78917	0.00107319	0.019328	-0.566025	IDH2	isocitrate dehydrogenase 2 (NADP+), mitochondrial
17100677	-1.00065	10.8053	-4.788	0.0010749	0.019328	-0.567637	MT-TS2	mitochondrially encoded tRNA serine 2 (AGU/C)
17014186	-0.943337	8.26184	-4.788	0.00107491	0.019328	-0.567649	TMEM181	transmembrane protein 181
16770590	0.833302	5.23688	4.78778	0.00107523	0.019328	-0.567948	SDS	serine dehydratase
16829801	0.692986	6.21323	4.78706	0.00107628	0.019328	-0.56894	SPNS2	spinster homolog 2 (Drosophila)
17089863	1.00096	7.19378	4.78635	0.00107734	0.019328	-0.56993	ENDOG	endonuclease G
17100669	-0.755237	11.8913	-4.78634	0.00107735	0.019328	-0.56994	MT-ND3	mitochondrially encoded NADH dehydrogenase 3
17067410	-0.819952	6.44131	-4.78467	0.00107982	0.0193505	-0.572257	FZD3	frizzled class receptor 3
16980405	-0.698512	5.84444	-4.77943	0.00108757	0.0194676	-0.5795	SLC10A7	solute carrier family 10, member 7
16756431	-1.4279	7.03453	-4.77746	0.00109051	0.0194873	-0.582241	TMEM263	transmembrane protein 263
16689060	1.20753	5.89068	4.77705	0.00109111	0.0194873	-0.582797	BCL10	B-cell CLL/lymphoma 10
16916070	0.768561	7.58526	4.77398	0.00109571	0.0195475	-0.587056	RP4-583P15.15; ZGPAT	; zinc finger, CCCH-type with G patch domain
17099816	0.755992	7.01517	4.76881	0.00110349	0.0196324	-0.594225	NACC2	NACC family member 2, BEN and BTB (POZ) domain containing
16872131	1.37421	8.82768	4.76857	0.00110385	0.0196324	-0.594549	CTC-360G5.8; SARS2	; seryl-tRNA synthetase 2, mitochondrial
16869337	1.71062	7.4142	4.76837	0.00110416	0.0196324	-0.594838	RTBDN	retbindin
16942003	-0.900898	9.08951	-4.76645	0.00110707	0.0196622	-0.597502	APPL1	adaptor protein, phosphotyrosine interaction, PH domain and leucine zipper containing 1
16982898	-0.890548	6.59531	-4.76443	0.00111012	0.0196945	-0.600292	ICE1	interactor of little elongation complex ELL subunit 1
16802519	-1.112	8.1718	-4.76352	0.00111151	0.0196972	-0.601559	KIF23	kinesin family member 23
16957095	-0.89087	7.67232	-4.76093	0.00111546	0.0197038	-0.605147	CD47	CD47 molecule
16996030	-1.00025	8.32632	-4.76085	0.00111559	0.0197038	-0.605266	EMB	embigin
16716547	-1.03837	8.95396	-4.76063	0.00111593	0.0197038	-0.605574	IDE	insulin-degrading enzyme
16785058	-0.837906	8.59937	-4.75909	0.00111828	0.0197038	-0.60771	HIF1A	hypoxia inducible factor 1, alpha subunit (basic helix-loop-helix transcription factor)
16870165	1.15819	7.07054	4.7586	0.00111904	0.0197038	-0.608393	ABHD8	abhydrolase domain containing 8
16871915	1.12135	6.97303	4.75843	0.0011193	0.0197038	-0.608626	PPP1R14A	protein phosphatase 1, regulatory (inhibitor) subunit 14A
16951820	-0.895204	6.9503	-4.75669	0.00112197	0.0197259	-0.611043	AZI2	5-azacytidine induced 2
16814895	0.886587	7.08254	4.7554	0.00112395	0.0197259	-0.612829	GFER	growth factor, augmenter of liver regeneration
16662692	-1.32642	8.88975	-4.7552	0.00112426	0.0197259	-0.613111	UTP11L	UTP11-like, U3 small nucleolar ribonucleoprotein (yeast)
16841982	0.965868	6.73971	4.75383	0.00112637	0.0197411	-0.615005	TOM1L2	target of myb1 like 2 membrane trafficking protein
16723400	-0.809553	8.44626	-4.75162	0.00112979	0.0197561	-0.618082	HIPK3	homeodomain interacting protein kinase 3
16785086	-0.989055	7.17495	-4.75123	0.00113039	0.0197561	-0.618617	RP11-618G20.1; SNAPC1	; small nuclear RNA activating complex, polypeptide 1, 43kDa
16832658	-1.10424	8.50401	-4.75088	0.00113093	0.0197561	-0.619105	TAOK1	TAO kinase 1
17028585	-0.908413	3.93322	-4.74917	0.00113359	0.0197582	-0.621485	OR12D3	olfactory receptor, family 12, subfamily D, member 3
16900466	0.838542	8.9017	4.74874	0.00113426	0.0197582	-0.62208	TMEM127	transmembrane protein 127
16677748	-0.87049	7.94025	-4.74777	0.00113578	0.0197582	-0.623436	MIA3	melanoma inhibitory activity family, member 3
16839204	0.992391	7.00349	4.74762	0.00113601	0.0197582	-0.623644	RPH3AL	rabphilin 3A-like (without C2 domains)
17031352	-0.907835	3.93351	-4.74488	0.00114029	0.0198109	-0.627448	OR12D3	olfactory receptor, family 12, subfamily D, member 3
16779855	-1.03943	6.76089	-4.74104	0.00114631	0.0198939	-0.632784	MYCBP2	MYC binding protein 2, E3 ubiquitin protein ligase
17060961	-1.69414	5.51764	-4.73753	0.00115185	0.0199173	-0.637665	SPDYE6	speedy/RINGO cell cycle regulator family member E6
17087343	-1.04872	8.97861	-4.73694	0.00115278	0.0199173	-0.638486	NCBP1	nuclear cap binding protein subunit 1, 80kDa
16987361	-1.16387	6.91437	-4.73607	0.00115416	0.0199173	-0.639697	ARSK	arylsulfatase family, member K
16681103	0.76318	7.37977	4.73606	0.00115419	0.0199173	-0.639722	ACOT7	acyl-CoA thioesterase 7
17082507	0.812636	10.3741	4.73594	0.00115437	0.0199173	-0.639881	BOP1	block of proliferation 1
16877946	0.718277	9.10421	4.73545	0.00115515	0.0199173	-0.640568	SLC35F6	solute carrier family 35, member F6
17073705	1.20497	5.38087	4.73441	0.00115681	0.0199243	-0.642017	SCX	scleraxis bHLH transcription factor
16868654	0.893777	7.54236	4.72682	0.00116894	0.0201116	-0.652588	CTD-2369P2.10; FDX1L	; ferredoxin 1-like
16897159	1.1985	9.59098	4.72434	0.00117292	0.0201583	-0.656032	SIX2	SIX homeobox 2
16849026	0.962714	7.62661	4.72288	0.00117529	0.0201772	-0.658073	ACOX1	acyl-CoA oxidase 1, palmitoyl
16677425	-1.50147	7.68452	-4.71959	0.00118062	0.0202309	-0.662656	CENPF	centromere protein F, 350/400kDa
16680258	1.14407	6.73133	4.71938	0.00118095	0.0202309	-0.662945	MXRA8	matrix-remodelling associated 8
16858137	0.813966	5.42614	4.71643	0.00118576	0.0202915	-0.66706	ICAM1	intercellular adhesion molecule 1
16826738	0.875974	3.58079	4.71506	0.00118801	0.020299	-0.668977	MT1G	metallothionein 1G
16840840	1.52633	8.39572	4.71421	0.0011894	0.020299	-0.670164	HES7	hes family bHLH transcription factor 7
16846532	1.20546	8.31789	4.71383	0.00119002	0.020299	-0.670692	DLX3	distal-less homeobox 3
17054703	1.0008	6.93966	4.70681	0.00120158	0.0204744	-0.68049	RADIL	Ras association and DIL domains
16992096	-0.851282	7.39123	-4.70489	0.00120476	0.0204874	-0.683162	SPDL1	spindle apparatus coiled-coil protein 1
16970563	-1.5445	6.35607	-4.7048	0.00120492	0.0204874	-0.683297	PLK4	polo-like kinase 4
16757710	1.17781	10.1846	4.70177	0.00120996	0.0205488	-0.687528	PEBP1	phosphatidylethanolamine binding protein 1
16939703	0.968663	6.55252	4.69995	0.00121299	0.0205488	-0.690061	ZBTB47	zinc finger and BTB domain containing 47
16829476	1.101	8.52782	4.69976	0.00121332	0.0205488	-0.690338	C17orf97	chromosome 17 open reading frame 97
16717921	0.87784	8.8498	4.69937	0.00121397	0.0205488	-0.690884	CUEDC2	CUE domain containing 2
16781482	-0.78059	6.99393	-4.69877	0.00121497	0.0205488	-0.691714	PARP2	poly (ADP-ribose) polymerase 2
16869006	1.15202	7.71867	4.69317	0.00122439	0.0206863	-0.699544	ECSIT	ECSIT signalling integrator
17044372	0.774027	5.99865	4.69218	0.00122607	0.0206927	-0.700931	NPY	neuropeptide Y
16737759	0.829471	9.8877	4.69011	0.00122957	0.0207299	-0.70382	ARHGAP1	Rho GTPase activating protein 1
16708089	0.749583	4.75986	4.68653	0.00123567	0.0208081	-0.70883	GOLGA7B	golgin A7 family, member B
17120736	-1.17251	3.72654	-4.68585	0.00123682	0.0208081	-0.709779	OTOGL	otogelin-like
17101292	-0.82998	7.6145	-4.68197	0.00124348	0.0208511	-0.715217	STS	steroid sulfatase (microsomal), isozyme S
17043157	1.08118	9.14021	4.68077	0.00124555	0.0208511	-0.716899	AP5Z1; FOXK1	adaptor-related protein complex 5, zeta 1 subunit; forkhead box K1
16935505	0.931851	6.19582	4.67986	0.00124712	0.0208511	-0.718174	SHISA8	shisa family member 8
16717688	1.08924	4.7243	4.67963	0.0012475	0.0208511	-0.718484	LBX1	ladybird homeobox 1
17082676	0.908782	8.63785	4.67934	0.001248	0.0208511	-0.718895	VPS28	vacuolar protein sorting 28 homolog (S. cerevisiae)
16786990	0.957666	6.61656	4.67836	0.00124969	0.0208511	-0.720264	ADCK1	aarF domain containing kinase 1
16762996	-1.45252	3.78235	-4.67817	0.00125002	0.0208511	-0.720533	H3F3C	H3 histone, family 3C
16857143	0.828597	8.49342	4.67765	0.00125093	0.0208511	-0.721266	CCDC94	coiled-coil domain containing 94
17049717	1.08163	7.01121	4.67654	0.00125284	0.0208511	-0.722819	COL26A1	collagen, type XXVI, alpha 1
17089324	0.938775	6.60483	4.67598	0.00125382	0.0208511	-0.723609	LRSAM1	leucine rich repeat and sterile alpha motif containing 1
16753465	-0.741315	10.0372	-4.67481	0.00125584	0.0208511	-0.725238	XPOT	exportin, tRNA
16721221	-1.47632	4.213	-4.67466	0.0012561	0.0208511	-0.72545	OR51L1	olfactory receptor, family 51, subfamily L, member 1
17014562	-0.753893	6.10099	-4.6745	0.00125637	0.0208511	-0.725669	QKI	QKI, KH domain containing, RNA binding
16721965	-0.7457	7.48565	-4.67346	0.00125819	0.0208595	-0.727131	CTR9	CTR9 homolog, Paf1/RNA polymerase II complex component
17101616	0.895998	8.81422	4.67064	0.0012631	0.0209192	-0.731079	RAB9A	RAB9A, member RAS oncogene family
16670492	-0.757363	11.474	-4.66823	0.00126732	0.0209673	-0.734457	MRPS21	mitochondrial ribosomal protein S21
16711826	0.763126	5.89334	4.66403	0.00127471	0.0210678	-0.740354	CCDC3	coiled-coil domain containing 3
16952148	-1.00017	4.53509	-4.66213	0.00127807	0.0210955	-0.743017	EPM2AIP1	EPM2A (laforin) interacting protein 1
16921258	0.680233	9.82637	4.66159	0.00127903	0.0210955	-0.743782	EEF1A2	eukaryotic translation elongation factor 1 alpha 2
16827645	0.784079	7.90804	4.65982	0.00128217	0.021111	-0.746261	COG8; PDF; RP11-343C2.12	; component of oligomeric golgi complex 8; peptide deformylase (mitochondrial)
17124130	-1.5203	7.6607	-4.65956	0.00128262	0.021111	-0.746622	CYCS	cytochrome c, somatic
16761460	-1.21892	3.80117	-4.65751	0.00128627	0.021134	-0.749496	TAS2R9	taste receptor, type 2, member 9
16759592	0.982581	8.90693	4.65674	0.00128764	0.021134	-0.75058	PXMP2; RP13-672B3.2	; peroxisomal membrane protein 2, 22kDa
16933591	0.751054	8.16396	4.65654	0.001288	0.021134	-0.750859	AP1B1	adaptor-related protein complex 1, beta 1 subunit
16665507	0.748711	4.55232	4.65502	0.00129073	0.021157	-0.753003	FOXD3	forkhead box D3
16935775	0.698812	9.35538	4.65232	0.00129557	0.0212146	-0.756796	TTLL12	tubulin tyrosine ligase-like family member 12
16897112	-0.940697	8.52397	-4.65088	0.00129814	0.0212349	-0.758806	PREPL	prolyl endopeptidase-like
16928046	0.70935	9.06166	4.648	0.00130334	0.0212767	-0.762858	SMARCB1	SWI/SNF related, matrix associated, actin dependent regulator of chromatin, subfamily b, member 1
16821454	0.71187	5.4349	4.64799	0.00130336	0.0212767	-0.762875	ADAD2	adenosine deaminase domain containing 2
16989265	1.0638	6.73495	4.64721	0.00130478	0.021278	-0.763975	JADE2	jade family PHD finger 2
16674080	-0.905881	4.95878	-4.64611	0.00130676	0.0212886	-0.765514	GPR52	G protein-coupled receptor 52
16683221	0.688601	5.67059	4.6436	0.00131131	0.0213256	-0.76904	WNT4	wingless-type MMTV integration site family, member 4
17024418	0.735919	8.42003	4.64339	0.00131171	0.0213256	-0.769342	SF3B5	splicing factor 3b, subunit 5, 10kDa
16892975	0.902603	6.30791	4.64253	0.00131327	0.0213293	-0.770552	RAMP1	receptor (G protein-coupled) activity modifying protein 1
16927844	0.771109	5.80525	4.64069	0.00131662	0.0213481	-0.77313	IGLL5	immunoglobulin lambda-like polypeptide 5
17109211	-1.09142	6.26333	-4.64042	0.00131711	0.0213481	-0.773508	FANCB	Fanconi anemia, complementation group B
16873940	1.55318	6.9708	4.63746	0.00132254	0.0214144	-0.777679	TMEM143	transmembrane protein 143
17049330	0.856754	7.80625	4.63591	0.00132539	0.0214389	-0.779863	MEPCE	methylphosphate capping enzyme
16863168	0.943207	7.08633	4.63515	0.0013268	0.0214398	-0.780934	RELB	v-rel avian reticuloendotheliosis viral oncogene homolog B
16679773	-1.10869	4.4357	-4.63179	0.00133299	0.0215181	-0.785654	OR2L5	olfactory receptor, family 2, subfamily L, member 5
16824075	1.20893	3.40407	4.63091	0.00133462	0.0215225	-0.786889	RP11-65J21.1
16829350	0.949089	6.66473	4.62907	0.00133805	0.0215561	-0.789491	VPS9D1	VPS9 domain containing 1
16826791	1.13723	6.86311	4.62528	0.00134511	0.0216357	-0.794824	CCDC102A	coiled-coil domain containing 102A
17117179	1.07804	4.66168	4.62438	0.00134679	0.0216357	-0.796095	PRORY	proline rich, Y-linked
17021188	-0.900436	7.03727	-4.62403	0.00134745	0.0216357	-0.796588	PGM3	phosphoglucomutase 3
16906460	-0.919916	6.96196	-4.62351	0.00134842	0.0216357	-0.797315	ORMDL1	ORMDL sphingolipid biosynthesis regulator 1
16846389	1.00013	6.86747	4.6211	0.00135295	0.0216828	-0.800718	PHOSPHO1	phosphatase, orphan 1
17051441	-0.864731	6.90248	-4.6205	0.00135407	0.0216828	-0.801555	STRIP2	striatin interacting protein 2
17116706	1.24958	7.60877	4.61952	0.00135592	0.0216906	-0.802936	PPP2R3B	protein phosphatase 2, regulatory subunit B'', beta
16967339	-1.5152	5.02617	-4.61862	0.00135762	0.0216961	-0.804212	UGT2B10; UGT2B11; UGT2B24P; UGT2B25P; UGT2B27P; UGT2B28; UGT2B7	UDP glucuronosyltransferase 2 family, polypeptide B10; UDP glucuronosyltransferase 2 family, polypeptide B11; UDP glucuronosyltransferase 2 family, polypeptide B24 pseudogene; UDP glucuronosyltransferase 2 family, polypeptide B25 pseudogene; UDP glucuronosyltransferase 2 family, polypeptide B27 pseudogene; UDP glucuronosyltransferase 2 family, polypeptide B28; UDP glucuronosyltransferase 2 family…
17022943	0.769623	6.98595	4.61586	0.00136284	0.0217372	-0.808096	TSPYL1	TSPY-like 1
16777401	1.05287	6.92982	4.61582	0.00136292	0.0217372	-0.808159	MIPEP	mitochondrial intermediate peptidase
17082829	0.901135	6.98235	4.61466	0.00136512	0.0217411	-0.809792	ARHGAP39	Rho GTPase activating protein 39
16973365	0.839576	6.1298	4.61426	0.00136589	0.0217411	-0.810363	CPLX1	complexin 1
16850865	-1.11087	6.80886	-4.61303	0.00136822	0.0217565	-0.812092	ANKRD12	ankyrin repeat domain 12
16953052	-0.951076	7.17037	-4.61148	0.00137117	0.0217817	-0.814276	SETD2	SET domain containing 2
16738371	-0.899668	2.84864	-4.60868	0.00137654	0.0218376	-0.818234	OR8H1	olfactory receptor, family 8, subfamily H, member 1
16834341	0.719457	8.02973	4.60745	0.00137888	0.0218376	-0.81996	HSD17B1	hydroxysteroid (17-beta) dehydrogenase 1
16790267	-0.845236	9.30001	-4.60697	0.0013798	0.0218376	-0.820636	SUPT16H	SPT16 homolog, facilitates chromatin remodeling subunit
16679907	-0.767992	5.79721	-4.60646	0.00138079	0.0218376	-0.821358	AP006222.2
16857047	0.688041	6.1643	4.60607	0.00138154	0.0218376	-0.821909	MRPL54	mitochondrial ribosomal protein L54
16741113	1.0904	8.29309	4.605	0.0013836	0.0218485	-0.82342	NUDT8	nudix (nucleoside diphosphate linked moiety X)-type motif 8
17115160	0.707658	6.6998	4.60256	0.00138832	0.0218941	-0.826872	HAUS7; TREX2	HAUS augmin-like complex, subunit 7; three prime repair exonuclease 2
16951601	-1.12732	7.58665	-4.60209	0.00138923	0.0218941	-0.827537	TOP2B	topoisomerase (DNA) II beta
16772197	0.783115	7.53346	4.60056	0.00139218	0.0219189	-0.829687	DHX37	DEAH (Asp-Glu-Ala-His) box polypeptide 37
17021754	-0.843128	8.38652	-4.59924	0.00139474	0.0219377	-0.831552	MAP3K7	mitogen-activated protein kinase kinase kinase 7
16988762	-0.861864	9.83696	-4.59829	0.00139659	0.0219451	-0.832895	PRRC1	proline-rich coiled-coil 1
16977058	-1.2753	6.86739	-4.59752	0.0013981	0.0219471	-0.833984	CXCL11	chemokine (C-X-C motif) ligand 11
16983927	-0.810183	6.74288	-4.59547	0.0014021	0.0219883	-0.836882	DNAJC21	DnaJ (Hsp40) homolog, subfamily C, member 21
16724715	-1.35879	3.8819	-4.59236	0.0014082	0.0220399	-0.841283	TRIM48	tripartite motif containing 48
16713326	0.913596	4.14381	4.59229	0.00140833	0.0220399	-0.841377	MTRNR2L7	MT-RNR2-like 7
16869639	0.670403	5.77697	4.59137	0.00141015	0.0220399	-0.842684	PTGER1	prostaglandin E receptor 1 (subtype EP1), 42kDa
16995685	-0.852983	6.94006	-4.59086	0.00141115	0.0220399	-0.843404	PRKAA1	protein kinase, AMP-activated, alpha 1 catalytic subunit
16982011	-1.04419	7.04215	-4.58954	0.00141374	0.0220399	-0.845261	CASP3	caspase 3, apoptosis-related cysteine peptidase
17125444	0.961294	3.24985	4.58833	0.00141613	0.0220399	-0.846974	FTLP2	ferritin, light polypeptide pseudogene 2
16679764	-1.37168	4.81134	-4.58814	0.00141651	0.0220399	-0.847248	OR2L8	olfactory receptor, family 2, subfamily L, member 8 (gene/pseudogene)
16716724	-1.12929	7.20875	-4.58764	0.0014175	0.0220399	-0.847954	NOC3L	NOC3-like DNA replication regulator
17022035	-1.11145	7.44583	-4.58747	0.00141783	0.0220399	-0.848189	ASCC3	activating signal cointegrator 1 complex subunit 3
16781285	0.755875	5.82295	4.58658	0.00141959	0.0220458	-0.849449	GAS6	growth arrest-specific 6
16933114	1.39181	7.33969	4.58399	0.00142474	0.022072	-0.853122	GSTT1	glutathione S-transferase theta 1
16662475	-0.815197	7.92129	-4.58368	0.00142536	0.022072	-0.853562	AGO3	argonaute RISC catalytic component 3
16932182	0.757316	8.36627	4.58337	0.00142598	0.022072	-0.853999	DGCR14	DiGeorge syndrome critical region gene 14
16991527	0.719281	7.03995	4.58295	0.00142681	0.022072	-0.854592	CYFIP2	cytoplasmic FMR1 interacting protein 2
16801789	-0.692221	6.79008	-4.58081	0.00143108	0.0220984	-0.857621	TPM1	tropomyosin 1 (alpha)
17019399	1.23269	8.11751	4.5807	0.00143129	0.0220984	-0.857768	YIPF3	Yip1 domain family, member 3
16959740	0.665787	5.19073	4.57938	0.00143393	0.0221178	-0.859636	FOXL2	forkhead box L2
16734092	0.745388	6.51125	4.57802	0.00143666	0.0221385	-0.861565	CEND1	cell cycle exit and neuronal differentiation 1
16990264	-0.792613	5.11436	-4.57438	0.00144398	0.0221662	-0.866716	PCDHB4	protocadherin beta 4
16873767	0.741079	4.70125	4.57351	0.00144575	0.0221662	-0.867959	ZNF541	zinc finger protein 541
17046601	0.79351	7.23023	4.57274	0.00144731	0.0221662	-0.869047	ASL	argininosuccinate lyase
17091128	0.749575	4.46832	4.57272	0.00144733	0.0221662	-0.869066	PAEP	progestagen-associated endometrial protein
16700034	-0.754276	7.34586	-4.5724	0.001448	0.0221662	-0.869533	LIN9	lin-9 DREAM MuvB core complex component
17078558	-0.814029	6.95251	-4.57222	0.00144835	0.0221662	-0.86978	PAG1	phosphoprotein membrane anchor with glycosphingolipid microdomains 1
17003958	0.766873	5.56889	4.57152	0.00144978	0.0221662	-0.870775	FLT4	fms-related tyrosine kinase 4
16818165	0.801228	9.40215	4.57072	0.0014514	0.0221662	-0.871908	BCKDK	branched chain ketoacid dehydrogenase kinase
17096631	-0.876888	6.75979	-4.56963	0.00145361	0.0221662	-0.873451	MRPL50	mitochondrial ribosomal protein L50
17009908	0.822108	2.58224	4.56958	0.0014537	0.0221662	-0.873517	MTRNR2L9	MT-RNR2-like 9
16667881	-1.41172	5.50414	-4.56956	0.00145375	0.0221662	-0.873548	AMY1A; AMY1B; AMY1C; AMY2A; AMY2B; AMYP1	amylase, alpha 1A (salivary); amylase, alpha 1B (salivary); amylase, alpha 1C (salivary); amylase, alpha 2A (pancreatic); amylase, alpha 2B (pancreatic); amylase, alpha pseudogene 1
16874228	0.695248	4.08407	4.56715	0.00145865	0.0222197	-0.876964	KCNA7	potassium channel, voltage gated shaker related subfamily A, member 7
16946485	-0.829352	6.81239	-4.56555	0.00146193	0.022225	-0.87924	PLS1	plastin 1
17073078	0.651543	5.69755	4.56538	0.00146228	0.022225	-0.879481	DENND3	DENN/MADD domain containing 3
16960271	-1.30641	8.28851	-4.56494	0.00146318	0.022225	-0.880102	HLTF	helicase-like transcription factor
17003096	0.849437	7.42846	4.56394	0.00146522	0.0222348	-0.881517	GPRIN1	G protein regulated inducer of neurite outgrowth 1
16893634	0.827638	6.65074	4.56259	0.00146798	0.0222384	-0.883424	GAL3ST2	galactose-3-O-sulfotransferase 2
16811656	0.699972	9.80184	4.56212	0.00146896	0.0222384	-0.884103	UBL7	ubiquitin-like 7
16666616	-0.821096	6.8662	-4.56179	0.00146964	0.0222384	-0.88457	PRKACB	protein kinase, cAMP-dependent, catalytic, beta
16721325	-0.999989	4.01417	-4.56034	0.00147261	0.0222622	-0.886619	OR56B4	olfactory receptor, family 56, subfamily B, member 4
16953396	0.701153	6.10663	4.55967	0.001474	0.0222622	-0.887573	SHISA5	shisa family member 5
17073259	0.735251	6.70244	4.55762	0.00147824	0.0222658	-0.890481	LY6E	lymphocyte antigen 6 complex, locus E
16814910	1.02295	6.85437	4.5569	0.00147973	0.0222658	-0.891502	NPW	neuropeptide W
17122916	-1.2513	4.36724	-4.55671	0.00148011	0.0222658	-0.891769	NF1P10; NF1P11; NF1P4; NF1P6; NF1P7; NF1P8	neurofibromin 1 pseudogene 10; neurofibromin 1 pseudogene 11; neurofibromin 1 pseudogene 4; neurofibromin 1 pseudogene 6; neurofibromin 1 pseudogene 7; neurofibromin 1 pseudogene 8
16716350	0.852102	5.05841	4.55648	0.0014806	0.0222658	-0.892098	ACTA2	actin, alpha 2, smooth muscle, aorta
17046482	-0.848669	6.12713	-4.55618	0.00148122	0.0222658	-0.892526	ZNF138	zinc finger protein 138
16715597	-0.738166	6.71822	-4.55534	0.00148297	0.022271	-0.89372	AGAP5; RP11-464F9.1	; ArfGAP with GTPase domain, ankyrin repeat and PH domain 5
16923625	0.679645	7.33215	4.55401	0.00148572	0.0222834	-0.895602	LRRC3	leucine rich repeat containing 3
17010929	1.57996	9.69658	4.55273	0.00148839	0.0222834	-0.897417	PNRC1	proline-rich nuclear receptor coactivator 1
17045198	-1.63216	8.9307	-4.55223	0.00148943	0.0222834	-0.898129	ANLN	anillin actin binding protein
16916763	0.703555	6.1665	4.55195	0.00149002	0.0222834	-0.898529	ADAM33	ADAM metallopeptidase domain 33
17115207	0.868022	8.70125	4.55159	0.00149078	0.0222834	-0.899046	BCAP31	B-cell receptor-associated protein 31
16668047	-0.796624	4.85789	-4.54836	0.00149753	0.0223565	-0.903625	STXBP3	syntaxin binding protein 3
16826230	-1.11585	10.3908	-4.54782	0.00149866	0.0223565	-0.904391	NETO2	neuropilin (NRP) and tolloid (TLL)-like 2
16756627	0.66852	7.59966	4.54693	0.00150053	0.0223565	-0.905658	UNG	uracil DNA glycosylase
16799882	-0.844308	8.36366	-4.54643	0.00150158	0.0223565	-0.906365	MGA	MGA, MAX dimerization protein
16704822	0.875244	5.7564	4.54536	0.00150383	0.0223565	-0.907884	SLC18A3	solute carrier family 18 (vesicular acetylcholine transporter), member 3
16956691	-1.0295	6.67896	-4.54525	0.00150408	0.0223565	-0.908049	CPOX	coproporphyrinogen oxidase
16659940	-1.64071	5.83305	-4.54263	0.0015096	0.0224178	-0.911766	RP11-108M9.2; RP5-875O13.6
16990631	-0.763054	7.15775	-4.54128	0.00151247	0.0224192	-0.913686	TCERG1	transcription elongation regulator 1
16947061	-0.78653	9.71929	-4.5409	0.00151328	0.0224192	-0.91423	MBNL1	muscleblind-like splicing regulator 1
16993458	0.999217	7.42079	4.54059	0.00151392	0.0224192	-0.914661	SQSTM1	sequestosome 1
16863124	1.29589	7.09869	4.53943	0.0015164	0.0224352	-0.916321	APOC1	apolipoprotein C-I
16902813	-0.719969	6.00575	-4.53834	0.00151872	0.0224486	-0.917868	POTEI	POTE ankyrin domain family, member I
16670826	0.939855	8.83035	4.53719	0.00152116	0.0224639	-0.919496	ZNF687	zinc finger protein 687
17115597	0.973447	8.16561	4.53478	0.00152631	0.0225009	-0.922924	UBL4A	ubiquitin-like 4A
16872567	1.0284	8.73463	4.5347	0.00152649	0.0225009	-0.923043	EXOSC5	exosome component 5
16842850	1.08386	7.08736	4.53381	0.00152839	0.0225081	-0.924303	DHRS13	dehydrogenase/reductase (SDR family) member 13
16766294	-0.71232	6.6548	-4.531	0.00153443	0.0225763	-0.928304	NACA	nascent polypeptide-associated complex alpha subunit
17100036	0.78956	8.34036	4.5266	0.00154395	0.0226942	-0.934569	NOTCH1	notch 1
16737717	0.802768	7.81014	4.52598	0.00154529	0.0226942	-0.935452	AMBRA1	autophagy/beclin-1 regulator 1
16972890	0.718544	5.73412	4.52489	0.00154765	0.0227079	-0.937001	HELT	helt bHLH transcription factor
16774510	1.32496	3.97454	4.52114	0.00155583	0.0227646	-0.942345	RN7SKP4	RNA, 7SK small nuclear pseudogene 4
17110193	-0.813148	9.22253	-4.52096	0.00155622	0.0227646	-0.942597	MED14	mediator complex subunit 14
16679094	-0.831771	8.70343	-4.52088	0.0015564	0.0227646	-0.942712	MTR	5-methyltetrahydrofolate-homocysteine methyltransferase
16801925	0.848334	4.61605	4.5205	0.00155722	0.0227646	-0.94325	FBXL22	F-box and leucine-rich repeat protein 22
16658312	0.950396	6.41907	4.51851	0.00156159	0.0228075	-0.946089	KCNAB2	potassium channel, voltage gated subfamily A regulatory beta subunit 2
17006019	0.794527	2.99688	4.51674	0.00156549	0.0228436	-0.948619	OR2J3	olfactory receptor, family 2, subfamily J, member 3
16872337	0.853019	3.9528	4.51545	0.00156833	0.0228596	-0.950452	TTC9B	tetratricopeptide repeat domain 9B
16840732	1.30781	9.58074	4.51493	0.00156948	0.0228596	-0.951197	TP53	tumor protein p53
16777259	0.820736	7.16582	4.51429	0.00157089	0.0228596	-0.952109	LATS2	large tumor suppressor kinase 2
17098974	0.684194	7.86646	4.51312	0.00157347	0.0228762	-0.953769	DOLK	dolichol kinase
16859196	-0.816083	4.59069	-4.51142	0.00157724	0.0228922	-0.9562	OR10H2	olfactory receptor, family 10, subfamily H, member 2
16728066	1.58684	8.49165	4.51106	0.00157803	0.0228922	-0.956706	LRP5	low density lipoprotein receptor-related protein 5
17099001	1.13179	9.22809	4.51068	0.00157887	0.0228922	-0.957246	CRAT	carnitine O-acetyltransferase
17005573	0.891021	6.34003	4.50901	0.0015826	0.0229109	-0.959638	HIST1H2BD	histone cluster 1, H2bd
16839352	0.840482	10.8005	4.5087	0.00158329	0.0229109	-0.96008	MYO1C	myosin IC
17052881	-1.02846	3.58051	-4.50817	0.00158447	0.0229109	-0.960835	OR2F2	olfactory receptor, family 2, subfamily F, member 2
16840759	1.2422	8.92782	4.50645	0.0015883	0.0229455	-0.963282	NAA38	N(alpha)-acetyltransferase 38, NatC auxiliary subunit
16866849	1.56378	8.94141	4.50558	0.00159025	0.0229528	-0.964524	MKNK2	MAP kinase interacting serine/threonine kinase 2
16695034	-1.832	4.99912	-4.50462	0.00159241	0.0229632	-0.9659	OR10K2	olfactory receptor, family 10, subfamily K, member 2
16659171	0.685233	8.873	4.50216	0.00159793	0.0229964	-0.969409	MFN2	mitofusin 2
16724713	-1.51211	4.95817	-4.50195	0.00159839	0.0229964	-0.969702	OR4C46	olfactory receptor, family 4, subfamily C, member 46
17122150	0.755812	11.1682	4.50165	0.00159907	0.0229964	-0.97013	AC012314.2; AC012314.3; AC012314.5; AC012314.6; AC012314.7; AC012314.9; CTB-33G10.1; RP11-12M9.3; RPS9	; ribosomal protein S9
16797694	-1.692	4.72166	-4.50103	0.00160047	0.0229964	-0.971023	AC171558.2; OR4M1; OR4M2; RP11-294C11.1	; Olfactory receptor 4M2 ; olfactory receptor, family 4, subfamily M, member 1; olfactory receptor, family 4, subfamily M, member 2
16906131	0.848008	4.24415	4.49939	0.00160417	0.0230082	-0.973359	NEUROD1	neuronal differentiation 1
16815914	0.76286	6.1789	4.49939	0.00160418	0.0230082	-0.973369	SNN	stannin
16951191	0.695619	6.50925	4.49823	0.0016068	0.023025	-0.975022	COLQ	collagen-like tail subunit (single strand of homotrimer) of asymmetric acetylcholinesterase
16657534	0.929724	7.27497	4.49706	0.00160944	0.0230417	-0.976689	SAMD11	sterile alpha motif domain containing 11
16844585	-1.20757	4.43424	-4.49644	0.00161085	0.0230417	-0.977575	KRTAP2-3	keratin associated protein 2-3
16935178	0.863414	6.50877	4.49501	0.00161411	0.0230597	-0.97962	DNAL4	dynein, axonemal, light chain 4
16973602	0.678627	7.74248	4.49461	0.001615	0.0230597	-0.980184	LETM1	leucine zipper-EF-hand containing transmembrane protein 1
16833488	0.646843	7.37912	4.49322	0.00161817	0.0230842	-0.98217	MRM1	mitochondrial rRNA methyltransferase 1
16885421	0.864189	6.62037	4.4922	0.00162051	0.023097	-0.983634	SFT2D3	SFT2 domain containing 3
16964120	0.695012	5.74272	4.4881	0.0016299	0.02321	-0.989492	CFAP99	Cilia- and flagella-associated protein 99 ; cilia and flagella associated protein 99
17049466	0.713185	5.89673	4.48706	0.00163229	0.0232231	-0.990979	EPO	erythropoietin
17098745	0.675279	7.70041	4.48644	0.00163373	0.0232231	-0.991871	PTGES2	prostaglandin E synthase 2
16859132	0.780963	5.17249	4.48413	0.00163906	0.0232781	-0.995172	CYP4F3	cytochrome P450, family 4, subfamily F, polypeptide 3
16850209	0.962468	5.95992	4.48321	0.00164119	0.0232876	-0.99649	CD7	CD7 molecule
16829498	0.690905	7.15395	4.47796	0.00165339	0.0234321	-1.004	RNMTL1	RNA methyltransferase like 1
16907353	-0.738736	6.16425	-4.47756	0.00165431	0.0234321	-1.00456	ALS2	amyotrophic lateral sclerosis 2 (juvenile)
16833502	0.714034	5.37546	4.47634	0.00165716	0.0234516	-1.00631	LHX1	LIM homeobox 1
16905516	0.847579	4.76079	4.47532	0.00165957	0.023458	-1.00778	TTC30B	tetratricopeptide repeat domain 30B
16853481	-1.03699	7.90651	-4.4749	0.00166055	0.023458	-1.00838	METTL4	methyltransferase like 4
16986450	-0.738811	7.89839	-4.47289	0.00166527	0.0234719	-1.01126	AGGF1	angiogenic factor with G patch and FHA domains 1
16903794	-0.792311	8.1749	-4.47277	0.00166554	0.0234719	-1.01142	STAM2	signal transducing adaptor molecule (SH3 domain and ITAM motif) 2
16953384	0.686528	6.38437	4.4726	0.00166595	0.0234719	-1.01167	CCDC51	coiled-coil domain containing 51
16954707	0.825184	7.46939	4.46812	0.00167651	0.0235625	-1.01808	POC1A	POC1 centriolar protein A
17018292	0.988144	10.7624	4.46808	0.0016766	0.0235625	-1.01813	UQCC2	ubiquinol-cytochrome c reductase complex assembly factor 2
16779486	0.816038	5.16612	4.468	0.00167681	0.0235625	-1.01826	PCDH8	protocadherin 8
16804694	0.866194	5.78061	4.46653	0.0016803	0.0235907	-1.02037	ZNF710	zinc finger protein 710
16804785	0.738099	7.06321	4.46361	0.00168723	0.0236498	-1.02454	NGRN	neugrin, neurite outgrowth associated
16993878	0.871792	7.54623	4.46351	0.00168747	0.0236498	-1.02469	SLC12A7	solute carrier family 12 (potassium/chloride transporter), member 7
16866574	0.92444	6.8941	4.46286	0.00168903	0.0236509	-1.02562	SBNO2	strawberry notch homolog 2 (Drosophila)
17078626	-1.49295	6.67615	-4.46189	0.00169133	0.0236623	-1.027	SLC10A5	solute carrier family 10, member 5
17077594	-0.950486	6.27457	-4.46042	0.00169485	0.0236701	-1.02911	ASPH	aspartate beta-hydroxylase
16917939	0.782777	9.99526	4.45944	0.00169721	0.0236701	-1.03052	CST3	cystatin C
16729051	0.938354	5.77973	4.45928	0.0016976	0.0236701	-1.03075	NEU3	sialidase 3 (membrane sialidase)
16802389	-1.01298	8.70049	-4.45919	0.00169782	0.0236701	-1.03088	PIAS1	protein inhibitor of activated STAT, 1
16783644	-0.804899	7.65771	-4.45429	0.00170962	0.0238138	-1.03791	PNN	pinin, desmosome associated protein
16734570	0.852708	6.80522	4.45056	0.00171867	0.0239188	-1.04326	OSBPL5	oxysterol binding protein-like 5
16658449	0.79261	8.31134	4.44931	0.00172172	0.0239306	-1.04506	PHF13	PHD finger protein 13
16933667	1.41455	8.99564	4.44856	0.00172353	0.0239306	-1.04612	NIPSNAP1	nipsnap homolog 1 (C. elegans)
17099076	0.999051	7.71899	4.44814	0.00172456	0.0239306	-1.04673	PTGES	prostaglandin E synthase
16717102	0.918912	6.84805	4.44775	0.00172551	0.0239306	-1.04729	FRAT2	frequently rearranged in advanced T-cell lymphomas 2
16859874	0.69628	8.63699	4.44687	0.00172767	0.0239397	-1.04855	UPF1	UPF1 regulator of nonsense transcripts homolog (yeast)
17036605	0.69205	9.01717	4.44609	0.00172957	0.0239453	-1.04967	BAG6	BCL2-associated athanogene 6
16844312	-1.70032	9.11948	-4.44477	0.00173282	0.0239511	-1.05157	TOP2A	topoisomerase (DNA) II alpha
16657445	-2.74668	4.88237	-4.4447	0.001733	0.0239511	-1.05168	OR4F5	olfactory receptor, family 4, subfamily F, member 5
16987798	-0.798684	5.32205	-4.4434	0.00173618	0.0239743	-1.05353	FER	fer (fps/fes related) tyrosine kinase
16902411	0.758793	7.98717	4.4421	0.00173937	0.0239976	-1.0554	BIN1	bridging integrator 1
17055472	0.998239	9.27367	4.44141	0.0017411	0.0240006	-1.0564	SOSTDC1	sclerostin domain containing 1
16757035	0.79502	4.54003	4.44041	0.00174356	0.0240139	-1.05784	CCDC63	coiled-coil domain containing 63
16856350	0.764794	10.5468	4.43921	0.00174651	0.0240152	-1.05955	CNN2	calponin 2
16846306	1.05924	6.54663	4.4391	0.00174679	0.0240152	-1.05971	HOXB13	homeobox B13
16865726	1.23243	8.2694	4.43822	0.00174898	0.0240152	-1.06098	ZNF581	zinc finger protein 581
16830189	1.00436	6.09786	4.43794	0.00174968	0.0240152	-1.06139	C17orf100	chromosome 17 open reading frame 100
16867784	1.32986	6.45915	4.43569	0.00175525	0.0240709	-1.06461	C3	complement component 3
16808876	-0.917556	5.83921	-4.43087	0.00176729	0.0242078	-1.07154	CEP152	centrosomal protein 152kDa
16873247	0.917225	5.69172	4.42996	0.00176957	0.0242078	-1.07285	EXOC3L2	exocyst complex component 3-like 2
16762087	-0.768058	6.64813	-4.42988	0.00176978	0.0242078	-1.07297	RECQL	RecQ helicase-like
16823087	1.14247	9.08889	4.4279	0.00177475	0.0242549	-1.07581	ECI1	enoyl-CoA delta isomerase 1
16898840	0.836176	4.08463	4.4264	0.00177855	0.024274	-1.07798	FIGLA	folliculogenesis specific bHLH transcription factor
16927856	-1.06403	6.11416	-4.4254	0.00178106	0.024274	-1.07941	IGLJ3	immunoglobulin lambda joining 3
16846745	-0.774521	8.23631	-4.42521	0.00178155	0.024274	-1.07969	SPAG9	sperm associated antigen 9
16855723	-1.59804	3.93217	-4.42494	0.00178223	0.024274	-1.08008	SERPINB3	serpin peptidase inhibitor, clade B (ovalbumin), member 3
16849298	1.27257	8.20931	4.42376	0.0017852	0.0242934	-1.08177	MXRA7	matrix-remodelling associated 7
17082088	0.823453	7.95919	4.42317	0.0017867	0.0242934	-1.08262	ZC3H3	zinc finger CCCH-type containing 3
17048388	-0.752874	4.82234	-4.42085	0.00179261	0.0243112	-1.08597	VPS50	VPS50 EARP/GARPII complex subunit
16935669	0.902309	9.46635	4.42062	0.00179319	0.0243112	-1.08629	CYB5R3	cytochrome b5 reductase 3
16734163	0.646488	8.40584	4.42022	0.00179421	0.0243112	-1.08687	CHID1	chitinase domain containing 1
16783500	-0.638158	6.54515	-4.41961	0.00179576	0.0243112	-1.08775	MIPOL1	mirror-image polydactyly 1
17109114	-1.12853	9.72847	-4.41885	0.00179769	0.0243112	-1.08884	RN7SKP290	RNA, 7SK small nuclear pseudogene 290
16834689	0.677808	6.43025	4.41866	0.00179818	0.0243112	-1.08911	NAGS	N-acetylglutamate synthase
16915755	1.03039	7.55934	4.41847	0.00179868	0.0243112	-1.08939	OGFR	opioid growth factor receptor
16837205	-1.09927	9.22878	-4.41734	0.00180156	0.0243295	-1.09102	NOL11	nucleolar protein 11
16719233	-0.876392	7.36434	-4.41663	0.00180338	0.0243335	-1.09204	OAT	ornithine aminotransferase
16964100	0.879426	5.71551	4.41457	0.00180867	0.0243842	-1.09501	C4orf48	chromosome 4 open reading frame 48
16990298	1.56996	5.13641	4.41083	0.0018183	0.0244933	-1.10039	PCDHB11	protocadherin beta 11
17090713	1.10079	5.35449	4.41018	0.00181999	0.0244953	-1.10133	CEL	carboxyl ester lipase
16829852	1.20316	7.47167	4.40836	0.0018247	0.0244983	-1.10396	MED11	mediator complex subunit 11
16675197	-0.875998	3.95445	-4.40804	0.00182552	0.0244983	-1.10441	PLA2G4A	phospholipase A2, group IVA (cytosolic, calcium-dependent)
16699392	-1.04197	9.1626	-4.4067	0.001829	0.0244983	-1.10634	EPRS	glutamyl-prolyl-tRNA synthetase
16809659	-0.668417	7.13133	-4.40658	0.00182931	0.0244983	-1.10652	PRTG	protogenin
16687827	-1.46453	5.33497	-4.40636	0.00182988	0.0244983	-1.10683	DAB1	Dab, reelin signal transducer, homolog 1 (Drosophila)
16954770	0.758476	8.77777	4.40588	0.00183113	0.0244983	-1.10752	BAP1	BRCA1 associated protein-1 (ubiquitin carboxy-terminal hydrolase)
17022623	-0.863981	7.12844	-4.40546	0.00183222	0.0244983	-1.10813	REV3L	REV3-like, polymerase (DNA directed), zeta, catalytic subunit
16918455	0.7136	5.16163	4.40522	0.00183287	0.0244983	-1.10849	PXMP4	peroxisomal membrane protein 4, 24kDa
16856292	0.715361	6.41552	4.4047	0.00183421	0.0244983	-1.10922	ELANE	elastase, neutrophil expressed
16671129	-1.20921	4.68466	-4.40418	0.00183557	0.0244983	-1.10998	PRR9	proline rich 9
16803680	0.862987	8.33298	4.40228	0.00184055	0.0245262	-1.11273	FAH	fumarylacetoacetate hydrolase (fumarylacetoacetase)
16799852	0.741522	6.8452	4.40221	0.00184073	0.0245262	-1.11283	TYRO3	TYRO3 protein tyrosine kinase
16763481	-0.945866	6.46203	-4.39931	0.00184834	0.0245524	-1.11701	SCAF11	SR-related CTD-associated factor 11
16765790	1.87328	4.32587	4.39923	0.00184855	0.0245524	-1.11712	RP11-762I7.5
16860626	0.671611	6.76348	4.3965	0.00185574	0.0245524	-1.12106	LRP3	low density lipoprotein receptor-related protein 3
16689474	-0.791535	6.07269	-4.39617	0.00185662	0.0245524	-1.12154	ZNF644	zinc finger protein 644
16796998	1.04864	8.69809	4.39442	0.00186124	0.0245524	-1.12406	CKB	creatine kinase, brain
16847485	-1.09262	9.17378	-4.39385	0.00186276	0.0245524	-1.12489	MED13	mediator complex subunit 13
16737890	0.723821	7.0852	4.39283	0.00186546	0.0245524	-1.12636	ARFGAP2	ADP-ribosylation factor GTPase activating protein 2
16915740	0.903715	5.81987	4.39254	0.00186624	0.0245524	-1.12678	NTSR1	neurotensin receptor 1 (high affinity)
16916223	0.709571	6.21609	4.39246	0.00186645	0.0245524	-1.12689	OPRL1	opiate receptor-like 1
16870581	0.816689	8.29587	4.39243	0.00186653	0.0245524	-1.12694	NR2C2AP	nuclear receptor 2C2-associated protein
16856182	1.15171	5.31181	4.39238	0.00186666	0.0245524	-1.12701	TPGS1	tubulin polyglutamylase complex subunit 1
16836697	1.14134	9.384	4.39093	0.00187051	0.0245524	-1.12909	BCAS3	breast carcinoma amplified sequence 3
17000066	0.648772	7.27784	4.39069	0.00187115	0.0245524	-1.12944	CDKN2AIPNL	CDKN2A interacting protein N-terminal like
17017244	0.692531	9.00586	4.39051	0.00187164	0.0245524	-1.12971	BAG6	BCL2-associated athanogene 6
17031887	0.692531	9.00586	4.39051	0.00187164	0.0245524	-1.12971	BAG6	BCL2-associated athanogene 6
17034357	0.692531	9.00586	4.39051	0.00187164	0.0245524	-1.12971	BAG6	BCL2-associated athanogene 6
16804753	0.817065	6.31918	4.39031	0.00187218	0.0245524	-1.13	GDPGP1	GDP-D-glucose phosphorylase 1
17042984	1.39947	7.56293	4.38992	0.00187322	0.0245524	-1.13056	CHST12	carbohydrate (chondroitin 4) sulfotransferase 12
17116658	0.756965	5.47864	4.38981	0.00187349	0.0245524	-1.13071	PRY; PRY2; PRYP3; PRYP4	PTPN13-like, Y-linked; PTPN13-like, Y-linked 2; PTPN13-like, Y-linked pseudogene 3; PTPN13-like, Y-linked pseudogene 4
17117317	0.756965	5.47864	4.38981	0.00187349	0.0245524	-1.13071	PRY; PRY2; PRYP3; PRYP4	PTPN13-like, Y-linked; PTPN13-like, Y-linked 2; PTPN13-like, Y-linked pseudogene 3; PTPN13-like, Y-linked pseudogene 4
17104416	1.27447	7.13525	4.38566	0.0018846	0.0246777	-1.13671	IGBP1	immunoglobulin (CD79A) binding protein 1
16699320	-0.723029	6.4065	-4.38482	0.00188686	0.0246871	-1.13792	GPATCH2	G patch domain containing 2
17090917	0.919995	7.98146	4.3835	0.00189042	0.0247133	-1.13983	RXRA	retinoid X receptor, alpha
16904588	-0.847879	6.62058	-4.37989	0.00190016	0.0248204	-1.14504	TTC21B	tetratricopeptide repeat domain 21B
16823109	0.991493	9.07242	4.37877	0.00190322	0.0248399	-1.14667	ABCA3	ATP-binding cassette, sub-family A (ABC1), member 3
16914374	1.37669	7.95808	4.37595	0.00191087	0.0249194	-1.15074	PCIF1	PDX1 C-terminal inhibiting factor 1
16888674	-1.07062	10.6952	-4.37531	0.00191262	0.0249219	-1.15167	WDR75	WD repeat domain 75
16825813	1.47842	7.88055	4.37346	0.00191769	0.0249676	-1.15435	ZNF768	zinc finger protein 768
16906921	-1.21571	9.02761	-4.37111	0.00192413	0.0249912	-1.15775	SF3B1	splicing factor 3b, subunit 1, 155kDa
16673056	-1.03282	8.64429	-4.37095	0.00192455	0.0249912	-1.15798	UAP1	UDP-N-acetylglucosamine pyrophosphorylase 1
16797389	-0.812344	6.21284	-4.37079	0.001925	0.0249912	-1.15821	IGHG1; IGHG3	immunoglobulin heavy constant gamma 1 (G1m marker); immunoglobulin heavy constant gamma 3 (G3m marker)
16803125	0.758599	6.65947	4.37044	0.00192596	0.0249912	-1.15871	PPCDC	phosphopantothenoylcysteine decarboxylase
16776638	0.66751	4.69653	4.36963	0.00192818	0.0249912	-1.15988	SPACA7	sperm acrosome associated 7
16900050	1.03682	5.43073	4.36922	0.00192932	0.0249912	-1.16048	FOXI3	forkhead box I3
16814927	0.969451	8.4923	4.3688	0.00193047	0.0249912	-1.16109	TSC2	tuberous sclerosis 2
17073759	1.01543	8.8919	4.3665	0.00193683	0.0250473	-1.16442	HSF1	heat shock transcription factor 1
17120386	-1.31161	3.52667	-4.36359	0.00194488	0.0250473	-1.16863	SLC9B1	solute carrier family 9, subfamily B (NHA1, cation proton antiporter 1), member 1
16741287	0.681699	8.92463	4.36349	0.00194517	0.0250473	-1.16878	CPT1A	carnitine palmitoyltransferase 1A (liver)
16659428	-0.725889	5.15061	-4.36301	0.00194651	0.0250473	-1.16948	PRAMEF20	PRAME family member 20
16928699	0.718423	8.36018	4.36266	0.00194748	0.0250473	-1.16998	ZNRF3	zinc and ring finger 3
16929707	1.29989	5.75653	4.36234	0.00194835	0.0250473	-1.17044	MPST	mercaptopyruvate sulfurtransferase
16961308	-0.900181	9.00392	-4.36223	0.00194866	0.0250473	-1.1706	GOLIM4	golgi integral membrane protein 4
16867135	0.950969	6.57565	4.36175	0.00195001	0.0250473	-1.1713	APBA3	amyloid beta (A4) precursor protein-binding, family A, member 3
16793190	-1.24994	7.76208	-4.36175	0.00195001	0.0250473	-1.1713	WDHD1	WD repeat and HMG-box DNA binding protein 1
17049729	0.818704	7.57779	4.36157	0.00195052	0.0250473	-1.17156	CUX1	cut-like homeobox 1
16764348	0.803465	7.7235	4.35984	0.00195534	0.0250891	-1.17407	MCRS1	microspherule protein 1
16887862	0.69969	4.89276	4.35847	0.00195916	0.0251179	-1.17604	SP9	Sp9 transcription factor
16828427	0.670844	6.80731	4.35655	0.00196454	0.0251489	-1.17883	BCAR1	breast cancer anti-estrogen resistance 1
16658184	0.791522	6.79103	4.3561	0.00196581	0.0251489	-1.17948	TPRG1L	tumor protein p63 regulated 1-like
16741130	0.791416	5.54737	4.35441	0.00197055	0.0251489	-1.18193	ACY3	aminoacylase 3
16931190	0.65816	4.88619	4.35425	0.00197102	0.0251489	-1.18216	UPK3A	uroplakin 3A
16761927	-0.907549	4.36405	-4.3534	0.00197342	0.0251489	-1.1834	SLC15A5	solute carrier family 15, member 5
17029102	0.708159	8.98477	4.35289	0.00197486	0.0251489	-1.18414	BAG6	BCL2-associated athanogene 6
17039400	0.708159	8.98477	4.35289	0.00197486	0.0251489	-1.18414	BAG6	BCL2-associated athanogene 6
17041883	0.708159	8.98477	4.35289	0.00197486	0.0251489	-1.18414	BAG6	BCL2-associated athanogene 6
16917822	0.731196	5.6939	4.35234	0.00197641	0.0251489	-1.18493	FOXA2	forkhead box A2
16844189	1.23841	6.58858	4.35201	0.00197735	0.0251489	-1.18541	PGAP3	post-GPI attachment to proteins 3
16873659	0.931573	8.49508	4.35053	0.00198153	0.025182	-1.18756	ZC3H4	zinc finger CCCH-type containing 4
16859294	0.653325	8.7427	4.34926	0.00198512	0.0252076	-1.18939	FAM32A	family with sequence similarity 32, member A
16895848	0.750116	9.67062	4.34811	0.00198841	0.0252292	-1.19107	PPM1G	protein phosphatase, Mg2+/Mn2+ dependent, 1G
16918609	0.815082	9.35954	4.34724	0.00199088	0.0252405	-1.19233	TRPC4AP	transient receptor potential cation channel, subfamily C, member 4 associated protein
16773057	0.893269	6.69771	4.34464	0.00199829	0.0253056	-1.1961	MRPL57	mitochondrial ribosomal protein L57
16821843	0.639957	6.96301	4.34433	0.00199919	0.0253056	-1.19655	CTU2	cytosolic thiouridylase subunit 2 homolog (S. pombe)
16872528	0.64141	7.59844	4.34248	0.00200448	0.0253525	-1.19923	CYP2A7	cytochrome P450, family 2, subfamily A, polypeptide 7
16932341	0.725514	6.58906	4.34103	0.00200864	0.0253759	-1.20134	C22orf29; GNB1L	chromosome 22 open reading frame 29; guanine nucleotide binding protein (G protein), beta polypeptide 1-like
16725670	0.62416	7.249	4.34073	0.00200952	0.0253759	-1.20178	DAGLA	diacylglycerol lipase, alpha
16699458	-0.708816	7.26703	-4.33798	0.00201743	0.0254557	-1.20576	RAB3GAP2	RAB3 GTPase activating protein subunit 2 (non-catalytic)
16870690	0.869508	8.10384	4.33624	0.00202245	0.0254891	-1.20828	ATP13A1	ATPase type 13A1
16661890	0.640598	5.49057	4.33596	0.00202328	0.0254891	-1.2087	HCRTR1	hypocretin (orexin) receptor 1
17056110	0.789186	4.83218	4.33532	0.00202512	0.0254922	-1.20962	HOXA3	homeobox A3
16739796	1.05063	8.83027	4.33438	0.00202786	0.0255066	-1.21099	RCOR2	REST corepressor 2
16813462	0.721145	5.99756	4.33265	0.00203288	0.0255496	-1.2135	RGMA	repulsive guidance molecule family member a
16935537	0.753184	8.34346	4.33084	0.00203818	0.025596	-1.21614	NAGA	N-acetylgalactosaminidase, alpha-
16920047	0.763445	6.51005	4.32978	0.00204127	0.0256146	-1.21767	PREX1	phosphatidylinositol-3,4,5-trisphosphate-dependent Rac exchange factor 1
17104850	0.817075	5.1803	4.32726	0.00204864	0.0256726	-1.22133	PIN4	peptidylprolyl cis/trans isomerase, NIMA-interacting 4
17102632	1.23168	8.0881	4.32597	0.00205245	0.0256726	-1.22321	MID1IP1	MID1 interacting protein 1
17094005	0.981166	6.34433	4.32558	0.0020536	0.0256726	-1.22378	ZBTB5	zinc finger and BTB domain containing 5
17005157	-0.631128	7.86187	-4.32447	0.00205688	0.0256726	-1.2254	FAM8A1	family with sequence similarity 8, member A1
16844793	0.746259	5.05547	4.32433	0.00205727	0.0256726	-1.22559	KRT9	keratin 9, type I
16670401	0.88201	12.1823	4.32406	0.00205809	0.0256726	-1.22599	HIST2H2AC	histone cluster 2, H2ac
17121736	-0.849675	3.4432	-4.32366	0.00205925	0.0256726	-1.22657	TNPO1P2; TNPO1P3	transportin 1 pseudogene 2; transportin 1 pseudogene 3
17122436	1.13984	9.4575	4.32361	0.0020594	0.0256726	-1.22664	PEBP1; PEBP1P2	phosphatidylethanolamine binding protein 1; phosphatidylethanolamine binding protein 1 pseudogene 2
16834766	1.56557	11.0253	4.32308	0.00206097	0.0256726	-1.22741	GRN	granulin
16730792	-0.857817	6.74263	-4.32274	0.00206199	0.0256726	-1.22791	CUL5	cullin 5
16964950	0.74822	5.72269	4.32048	0.00206868	0.0257358	-1.2312	CPZ; GPR78	G protein-coupled receptor 78; carboxypeptidase Z
16781867	-1.0712	4.24687	-4.31785	0.0020765	0.025813	-1.23502	TRAV8-3	T cell receptor alpha variable 8-3
16727702	0.841381	7.89212	4.3156	0.0020832	0.0258671	-1.23829	ADRBK1	adrenergic, beta, receptor kinase 1
16872783	0.927716	7.53978	4.31496	0.00208512	0.0258671	-1.23922	LIPE	lipase, hormone-sensitive
16973561	0.743574	5.22094	4.31476	0.00208572	0.0258671	-1.23951	FAM53A	family with sequence similarity 53, member A
16679715	-1.29472	4.31859	-4.31202	0.00209394	0.0259411	-1.24351	OR2W5	olfactory receptor, family 2, subfamily W, member 5 (gene/pseudogene)
16882291	1.0725	7.51138	4.31139	0.00209582	0.0259411	-1.24441	RNF181	ring finger protein 181
17120210	0.95457	7.35626	4.31115	0.00209656	0.0259411	-1.24477	CDKN2AIPNL	CDKN2A interacting protein N-terminal like
16783310	-0.694644	6.34877	-4.30803	0.00210597	0.0260312	-1.24931	SRP54	signal recognition particle 54kDa
16832461	0.969587	7.14019	4.3074	0.00210788	0.0260312	-1.25023	SARM1	sterile alpha and TIR motif containing 1
16826692	0.649733	10.9299	4.30711	0.00210874	0.0260312	-1.25065	AMFR	autocrine motility factor receptor, E3 ubiquitin protein ligase
16990805	-0.635273	7.23309	-4.30298	0.00212129	0.026154	-1.25666	FBXO38	F-box protein 38
16743751	-1.00502	7.69061	-4.3024	0.00212307	0.026154	-1.25751	MMP12	matrix metallopeptidase 12
16857397	1.33716	6.48603	4.3018	0.00212489	0.026154	-1.25838	VMAC	vimentin-type intermediate filament associated coiled-coil protein
16857799	1.08878	7.04181	4.30168	0.00212525	0.026154	-1.25855	MAP2K7	mitogen-activated protein kinase kinase 7
16838977	0.984268	8.39649	4.29865	0.00213453	0.026248	-1.26297	RAC3	ras-related C3 botulinum toxin substrate 3 (rho family, small GTP binding protein Rac3)
16869717	-0.941773	5.06025	-4.29761	0.00213774	0.0262487	-1.26449	OR7A10	olfactory receptor, family 7, subfamily A, member 10
16868053	0.675681	10.0122	4.29756	0.00213788	0.0262487	-1.26456	ELAVL1	ELAV like RNA binding protein 1
16693449	1.07757	4.63688	4.29634	0.00214164	0.0262747	-1.26634	S100A4	S100 calcium binding protein A4
16997457	-0.758384	7.78894	-4.29559	0.00214394	0.0262826	-1.26743	AP3B1	adaptor-related protein complex 3, beta 1 subunit
16874313	0.977615	7.74126	4.2944	0.00214763	0.0263077	-1.26917	PIH1D1	PIH1 domain containing 1
17123270	0.975074	4.89651	4.29299	0.00215197	0.0263331	-1.27122	TRANK1	tetratricopeptide repeat and ankyrin repeat containing 1
17098124	-1.0125	4.82696	-4.29142	0.00215686	0.0263331	-1.27352	OR1B1	olfactory receptor, family 1, subfamily B, member 1 (gene/pseudogene)
17080082	-0.738378	5.69236	-4.29133	0.00215713	0.0263331	-1.27365	ANGPT1	angiopoietin 1
16842206	1.04946	4.77205	4.2908	0.00215877	0.0263331	-1.27442	GRAP	GRB2-related adaptor protein
16859840	1.27707	7.50846	4.29035	0.00216017	0.0263331	-1.27507	TMEM59L	transmembrane protein 59-like
16855786	-0.773846	6.83169	-4.29002	0.0021612	0.0263331	-1.27556	TMX3	thioredoxin-related transmembrane protein 3
17091161	0.694757	5.49064	4.28956	0.00216264	0.0263331	-1.27623	KCNT1	potassium channel, sodium activated subfamily T, member 1
16741690	0.714231	8.3709	4.28888	0.00216474	0.0263331	-1.27722	CLPB	ClpB homolog, mitochondrial AAA ATPase chaperonin
16783773	-0.768665	6.47942	-4.2888	0.00216499	0.0263331	-1.27733	FAM179B	family with sequence similarity 179, member B
16803894	-0.845026	4.63849	-4.28841	0.00216622	0.0263331	-1.27791	SAXO2	stabilizer of axonemal microtubules 2
16992347	0.930816	6.33984	4.28618	0.00217318	0.0263968	-1.28116	FGF18	fibroblast growth factor 18
16856216	1.03821	6.7018	4.28567	0.00217477	0.0263968	-1.2819	HCN2	hyperpolarization activated cyclic nucleotide gated potassium channel 2
16863375	0.702824	5.98421	4.28319	0.00218255	0.0264556	-1.28553	CCDC61	coiled-coil domain containing 61
16868556	0.72375	5.41776	4.28288	0.00218351	0.0264556	-1.28597	ANGPTL6	angiopoietin-like 6
16863731	0.753887	6.18252	4.28254	0.00218459	0.0264556	-1.28647	C19orf68	chromosome 19 open reading frame 68
16701503	0.713613	7.02231	4.28171	0.00218721	0.0264673	-1.28769	ZNF669	zinc finger protein 669
16941176	0.807805	7.3003	4.28104	0.00218932	0.0264726	-1.28866	RBM15B	RNA binding motif protein 15B
16961704	-1.0442	8.41728	-4.27824	0.00219816	0.0265594	-1.29275	TBL1XR1	transducin (beta)-like 1 X-linked receptor 1
16669708	-0.843184	8.08437	-4.27283	0.00221535	0.0267241	-1.30065	NOTCH2NL	notch 2 N-terminal like
17017290	0.817995	7.25972	4.27178	0.00221871	0.0267241	-1.30218	GPANK1	G patch domain and ankyrin repeats 1
17034403	0.817995	7.25972	4.27178	0.00221871	0.0267241	-1.30218	GPANK1	G patch domain and ankyrin repeats 1
17029148	0.817995	7.11425	4.27178	0.00221871	0.0267241	-1.30218	GPANK1	G patch domain and ankyrin repeats 1
17115998	1.46229	3.72793	4.27133	0.00222017	0.0267241	-1.30285	TSPY2	testis specific protein, Y-linked 2
16814115	1.19845	5.78103	4.2691	0.00222732	0.026782	-1.30611	HBM	hemoglobin, mu
16866612	0.85864	7.13223	4.26874	0.00222847	0.026782	-1.30663	CBARP	calcium channel, voltage-dependent, beta subunit associated regulatory protein
16868827	1.05699	8.65437	4.26826	0.00223002	0.026782	-1.30734	YIPF2	Yip1 domain family, member 2
17024452	-0.815323	6.20925	-4.26765	0.00223197	0.0267854	-1.30823	SHPRH	SNF2 histone linker PHD RING helicase, E3 ubiquitin protein ligase
16999587	-0.847463	6.51841	-4.26577	0.00223803	0.0268224	-1.31098	CTC-432M15.3; RAPGEF6	; Rap guanine nucleotide exchange factor (GEF) 6
16884956	0.626679	8.6818	4.26565	0.00223843	0.0268224	-1.31116	STEAP3	STEAP family member 3, metalloreductase
17120854	0.769562	5.94751	4.2621	0.00224991	0.0269398	-1.31634	FEM1AP1; FEM1AP4	fem-1 homolog a (C. elegans) pseudogene 1; fem-1 homolog a (C. elegans) pseudogene 4
17021281	-1.17463	4.65662	-4.26079	0.00225416	0.0269705	-1.31826	CEP162	centrosomal protein 162kDa
16845657	0.624279	11.3778	4.25748	0.00226496	0.0270464	-1.3231	SLC25A39	solute carrier family 25, member 39
16670217	-0.662965	8.1212	-4.25696	0.00226668	0.0270464	-1.32387	NBPF15	neuroblastoma breakpoint family, member 15
16862132	-0.823458	3.95043	-4.25666	0.00226764	0.0270464	-1.3243	LGALS14	lectin, galactoside-binding, soluble, 14
16697400	-0.765324	5.45264	-4.25613	0.00226937	0.0270464	-1.32507	BRINP3	bone morphogenetic protein/retinoic acid inducible neural-specific 3
16762237	-0.958077	7.35745	-4.25599	0.00226985	0.0270464	-1.32529	C2CD5	C2 calcium-dependent domain containing 5
16969558	-0.806711	6.36749	-4.25533	0.002272	0.0270464	-1.32625	SGMS2	sphingomyelin synthase 2
17005169	-0.771291	7.63141	-4.25521	0.00227238	0.0270464	-1.32642	KDM1B	lysine (K)-specific demethylase 1B
16889054	-0.875038	4.97907	-4.25452	0.00227466	0.0270533	-1.32743	CCDC150	coiled-coil domain containing 150
16894848	-0.771078	6.68078	-4.2532	0.00227899	0.0270552	-1.32936	WDR35	WD repeat domain 35
16931884	-2.13738	5.24024	-4.2532	0.002279	0.0270552	-1.32937	OR11H1	olfactory receptor, family 11, subfamily H, member 1
17077888	-0.679059	6.34665	-4.25241	0.0022816	0.0270552	-1.33053	COPS5	COP9 signalosome subunit 5
16913315	0.67388	7.5249	4.25202	0.00228289	0.0270552	-1.3311	DLGAP4	discs, large (Drosophila) homolog-associated protein 4
16729128	0.917716	10.8015	4.2508	0.00228691	0.0270552	-1.33288	SERPINH1	serpin peptidase inhibitor, clade H (heat shock protein 47), member 1, (collagen binding protein 1)
16777198	1.46289	5.51156	4.25054	0.00228777	0.0270552	-1.33326	CRYL1	crystallin, lambda 1
16806914	0.732869	9.30341	4.24904	0.00229274	0.0270552	-1.33546	NOP10	NOP10 ribonucleoprotein
16872342	0.767245	5.53959	4.24902	0.00229282	0.0270552	-1.3355	CNTD2	cyclin N-terminal domain containing 2
17029226	0.872369	8.2651	4.24833	0.00229508	0.0270552	-1.33649	CLIC1; DDAH2	chloride intracellular channel 1; dimethylarginine dimethylaminohydrolase 2
17103715	1.05101	5.73069	4.24811	0.00229583	0.0270552	-1.33683	USP27X	ubiquitin specific peptidase 27, X-linked
16784829	-0.968387	7.81204	-4.24731	0.00229848	0.0270552	-1.338	JKAMP	JNK1/MAPK8-associated membrane protein
16875461	0.831799	2.99199	4.24725	0.00229867	0.0270552	-1.33808	AC008984.2; LILRA4; LILRA5	; leukocyte immunoglobulin-like receptor, subfamily A (with TM domain), member 4; leukocyte immunoglobulin-like receptor, subfamily A (with TM domain), member 5
16763195	-0.785587	6.19172	-4.24694	0.00229971	0.0270552	-1.33854	SLC2A13	solute carrier family 2 (facilitated glucose transporter), member 13
16899378	1.05817	8.21773	4.24608	0.00230255	0.0270552	-1.33979	M1AP	meiosis 1 associated protein
16821930	0.787263	5.76513	4.24593	0.00230306	0.0270552	-1.34001	CDH15	cadherin 15, type 1, M-cadherin (myotubule)
16831013	0.670299	6.83883	4.24588	0.00230324	0.0270552	-1.34009	NTN1	netrin 1
17090688	0.675271	9.22093	4.24575	0.00230365	0.0270552	-1.34027	GTF3C5	general transcription factor IIIC, polypeptide 5, 63kDa
16828905	0.724756	8.17202	4.24263	0.00231407	0.0271519	-1.34485	EMC8	ER membrane protein complex subunit 8
16753030	0.649589	8.73785	4.2419	0.0023165	0.0271519	-1.34591	PIP4K2C	phosphatidylinositol-5-phosphate 4-kinase, type II, gamma
17073408	0.692114	7.23558	4.24176	0.00231699	0.0271519	-1.34613	ZNF623	zinc finger protein 623
16887952	0.732227	5.52447	4.24053	0.00232111	0.0271636	-1.34793	HOXD8	homeobox D8
16988361	0.764717	5.0474	4.24044	0.0023214	0.0271636	-1.34806	TNFAIP8	tumor necrosis factor, alpha-induced protein 8
17072052	0.797866	6.01382	4.23783	0.00233018	0.0272464	-1.35189	AARD	alanine and arginine rich domain containing protein
16788142	-0.627988	6.97232	-4.23634	0.0023352	0.0272757	-1.35407	VRK1	vaccinia related kinase 1
16823901	1.02419	5.13493	4.23511	0.00233938	0.0272757	-1.35588	CTD-3088G3.8
16913065	0.777267	8.0359	4.23459	0.00234115	0.0272757	-1.35665	PROCR	protein C receptor, endothelial
16755269	-0.732065	6.75521	-4.23447	0.00234155	0.0272757	-1.35682	METAP2	methionyl aminopeptidase 2
16850278	1.14803	7.36382	4.23418	0.00234253	0.0272757	-1.35724	RAB40B	RAB40B, member RAS oncogene family
16859681	1.11498	6.51981	4.23379	0.00234384	0.0272757	-1.35781	KCNN1	potassium channel, calcium activated intermediate/small conductance subfamily N alpha, member 1
16689460	0.731289	5.33997	4.23355	0.00234466	0.0272757	-1.35816	BARHL2	BarH-like homeobox 2
17100173	0.945189	10.2269	4.23186	0.00235041	0.0273142	-1.36065	EDF1	endothelial differentiation-related factor 1
17036651	0.827519	7.31249	4.23154	0.00235148	0.0273142	-1.36111	GPANK1	G patch domain and ankyrin repeats 1
16945018	0.948647	5.90414	4.23106	0.00235311	0.0273142	-1.36181	CHST13	carbohydrate (chondroitin 4) sulfotransferase 13
16960463	0.758828	8.86344	4.23034	0.00235558	0.027323	-1.36287	RP11-651P23.4
17022465	0.631512	7.50712	4.22831	0.0023625	0.0273833	-1.36585	ZBTB24	zinc finger and BTB domain containing 24
16823493	0.78492	5.20513	4.22679	0.00236771	0.0274165	-1.36808	SRL	sarcalumenin
16960111	-0.755376	3.31024	-4.22647	0.0023688	0.0274165	-1.36855	RP11-274H2.3
16740412	0.788542	7.76576	4.22582	0.00237103	0.0274225	-1.3695	LTBP3	latent transforming growth factor beta binding protein 3
17098535	0.613982	6.31636	4.22452	0.00237552	0.0274544	-1.37142	PTRH1	peptidyl-tRNA hydrolase 1 homolog
16674025	-0.733264	5.42412	-4.22377	0.00237809	0.0274643	-1.37252	RABGAP1L	RAB GTPase activating protein 1-like
16900635	0.738994	7.50803	4.22199	0.00238425	0.0275154	-1.37514	SEMA4C	sema domain, immunoglobulin domain (Ig), transmembrane domain (TM) and short cytoplasmic domain, (semaphorin) 4C
16859773	0.664254	9.72195	4.21858	0.00239603	0.0276314	-1.38014	MPV17L2	MPV17 mitochondrial membrane protein-like 2
16804942	1.01117	7.4433	4.21654	0.00240313	0.0276388	-1.38313	FURIN	furin (paired basic amino acid cleaving enzyme)
17081829	0.7396	7.14484	4.21654	0.00240313	0.0276388	-1.38313	SLC45A4	solute carrier family 45, member 4
16814096	1.0673	6.26831	4.21586	0.00240552	0.0276388	-1.38414	MPG	N-methylpurine DNA glycosylase
17078870	-0.627148	6.83066	-4.21381	0.00241268	0.0276388	-1.38716	MMP16	matrix metallopeptidase 16 (membrane-inserted)
17114386	1.32515	7.8426	4.21354	0.0024136	0.0276388	-1.38754	FAM127B	family with sequence similarity 127, member B
17026048	-1.88062	4.88508	-4.21293	0.00241573	0.0276388	-1.38844	OR2J3; OR2J4P	olfactory receptor, family 2, subfamily J, member 3; olfactory receptor, family 2, subfamily J, member 4 pseudogene
17027235	-1.88062	4.88508	-4.21293	0.00241573	0.0276388	-1.38844	OR2J3; OR2J4P	olfactory receptor, family 2, subfamily J, member 3; olfactory receptor, family 2, subfamily J, member 4 pseudogene
17030082	-1.88062	4.88508	-4.21293	0.00241573	0.0276388	-1.38844	OR2J3; OR2J4P	olfactory receptor, family 2, subfamily J, member 3; olfactory receptor, family 2, subfamily J, member 4 pseudogene
17032771	-1.88062	4.88508	-4.21293	0.00241573	0.0276388	-1.38844	OR2J3; OR2J4P	olfactory receptor, family 2, subfamily J, member 3; olfactory receptor, family 2, subfamily J, member 4 pseudogene
17037575	-1.88062	4.88508	-4.21293	0.00241573	0.0276388	-1.38844	OR2J3; OR2J4P	olfactory receptor, family 2, subfamily J, member 3; olfactory receptor, family 2, subfamily J, member 4 pseudogene
17040285	-1.88062	4.88508	-4.21293	0.00241573	0.0276388	-1.38844	OR2J3; OR2J4P	olfactory receptor, family 2, subfamily J, member 3; olfactory receptor, family 2, subfamily J, member 4 pseudogene
17099484	0.66573	7.94314	4.21057	0.00242403	0.0277031	-1.39191	MED22	mediator complex subunit 22
16793973	-0.75337	5.1741	-4.21034	0.00242482	0.0277031	-1.39225	ATP6V1D	ATPase, H+ transporting, lysosomal 34kDa, V1 subunit D
16683317	0.790261	7.07079	4.20785	0.00243359	0.0277348	-1.3959	ASAP3	ArfGAP with SH3 domain, ankyrin repeat and PH domain 3
16859919	0.657092	8.1605	4.2078	0.00243377	0.0277348	-1.39598	ARMC6	armadillo repeat containing 6
16974082	-0.682704	5.80299	-4.20756	0.00243464	0.0277348	-1.39634	MRFAP1L1	Morf4 family associated protein 1-like 1
16725184	-1.01959	3.38241	-4.2073	0.00243556	0.0277348	-1.39672	MS4A4A	membrane-spanning 4-domains, subfamily A, member 4A
17056837	0.922527	4.18766	4.20706	0.00243638	0.0277348	-1.39707	TRGC1; TRGC2; TRGV8	T cell receptor gamma constant 1; T cell receptor gamma constant 2; T cell receptor gamma variable 8
16834785	1.22767	7.36728	4.20631	0.00243905	0.0277348	-1.39817	FZD2	frizzled class receptor 2
16837670	0.644562	5.47569	4.20566	0.00244136	0.0277348	-1.39914	OTOP3	otopetrin 3
17002879	0.648266	6.54368	4.20552	0.00244185	0.0277348	-1.39934	NKX2-5	NK2 homeobox 5
16876182	0.795	10.1446	4.20513	0.00244325	0.0277348	-1.39992	CHMP2A	charged multivesicular body protein 2A
16680690	0.81656	5.08033	4.20372	0.00244822	0.0277715	-1.40198	HES5	hes family bHLH transcription factor 5
16987125	-1.27668	7.33578	-4.20187	0.00245482	0.0278265	-1.40471	POLR3G	polymerase (RNA) III (DNA directed) polypeptide G (32kD)
16910744	0.721076	6.85692	4.20101	0.00245789	0.0278415	-1.40597	STK35	serine/threonine kinase 35
16886130	-0.730384	6.1947	-4.19843	0.00246712	0.0279069	-1.40978	SPOPL	speckle-type POZ protein-like
16933564	0.626415	6.27632	4.19842	0.00246716	0.0279069	-1.40979	RHBDD3	rhomboid domain containing 3
17004582	-1.06421	7.5516	-4.19695	0.00247241	0.0279338	-1.41195	RIOK1	RIO kinase 1
16725356	0.770667	9.25957	4.19643	0.0024743	0.0279338	-1.41272	CCDC86	coiled-coil domain containing 86
17073146	1.36144	8.6464	4.19629	0.00247479	0.0279338	-1.41292	PTP4A3	protein tyrosine phosphatase type IVA, member 3
16935195	0.726545	9.8373	4.19531	0.0024783	0.0279536	-1.41436	CBX6	chromobox homolog 6
17102230	-1.03432	7.18247	-4.19403	0.00248292	0.0279669	-1.41625	POLA1	polymerase (DNA directed), alpha 1, catalytic subunit
16728189	0.763868	6.5894	4.19364	0.00248431	0.0279669	-1.41682	TPCN2	two pore segment channel 2
16914414	0.711045	5.26438	4.19342	0.00248512	0.0279669	-1.41715	SLC12A5	solute carrier family 12 (potassium/chloride transporter), member 5
17095461	-0.774988	6.73043	-4.19304	0.00248649	0.0279669	-1.4177	ZCCHC6	zinc finger, CCHC domain containing 6
16717235	0.698498	8.4879	4.19083	0.0024945	0.0280165	-1.42096	AVPI1	arginine vasopressin-induced 1
17019260	0.651637	6.69798	4.19059	0.00249536	0.0280165	-1.42132	PEX6	peroxisomal biogenesis factor 6
16869427	0.694598	5.36243	4.1899	0.00249787	0.0280165	-1.42233	CACNA1A	calcium channel, voltage-dependent, P/Q type, alpha 1A subunit
16717934	0.684335	5.30237	4.18988	0.00249793	0.0280165	-1.42236	C10orf95	chromosome 10 open reading frame 95
16863912	0.841719	5.97936	4.1892	0.00250042	0.0280247	-1.42337	DHDH	dihydrodiol dehydrogenase (dimeric)
16861367	0.621019	9.04149	4.18839	0.00250335	0.0280379	-1.42455	TBCB	tubulin folding cofactor B
16921447	0.622802	5.38201	4.1877	0.00250587	0.0280463	-1.42557	NPBWR2	neuropeptides B/W receptor 2
16789178	-1.17289	8.67407	-4.187	0.00250842	0.0280552	-1.4266	EIF5	eukaryotic translation initiation factor 5
16934029	1.39508	6.99411	4.1859	0.00251244	0.0280697	-1.42823	PLA2G3	phospholipase A2, group III
16875710	0.715836	8.44747	4.18568	0.00251323	0.0280697	-1.42855	HSPBP1	HSPA (heat shock 70kDa) binding protein, cytoplasmic cochaperone 1
17060758	0.660113	8.83097	4.18314	0.00252252	0.0281537	-1.43229	EPHB4	EPH receptor B4
16878800	-0.764792	7.68565	-4.18216	0.00252613	0.0281556	-1.43374	BIRC6	baculoviral IAP repeat containing 6
16678353	0.737292	6.0397	4.18214	0.00252622	0.0281556	-1.43377	IBA57	IBA57 homolog, iron-sulfur cluster assembly
16658390	0.678265	5.99602	4.18018	0.00253342	0.0281898	-1.43666	ESPN	espin
16860168	-1.08626	5.41256	-4.17955	0.00253574	0.0281898	-1.43758	ZNF431	zinc finger protein 431
16678867	-0.715993	4.12041	-4.17939	0.00253632	0.0281898	-1.43782	KCNK1	potassium channel, two pore domain subfamily K, member 1
16883853	0.632051	5.80704	4.17799	0.00254152	0.0281898	-1.43989	POU3F3	POU class 3 homeobox 3
16941088	0.643489	8.45217	4.17766	0.00254273	0.0281898	-1.44037	MAPKAPK3	mitogen-activated protein kinase-activated protein kinase 3
16951111	0.845494	6.41422	4.17708	0.00254486	0.0281898	-1.44123	RBSN	rabenosyn, RAB effector
16716782	0.755924	9.26444	4.1767	0.00254628	0.0281898	-1.44179	PDLIM1	PDZ and LIM domain 1
16844155	-0.661185	10.545	-4.17635	0.00254759	0.0281898	-1.44231	MED1	mediator complex subunit 1
16962208	1.20849	6.29158	4.17585	0.00254942	0.0281898	-1.44304	CAMK2N2	calcium/calmodulin-dependent protein kinase II inhibitor 2
16924537	0.619665	7.23733	4.17551	0.0025507	0.0281898	-1.44355	ATP5J	ATP synthase, H+ transporting, mitochondrial Fo complex, subunit F6
17095111	-0.639238	7.68057	-4.17531	0.00255143	0.0281898	-1.44384	GNAQ	guanine nucleotide binding protein (G protein), q polypeptide
16815137	0.606971	11.8873	4.17502	0.00255251	0.0281898	-1.44427	ATP6V0C	ATPase, H+ transporting, lysosomal 16kDa, V0 subunit c
16823906	0.669685	5.63161	4.17467	0.00255383	0.0281898	-1.44479	CTD-3088G3.8
16723058	0.872256	5.30291	4.17461	0.00255404	0.0281898	-1.44487	FIBIN	fin bud initiation factor homolog (zebrafish)
16929015	0.849577	6.5996	4.17396	0.00255645	0.028197	-1.44583	OSBP2	oxysterol binding protein 2
16875804	0.700359	7.00141	4.17251	0.00256186	0.0282371	-1.44797	ZNF784	zinc finger protein 784
16858496	0.606984	6.56405	4.16929	0.0025739	0.0283503	-1.45273	CNN1	calponin 1, basic, smooth muscle
16935036	0.73502	6.64528	4.16786	0.00257924	0.0283894	-1.45483	KCNJ4	potassium channel, inwardly rectifying subfamily J, member 4
16659881	0.640517	7.9755	4.16739	0.00258103	0.0283895	-1.45553	NECAP2	NECAP endocytosis associated 2
16879540	-1.00926	5.23741	-4.16609	0.00258592	0.0284104	-1.45745	DYNC2LI1	dynein, cytoplasmic 2, light intermediate chain 1
16821869	1.13402	8.61398	4.16594	0.00258649	0.0284104	-1.45767	CDT1	chromatin licensing and DNA replication factor 1
17009809	-1.03669	6.29349	-4.16384	0.00259439	0.0284412	-1.46076	KIAA1586	KIAA1586
16775823	-0.975119	7.47725	-4.16324	0.00259667	0.0284412	-1.46165	GPR180	G protein-coupled receptor 180
16782010	-1.47812	6.33939	-4.1632	0.00259682	0.0284412	-1.46171	TRAJ59	T cell receptor alpha joining 59 (non-functional)
16712042	0.68551	4.64381	4.16307	0.00259731	0.0284412	-1.4619	C10orf111	chromosome 10 open reading frame 111
17103160	0.660888	8.98596	4.16283	0.00259821	0.0284412	-1.46225	ARAF	A-Raf proto-oncogene, serine/threonine kinase
16737946	0.892958	6.86027	4.16059	0.00260673	0.0285049	-1.46558	ACP2	acid phosphatase 2, lysosomal
16866269	0.643543	7.02037	4.16036	0.0026076	0.0285049	-1.46591	ZSCAN22	zinc finger and SCAN domain containing 22
16950269	0.612431	4.80482	4.15936	0.00261139	0.0285268	-1.46738	SUMF1	sulfatase modifying factor 1
16933760	0.628624	5.42026	4.15837	0.00261518	0.0285486	-1.46886	LIF	leukemia inhibitory factor
16660260	1.57021	6.19377	4.15675	0.00262135	0.0285964	-1.47124	HTR6	5-hydroxytryptamine (serotonin) receptor 6, G protein-coupled
16820034	0.651964	7.2423	4.15564	0.00262558	0.028623	-1.47288	NOL3	nucleolar protein 3 (apoptosis repressor with CARD domain)
17067190	1.11105	6.26991	4.15506	0.00262781	0.0286277	-1.47374	DPYSL2	dihydropyrimidinase-like 2
17101336	-0.640118	3.15397	-4.15388	0.00263235	0.0286368	-1.47549	RNA5SP499	RNA, 5S ribosomal pseudogene 499
16819871	0.884123	5.31572	4.15337	0.00263428	0.0286368	-1.47623	CA7	carbonic anhydrase VII
16722526	0.671252	5.19022	4.15246	0.00263781	0.0286368	-1.47759	MYOD1	myogenic differentiation 1
16727908	1.03068	7.45389	4.15181	0.0026403	0.0286368	-1.47854	AIP	aryl hydrocarbon receptor interacting protein
16987298	-0.876839	6.13857	-4.1513	0.00264227	0.0286368	-1.4793	SLF1	SMC5-SMC6 complex localization factor 1
16784710	-1.07447	7.29465	-4.15124	0.00264251	0.0286368	-1.47939	KIAA0586	KIAA0586
16921280	0.953867	6.04681	4.15063	0.00264485	0.0286368	-1.48029	SRMS	src-related kinase lacking C-terminal regulatory tyrosine and N-terminal myristylation sites
16728261	0.597204	9.70491	4.14969	0.00264849	0.0286368	-1.48168	CCND1	cyclin D1
16928098	0.654224	10.3441	4.14963	0.00264871	0.0286368	-1.48177	AP000350.10; MIF	; macrophage migration inhibitory factor (glycosylation-inhibiting factor)
16670391	0.733209	7.56666	4.14853	0.00265298	0.0286368	-1.4834	BOLA1	bolA family member 1
16847621	0.681432	8.40679	4.14845	0.00265327	0.0286368	-1.48351	FTSJ3	FtsJ homolog 3 (E. coli)
16964837	0.821655	5.43988	4.14835	0.00265365	0.0286368	-1.48366	AC097381.1
16887972	0.709361	5.9801	4.14815	0.00265444	0.0286368	-1.48396	AC009336.19; HOXD3; HOXD4	; homeobox D3; homeobox D4
16695044	-0.721942	4.55676	-4.14803	0.00265492	0.0286368	-1.48414	OR6P1	olfactory receptor, family 6, subfamily P, member 1
16927874	0.650169	8.24004	4.14771	0.00265614	0.0286368	-1.48461	GNAZ	guanine nucleotide binding protein (G protein), alpha z polypeptide
17073519	0.646452	5.60962	4.14651	0.00266082	0.0286368	-1.48639	CTD-3065J16.6
16865967	0.673423	7.54411	4.14646	0.00266099	0.0286368	-1.48646	ZNF264	zinc finger protein 264
17103413	0.867736	7.41788	4.14498	0.00266676	0.0286368	-1.48865	SUV39H1	suppressor of variegation 3-9 homolog 1 (Drosophila)
17091610	0.875368	5.10858	4.14434	0.00266924	0.0286368	-1.48959	GRIN1	glutamate receptor, ionotropic, N-methyl D-aspartate 1
17069194	-0.871895	5.90015	-4.14426	0.00266955	0.0286368	-1.48971	UBXN2B	UBX domain protein 2B
16735545	0.79331	6.56982	4.14423	0.00266966	0.0286368	-1.48975	NRIP3	nuclear receptor interacting protein 3
16663085	-0.786623	5.61406	-4.14405	0.00267036	0.0286368	-1.49002	ZNF684	zinc finger protein 684
17050622	-0.790714	6.1984	-4.14403	0.00267045	0.0286368	-1.49005	CAPZA2	capping protein (actin filament) muscle Z-line, alpha 2
16804559	-1.09076	8.7254	-4.14363	0.00267201	0.0286368	-1.49065	FANCI	Fanconi anemia, complementation group I
16812087	1.22824	7.62934	4.14324	0.00267354	0.0286368	-1.49122	CIB2	calcium and integrin binding family member 2
17080946	-0.624275	9.19944	-4.14256	0.00267618	0.0286441	-1.49223	KIAA0196	KIAA0196
16710126	1.15717	7.45591	4.14183	0.00267905	0.0286441	-1.49331	HTRA1	HtrA serine peptidase 1
16663242	-0.785192	4.2763	-4.14169	0.0026796	0.0286441	-1.49352	CCDC30	coiled-coil domain containing 30
17106739	-0.899052	7.13754	-4.14031	0.00268499	0.0286825	-1.49556	STAG2	stromal antigen 2
16856463	1.07725	6.62154	4.13876	0.00269109	0.0287284	-1.49786	STK11	serine/threonine kinase 11
16874811	1.00715	6.67241	4.13748	0.00269611	0.0287628	-1.49975	ETFB	electron-transfer-flavoprotein, beta polypeptide
16746203	0.816823	5.62682	4.13628	0.00270085	0.0287912	-1.50152	ADAMTS8	ADAM metallopeptidase with thrombospondin type 1 motif, 8
16787402	0.873957	5.76062	4.13589	0.00270239	0.0287912	-1.5021	KCNK13	potassium channel, two pore domain subfamily K, member 13
16738111	0.831149	5.72404	4.1336	0.00271144	0.0288683	-1.50549	C1QTNF4	C1q and tumor necrosis factor related protein 4
16694728	0.632692	8.72507	4.13308	0.00271349	0.0288709	-1.50626	MRPL24	mitochondrial ribosomal protein L24
16692452	-0.713201	7.12407	-4.13192	0.00271809	0.0289005	-1.50797	NBPF26	neuroblastoma breakpoint family, member 26
16765625	0.615468	6.19518	4.13107	0.00272147	0.0289172	-1.50923	PPP1R1A	protein phosphatase 1, regulatory (inhibitor) subunit 1A
16834733	1.14042	7.51134	4.12884	0.00273037	0.0289791	-1.51254	TMUB2	transmembrane and ubiquitin-like domain containing 2
17051376	0.904172	7.11385	4.1287	0.00273093	0.0289791	-1.51275	TSPAN33	tetraspanin 33
16660933	0.952664	6.95379	4.12771	0.0027349	0.029002	-1.51422	LDLRAP1	low density lipoprotein receptor adaptor protein 1
16666239	-0.750236	9.78438	-4.12717	0.00273705	0.0290055	-1.51502	ACADM	acyl-CoA dehydrogenase, C-4 to C-12 straight chain
16917004	-1.02984	6.74399	-4.12622	0.00274086	0.0290101	-1.51643	GPCPD1	glycerophosphocholine phosphodiesterase 1
16658644	1.56559	6.67916	4.12615	0.00274112	0.0290101	-1.51653	H6PD	hexose-6-phosphate dehydrogenase (glucose 1-dehydrogenase)
16919703	0.976513	11.3771	4.12546	0.00274391	0.029013	-1.51756	PLTP	phospholipid transfer protein
16973375	0.666564	7.40154	4.125	0.00274573	0.029013	-1.51823	GAK	cyclin G associated kinase
16772932	0.661693	6.4892	4.1247	0.00274694	0.029013	-1.51867	RP11-61K9.3
16709856	0.635338	8.11176	4.12427	0.00274868	0.029013	-1.51932	BAG3	BCL2-associated athanogene 3
16863266	0.846323	5.98634	4.12369	0.00275101	0.0290185	-1.52018	KLC3	kinesin light chain 3
16795304	-0.756998	5.81321	-4.12136	0.00276041	0.0290984	-1.52363	CEP128	centrosomal protein 128kDa
16916146	0.637436	7.31366	4.12036	0.00276446	0.0291046	-1.52512	DNAJC5	DnaJ (Hsp40) homolog, subfamily C, member 5
16809596	-0.761647	6.61094	-4.11995	0.00276609	0.0291046	-1.52572	RAB27A	RAB27A, member RAS oncogene family
17106997	-0.758201	8.59481	-4.11884	0.00277059	0.0291046	-1.52736	STK26	serine/threonine protein kinase 26
16933535	1.12782	9.36112	4.11869	0.0027712	0.0291046	-1.52759	XBP1	X-box binding protein 1
16806249	1.20818	7.14015	4.11833	0.00277267	0.0291046	-1.52812	OCA2	oculocutaneous albinism II
16684854	0.784905	7.01058	4.1182	0.00277321	0.0291046	-1.52832	TRIM62	tripartite motif containing 62
16973296	1.07383	3.99819	4.1179	0.0027744	0.0291046	-1.52876	ZNF732	zinc finger protein 732
17031933	0.770074	7.31	4.11729	0.0027769	0.0291046	-1.52967	GPANK1	G patch domain and ankyrin repeats 1
17085901	-1.01545	6.32628	-4.11716	0.00277743	0.0291046	-1.52986	ANXA1	annexin A1
16945777	-0.785449	6.20441	-4.11487	0.00278674	0.029183	-1.53325	UBA5	ubiquitin-like modifier activating enzyme 5
16740914	1.20104	6.37833	4.1131	0.00279397	0.0292395	-1.53588	PC	pyruvate carboxylase
16875518	1.59309	7.21337	4.11208	0.00279816	0.0292624	-1.5374	CDC42EP5	CDC42 effector protein (Rho GTPase binding) 5
16714536	-1.13778	7.72441	-4.11167	0.00279982	0.0292624	-1.538	IPMK	inositol polyphosphate multikinase
16924143	-0.928296	7.0389	-4.11011	0.00280624	0.0293102	-1.54032	AL078471.5; BAGE2; KMT2C	; B melanoma antigen family, member 2; lysine (K)-specific methyltransferase 2C
16766590	0.904852	6.48433	4.10689	0.00281951	0.0294261	-1.5451	DCTN2	dynactin 2 (p50)
17110618	0.627909	5.49299	4.10652	0.00282103	0.0294261	-1.54565	RP11-1148L6.9
17042805	0.86714	6.7623	4.1052	0.00282652	0.0294561	-1.54762	GET4; SUN1	Sad1 and UNC84 domain containing 1; golgi to ER traffic protein 4
16659036	0.726547	5.15452	4.10493	0.00282759	0.0294561	-1.548	FBXO6	F-box protein 6
17111769	0.856215	5.39597	4.10426	0.00283038	0.0294659	-1.549	PJA1	praja ring finger 1, E3 ubiquitin protein ligase
17053333	0.862057	7.57682	4.10155	0.00284164	0.0295638	-1.55303	REPIN1	replication initiator 1
16918077	0.745235	7.79993	4.10031	0.00284681	0.0295983	-1.55487	ABHD12	abhydrolase domain containing 12
17096827	0.613604	5.99043	4.09917	0.0028516	0.0296073	-1.55657	KLF4	Kruppel-like factor 4 (gut)
16730429	-1.29661	4.54681	-4.0989	0.00285273	0.0296073	-1.55697	ARHGAP42	Rho GTPase activating protein 42
16774690	-0.895649	7.57567	-4.09877	0.00285324	0.0296073	-1.55715	RB1	retinoblastoma 1
16919906	0.733315	6.86912	4.09631	0.00286357	0.0296951	-1.56081	TP53RK	TP53 regulating kinase
16783215	-1.01076	6.30708	-4.09516	0.0028684	0.0297259	-1.56253	ARHGAP5	Rho GTPase activating protein 5
16927110	0.901607	7.48674	4.0933	0.00287625	0.0297683	-1.56529	TBX1	T-box 1
16773493	0.697108	5.20075	4.09327	0.00287636	0.0297683	-1.56533	RASL11A	RAS-like, family 11, member A
16661556	0.999818	4.11282	4.09286	0.0028781	0.0297683	-1.56594	MED18	mediator complex subunit 18
16696781	-0.91156	4.34873	-4.0903	0.00288894	0.0298503	-1.56975	RP4-798P15.3
16672373	-0.931188	4.75465	-4.08986	0.00289079	0.0298503	-1.5704	PYHIN1	pyrin and HIN domain family, member 1
16874568	0.651128	7.02568	4.08936	0.00289292	0.0298503	-1.57115	JOSD2	Josephin domain containing 2
16961016	-1.05295	8.38414	-4.08902	0.00289437	0.0298503	-1.57166	KPNA4	karyopherin alpha 4 (importin alpha 3)
16866974	1.08904	8.02612	4.08878	0.00289538	0.0298503	-1.57201	GNG7	guanine nucleotide binding protein (G protein), gamma 7
16934970	0.742059	6.70415	4.08813	0.00289816	0.0298596	-1.57298	TMEM184B	transmembrane protein 184B
16811312	-0.790415	7.02384	-4.08687	0.00290353	0.0298749	-1.57486	MYO9A	myosin IXA
16865009	0.90743	4.03693	4.08653	0.00290495	0.0298749	-1.57536	DPRX	divergent-paired related homeobox
16910485	0.813995	8.10895	4.08646	0.00290526	0.0298749	-1.57546	THAP4	THAP domain containing 4
16874012	1.0487	9.79519	4.08571	0.00290848	0.0298887	-1.57658	CA11	carbonic anhydrase XI
16873567	0.795145	6.54468	4.08366	0.00291722	0.0299455	-1.57962	GNG8	guanine nucleotide binding protein (G protein), gamma 8
16949698	-0.772672	7.53627	-4.08347	0.00291804	0.0299455	-1.57991	OPA1	optic atrophy 1 (autosomal dominant)
16874647	0.754139	6.34414	4.08279	0.00292095	0.0299455	-1.58092	KLK1	kallikrein 1
16974278	-2.06111	4.52942	-4.08266	0.00292151	0.0299455	-1.58112	RNA5SP154	RNA, 5S ribosomal pseudogene 154
16839887	1.08162	7.13962	4.08213	0.00292378	0.0299495	-1.5819	ATP2A3	ATPase, Ca++ transporting, ubiquitous
16993115	0.629668	7.50861	4.08094	0.00292891	0.0299803	-1.58368	PRR7	proline rich 7 (synaptic)
16740770	0.99689	8.27401	4.0795	0.0029351	0.0299803	-1.58582	B4GAT1	beta-1,4-glucuronyltransferase 1
16766403	-0.674339	8.79064	-4.07912	0.00293673	0.0299803	-1.58638	NEMP1	nuclear envelope integral membrane protein 1
16809138	-1.10756	7.66268	-4.07896	0.00293744	0.0299803	-1.58663	TRPM7	transient receptor potential cation channel, subfamily M, member 7
16929677	0.623711	5.76212	4.07852	0.00293934	0.0299803	-1.58728	CSF2RB	colony stimulating factor 2 receptor, beta, low-affinity (granulocyte-macrophage)
16879863	0.655847	4.49143	4.07755	0.00294351	0.0299803	-1.58872	EPCAM	epithelial cell adhesion molecule
16739784	0.66174	6.3722	4.0766	0.00294765	0.0299803	-1.59014	C11orf95	chromosome 11 open reading frame 95
16926314	0.757955	4.9149	4.07526	0.00295343	0.0299803	-1.59213	DNMT3L	DNA (cytosine-5-)-methyltransferase 3-like
16940827	0.798109	6.15076	4.07503	0.00295443	0.0299803	-1.59247	FAM212A	family with sequence similarity 212, member A
16988450	-1.12803	7.17551	-4.07485	0.00295522	0.0299803	-1.59274	SRFBP1	serum response factor binding protein 1
16932844	0.705442	6.50594	4.07471	0.00295582	0.0299803	-1.59295	PPM1F	protein phosphatase, Mg2+/Mn2+ dependent, 1F
17017536	0.890173	8.28216	4.074	0.00295893	0.0299803	-1.59401	EHMT2	euchromatic histone-lysine N-methyltransferase 2
17026916	0.890173	8.28216	4.074	0.00295893	0.0299803	-1.59401	EHMT2	euchromatic histone-lysine N-methyltransferase 2
17029389	0.890173	8.28216	4.074	0.00295893	0.0299803	-1.59401	EHMT2	euchromatic histone-lysine N-methyltransferase 2
17036882	0.890173	8.28216	4.074	0.00295893	0.0299803	-1.59401	EHMT2	euchromatic histone-lysine N-methyltransferase 2
17039625	0.890173	8.28216	4.074	0.00295893	0.0299803	-1.59401	EHMT2	euchromatic histone-lysine N-methyltransferase 2
16761726	0.894868	8.87993	4.07397	0.00295904	0.0299803	-1.59405	PLBD1	phospholipase B domain containing 1
16826367	0.770717	7.20882	4.07361	0.00296063	0.0299803	-1.59459	N4BP1	NEDD4 binding protein 1
16793159	-0.91687	6.79604	-4.07277	0.00296429	0.0299984	-1.59584	GMFB	glia maturation factor, beta
16818064	1.87238	8.00692	4.07096	0.00297218	0.0300549	-1.59854	CTF1	cardiotrophin 1
16857905	1.69499	7.46228	4.07062	0.00297364	0.0300549	-1.59904	2002-03-01	membrane-associated ring finger (C3HC4) 2, E3 ubiquitin protein ligase
16721223	-0.826598	4.7571	-4.06991	0.00297677	0.0300675	-1.6001	OR52J3	olfactory receptor, family 52, subfamily J, member 3
16708780	0.653728	8.56999	4.06918	0.00297998	0.0300808	-1.6012	CNNM2	cyclin and CBS domain divalent metal cation transport mediator 2
17015889	-0.736486	10.2454	-4.06813	0.00298459	0.0300937	-1.60276	NUP153	nucleoporin 153kDa
16859795	2.06626	9.11365	4.06774	0.00298628	0.0300937	-1.60333	GDF15	growth differentiation factor 15
16827833	0.744361	8.45951	4.06759	0.00298692	0.0300937	-1.60355	MTSS1L	metastasis suppressor 1-like
16875642	0.659155	7.73666	4.06534	0.00299685	0.0301635	-1.60691	SYT5	synaptotagmin V
16976746	-0.7275	8.91331	-4.06494	0.0029986	0.0301635	-1.60751	ANKRD17	ankyrin repeat domain 17
16673507	-1.21281	4.29514	-4.06445	0.00300077	0.0301635	-1.60824	XCL1	chemokine (C motif) ligand 1
16840122	0.726181	5.52527	4.0643	0.00300141	0.0301635	-1.60846	VMO1	vitelline membrane outer layer 1 homolog (chicken)
16829885	0.664852	10.9646	4.06341	0.00300537	0.0301671	-1.60979	PSMB6	proteasome subunit beta 6
17008141	0.682494	6.91434	4.06337	0.00300555	0.0301671	-1.60985	CMTR1	cap methyltransferase 1
17114266	0.975233	4.92759	4.06277	0.00300817	0.0301744	-1.61074	TFDP3	transcription factor Dp family, member 3
16863536	0.902841	7.15937	4.06196	0.00301178	0.030183	-1.61195	NPAS1	neuronal PAS domain protein 1
16874583	1.35268	7.03343	4.06173	0.00301281	0.030183	-1.6123	LRRC4B	leucine rich repeat containing 4B
16871586	1.44909	7.1829	4.06013	0.00301991	0.0302194	-1.61468	CLIP3	CAP-GLY domain containing linker protein 3
16872254	2.10763	7.05496	4.06005	0.00302024	0.0302194	-1.61479	DYRK1B	dual-specificity tyrosine-(Y)-phosphorylation regulated kinase 1B
17019244	0.817643	7.11258	4.05786	0.00302999	0.0302786	-1.61806	PRPH2	peripherin 2 (retinal degeneration, slow)
16845518	0.789496	7.25638	4.05773	0.0030306	0.0302786	-1.61826	TMEM101	transmembrane protein 101
16874097	2.00467	7.55265	4.05745	0.00303184	0.0302786	-1.61868	HSD17B14	hydroxysteroid (17-beta) dehydrogenase 14
16917533	0.679802	5.41428	4.05669	0.00303525	0.0302913	-1.61981	OVOL2	ovo-like zinc finger 2
16943603	-0.730297	7.66718	-4.05631	0.00303691	0.0302913	-1.62037	BBX	bobby sox homolog (Drosophila)
16736722	0.911862	6.11621	4.05515	0.00304212	0.0303243	-1.62211	FANCF	Fanconi anemia, complementation group F
16827679	0.598568	10.0697	4.0526	0.00305357	0.0303894	-1.62591	NQO1	NAD(P)H dehydrogenase, quinone 1
16815509	0.891538	5.75555	4.05242	0.00305438	0.0303894	-1.62618	VASN	vasorin
16866002	1.17485	6.95653	4.05225	0.00305516	0.0303894	-1.62644	ZNF543	zinc finger protein 543
16937725	0.84629	7.56264	4.052	0.00305628	0.0303894	-1.62681	SYN2	synapsin II
16985162	-0.645858	7.71151	-4.05021	0.00306434	0.0304499	-1.62948	IPO11	importin 11
16807763	0.65588	7.93085	4.04959	0.00306712	0.0304499	-1.6304	EHD4	EH-domain containing 4
17057092	0.627731	5.7753	4.04897	0.00306993	0.0304499	-1.63133	MRPS24; URGCP; URGCP-MRPS24	URGCP-MRPS24 readthrough; mitochondrial ribosomal protein S24; upregulator of cell proliferation
16684241	1.20491	6.88939	4.04896	0.00307	0.0304499	-1.63135	MECR	mitochondrial trans-2-enoyl-CoA reductase
17082817	1.04226	7.26939	4.04789	0.00307483	0.0304788	-1.63294	C8orf82	chromosome 8 open reading frame 82
16931361	0.831115	8.44376	4.04734	0.00307733	0.0304847	-1.63376	TTC38	tetratricopeptide repeat domain 38
17102017	-0.670491	8.98141	-4.04667	0.00308034	0.0304901	-1.63476	MBTPS2	membrane-bound transcription factor peptidase, site 2
16773541	0.628289	5.40005	4.04552	0.00308559	0.0304901	-1.63648	GSX1	GS homeobox 1
16914327	0.703127	6.31778	4.04515	0.00308728	0.0304901	-1.63704	SNX21	sorting nexin family member 21
16991598	0.602804	4.08851	4.04484	0.00308869	0.0304901	-1.6375	C5orf52	chromosome 5 open reading frame 52
16916852	0.687349	8.43231	4.04472	0.00308921	0.0304901	-1.63767	CENPB	centromere protein B, 80kDa
17079165	-0.58095	6.40587	-4.04469	0.00308935	0.0304901	-1.63771	RBM12B	RNA binding motif protein 12B
16745236	0.649831	8.95507	4.0442	0.00309157	0.0304932	-1.63844	H2AFX	H2A histone family, member X
16807905	-0.766685	7.75833	-4.04344	0.00309505	0.0305086	-1.63958	ZNF106	zinc finger protein 106
16908433	0.626251	8.32466	4.04194	0.00310192	0.0305575	-1.64183	RNF25	ring finger protein 25
16730245	0.677045	6.0079	4.03987	0.0031114	0.0306319	-1.64492	FUT4	fucosyltransferase 4 (alpha (1,3) fucosyltransferase, myeloid-specific)
16752156	-1.13756	3.63067	-4.03814	0.00311932	0.0306909	-1.6475	OR6C74	olfactory receptor, family 6, subfamily C, member 74
16697362	-1.05987	4.33772	-4.03672	0.00312589	0.0307366	-1.64963	PDC	phosducin
17063168	-0.589623	9.17595	-4.03549	0.00313154	0.0307656	-1.65146	CNOT4	CCR4-NOT transcription complex, subunit 4
16791962	-0.907641	6.82229	-4.03513	0.0031332	0.0307656	-1.65199	PPP2R3C	protein phosphatase 2, regulatory subunit B'', gamma
16864472	0.97606	8.44386	4.0344	0.00313661	0.0307656	-1.6531	NR1H2	nuclear receptor subfamily 1, group H, member 2
16755622	-1.09126	7.2084	-4.03384	0.00313921	0.0307656	-1.65394	SCYL2	SCY1-like, kinase-like 2
16714851	-0.626531	5.13347	-4.03369	0.00313989	0.0307656	-1.65416	CTNNA3	catenin (cadherin-associated protein), alpha 3
16870211	1.32226	6.85922	4.03358	0.00314041	0.0307656	-1.65432	TMEM221	transmembrane protein 221
17087535	-0.676097	6.15184	-4.032	0.00314773	0.0308184	-1.65668	STX17	syntaxin 17
16852676	0.6651	6.60015	4.02958	0.00315898	0.0309096	-1.6603	GRP	gastrin-releasing peptide
16850047	1.18162	7.02657	4.029	0.0031617	0.0309172	-1.66117	NOTUM	notum pectinacetylesterase homolog (Drosophila)
16992026	-0.769008	9.02195	-4.02751	0.00316866	0.0309598	-1.6634	RARS	arginyl-tRNA synthetase
16982828	0.648772	6.0482	4.02703	0.00317091	0.0309598	-1.66412	IRX1	iroquois homeobox 1
17005342	0.75332	5.41249	4.02618	0.00317487	0.0309598	-1.66538	KAAG1	kidney associated antigen 1
17100745	0.892299	5.88474	4.02617	0.00317492	0.0309598	-1.66539
16807519	0.796532	5.80059	4.02565	0.00317736	0.0309598	-1.66617	RHOV	ras homolog family member V
16715316	0.723586	7.91736	4.02558	0.0031777	0.0309598	-1.66628	DNAJB12	DnaJ (Hsp40) homolog, subfamily B, member 12
16876191	1.16916	6.54114	4.025	0.00318041	0.0309672	-1.66714	UBE2M	ubiquitin-conjugating enzyme E2M
16886961	-0.888588	4.2372	-4.02453	0.0031826	0.0309674	-1.66784	SLC4A10	solute carrier family 4, sodium bicarbonate transporter, member 10
16831800	1.55164	7.11073	4.02417	0.00318431	0.0309674	-1.66839	LLGL1	lethal giant larvae homolog 1 (Drosophila)
16985614	1.12224	5.21373	4.02242	0.00319254	0.0309991	-1.671	CENPH	centromere protein H
16926241	0.881519	6.16126	4.02072	0.0032006	0.0309991	-1.67355	HSF2BP	heat shock transcription factor 2 binding protein
16789452	0.797949	7.38491	4.02064	0.00320095	0.0309991	-1.67367	INF2	inverted formin, FH2 and WH2 domain containing
16832293	0.742119	5.59923	4.02058	0.00320126	0.0309991	-1.67376	KCNJ12	potassium channel, inwardly rectifying subfamily J, member 12
17005276	1.10377	7.53476	4.02029	0.00320263	0.0309991	-1.6742	SOX4	SRY (sex determining region Y)-box 4
16827353	1.30385	8.07104	4.02004	0.00320378	0.0309991	-1.67456	ZDHHC1	zinc finger, DHHC-type containing 1
16906000	-0.823618	4.82006	-4.0189	0.0032092	0.0309991	-1.67627	SESTD1	SEC14 and spectrin domains 1
16686233	0.881901	6.853	4.01881	0.00320961	0.0309991	-1.6764	ERI3	ERI1 exoribonuclease family member 3
16843981	1.02469	7.68681	4.01847	0.00321125	0.0309991	-1.67692	C17orf96	chromosome 17 open reading frame 96
16793225	-1.52997	7.34814	-4.01833	0.00321191	0.0309991	-1.67713	DLGAP5	discs, large (Drosophila) homolog-associated protein 5
16956055	-0.813711	8.12762	-4.0182	0.00321254	0.0309991	-1.67733	UBA3	ubiquitin-like modifier activating enzyme 3
16700400	0.820652	7.38509	4.01801	0.00321343	0.0309991	-1.67761	C1orf198	chromosome 1 open reading frame 198
16836564	-0.877531	10.1899	-4.018	0.00321348	0.0309991	-1.67762	CLTC	clathrin, heavy chain (Hc)
16851026	0.896251	7.38692	4.01772	0.00321478	0.0309991	-1.67804	IMPA2	inositol(myo)-1(or 4)-monophosphatase 2
16942935	-1.37206	6.83755	-4.01692	0.00321859	0.0310053	-1.67923	ZNF654	zinc finger protein 654
16811816	1.03655	8.94146	4.01677	0.00321931	0.0310053	-1.67946	PTPN9	protein tyrosine phosphatase, non-receptor type 9
17114643	-0.851466	8.19959	-4.01605	0.00322277	0.0310199	-1.68055	ATP11C	ATPase, class VI, type 11C
16940951	0.820021	5.17888	4.01557	0.00322505	0.0310231	-1.68126	GNAT1	guanine nucleotide binding protein (G protein), alpha transducing activity polypeptide 1
16735846	-0.64906	7.17262	-4.01447	0.00323026	0.0310545	-1.6829	ZBED5	zinc finger, BED-type containing 5
16864553	0.707336	7.76508	4.01336	0.0032356	0.0310668	-1.68457	EMC10	ER membrane protein complex subunit 10
16797025	0.591655	5.94918	4.01305	0.00323705	0.0310668	-1.68503	XRCC3	X-ray repair complementing defective repair in Chinese hamster cells 3
16737715	1.28298	6.93517	4.01298	0.00323738	0.0310668	-1.68513	CHRM4	cholinergic receptor, muscarinic 4
17008025	0.863707	5.28292	4.01149	0.00324453	0.0310843	-1.68736	RAB44	RAB44, member RAS oncogene family
17057433	0.60192	8.7419	4.01056	0.003249	0.0310843	-1.68876	TBRG4	transforming growth factor beta regulator 4
16658457	0.781917	5.70429	4.01027	0.00325041	0.0310843	-1.6892	THAP3	THAP domain containing, apoptosis associated protein 3
16935228	0.670622	5.69812	4.01021	0.00325067	0.0310843	-1.68928	PDGFB	platelet-derived growth factor beta polypeptide
16811847	0.737077	6.36974	4.00989	0.00325221	0.0310843	-1.68976	IMP3	IMP3, U3 small nucleolar ribonucleoprotein
17098698	0.633643	8.15835	4.00964	0.00325343	0.0310843	-1.69014	FAM102A	family with sequence similarity 102, member A
16868995	1.23312	7.32593	4.00957	0.00325379	0.0310843	-1.69025	ZNF653	zinc finger protein 653
16817489	0.710867	5.51256	4.00885	0.00325724	0.0310843	-1.69133	CD19	CD19 molecule
16689737	-0.934704	6.17221	-4.00788	0.00326189	0.0310843	-1.69277	DNTTIP2	deoxynucleotidyltransferase, terminal, interacting protein 2
16900276	-0.899209	5.31845	-4.00765	0.00326301	0.0310843	-1.69312	TRIM43B	tripartite motif containing 43B
16781464	-0.739856	3.73651	-4.00758	0.00326335	0.0310843	-1.69323	OR4K17	olfactory receptor, family 4, subfamily K, member 17
16856153	0.614367	9.97764	4.00744	0.00326405	0.0310843	-1.69344	TXNL4A	thioredoxin-like 4A
16737590	0.587529	5.05717	4.00722	0.00326511	0.0310843	-1.69377	SYT13	synaptotagmin XIII
16943284	-0.842066	5.98661	-4.00693	0.0032665	0.0310843	-1.6942	TBC1D23	TBC1 domain family, member 23
17108658	0.973724	7.17515	4.00532	0.00327426	0.0311397	-1.69661	GTPBP6	GTP binding protein 6 (putative)
16842477	0.908397	6.4005	4.00492	0.00327623	0.0311398	-1.69721	NATD1	N-acetyltransferase domain containing 1
16740752	0.592269	7.512	4.00255	0.00328775	0.0312307	-1.70077	BRMS1	breast cancer metastasis suppressor 1
16993235	0.936804	6.25953	4.00137	0.00329349	0.0312374	-1.70254	N4BP3	NEDD4 binding protein 3
16780997	0.714991	6.20089	4.00132	0.00329371	0.0312374	-1.7026	RAB20	RAB20, member RAS oncogene family
16763246	-0.612007	7.46109	-4.0011	0.0032948	0.0312374	-1.70294	GXYLT1	glucoside xylosyltransferase 1
17059292	-0.766256	4.34379	-4.00079	0.00329629	0.0312374	-1.7034	SEMA3E	sema domain, immunoglobulin domain (Ig), short basic domain, secreted, (semaphorin) 3E
16731084	0.596542	8.77161	3.99952	0.0033025	0.0312777	-1.7053	SIK2	salt-inducible kinase 2
16912520	0.694751	8.18107	3.99827	0.00330865	0.0313004	-1.70719	POFUT1	protein O-fucosyltransferase 1
16900144	-0.968394	4.01789	-3.9976	0.00331192	0.0313004	-1.70819	IGKV6-21	immunoglobulin kappa variable 6-21 (non-functional)
17114934	1.18466	7.47109	3.99749	0.00331243	0.0313004	-1.70834	CD99L2	CD99 molecule-like 2
16854145	-1.27806	9.16432	-3.99743	0.00331275	0.0313004	-1.70844	ROCK1	Rho-associated, coiled-coil containing protein kinase 1
16713309	0.970888	9.64331	3.99595	0.00332002	0.0313489	-1.71066	FZD8	frizzled class receptor 8
16773348	-0.801886	8.21959	-3.99558	0.00332182	0.0313489	-1.71121	NUP58	nucleoporin 58kDa
16672315	-1.0535	4.75545	-3.9947	0.00332614	0.0313712	-1.71253	CD1A	CD1a molecule
16712658	-0.663164	5.06022	-3.99365	0.00333135	0.0314017	-1.71411	ANKRD26	ankyrin repeat domain 26
17122002	0.625712	5.29719	3.99168	0.00334108	0.0314749	-1.71707	OVOL3	ovo-like zinc finger 3
16963674	-0.879306	5.92963	-3.98979	0.00335042	0.0315442	-1.7199	ZNF141	zinc finger protein 141
17087374	0.972064	6.48792	3.9885	0.00335685	0.0315861	-1.72184	FOXE1	forkhead box E1
16948366	-0.649192	6.36283	-3.98661	0.00336625	0.0316559	-1.72467	TTC14	tetratricopeptide repeat domain 14
16976390	-0.877911	7.49782	-3.98604	0.0033691	0.031664	-1.72553	UBA6	ubiquitin-like modifier activating enzyme 6
16967484	-0.782177	4.34544	-3.98509	0.00337386	0.0316901	-1.72696	SMR3A	submaxillary gland androgen regulated protein 3A
16954431	0.639898	7.89642	3.98468	0.00337593	0.0316908	-1.72758	TUSC2	tumor suppressor candidate 2
16835299	0.957274	7.79055	3.98384	0.0033801	0.0317113	-1.72883	TBKBP1	TBK1 binding protein 1
16982099	-0.787827	8.36948	-3.98268	0.00338596	0.0317476	-1.73058	CFAP97	cilia and flagella associated protein 97
16787947	0.653035	4.948	3.98211	0.00338881	0.0317557	-1.73144	RP11-1070N10.3
17026808	0.786304	8.02223	3.98023	0.00339825	0.0317881	-1.73425	VARS	valyl-tRNA synthetase
17032067	0.786304	8.02223	3.98023	0.00339825	0.0317881	-1.73425	VARS	valyl-tRNA synthetase
17036785	0.786304	8.02223	3.98023	0.00339825	0.0317881	-1.73425	VARS	valyl-tRNA synthetase
16757657	0.8808	7.60319	3.9793	0.00340295	0.0318134	-1.73565	FBXW8	F-box and WD repeat domain containing 8
16761518	-0.915905	4.09405	-3.9788	0.00340546	0.0318182	-1.7364	TAS2R31	taste receptor, type 2, member 31
16974401	0.800618	6.00707	3.97788	0.0034101	0.0318429	-1.73778	NKX3-2	NK3 homeobox 2
17124504	0.650933	8.92366	3.97506	0.0034244	0.0319578	-1.74202	SLC29A4; SLC29A4P1; SLC29A4P2	solute carrier family 29 (equilibrative nucleoside transporter), member 4; solute carrier family 29 (nucleoside transporters), member 4 pseudogene 1; solute carrier family 29 (nucleoside transporters), member 4 pseudogene 2
16968246	-0.948713	8.0565	-3.97428	0.00342837	0.0319761	-1.74319	BMP2K	BMP2 inducible kinase
16915541	0.685146	5.56814	3.97313	0.00343423	0.0319948	-1.74492	CDH4	cadherin 4, type 1, R-cadherin (retinal)
16894979	0.740966	6.43735	3.97145	0.00344281	0.0319948	-1.74744	HS1BP3	HCLS1 binding protein 3
16856133	0.583978	7.14343	3.97137	0.00344319	0.0319948	-1.74756	PQLC1	PQ loop repeat containing 1
17081893	0.817351	6.70462	3.97134	0.00344336	0.0319948	-1.74761	TSNARE1	t-SNARE domain containing 1
16799653	0.728679	5.74611	3.97133	0.00344342	0.0319948	-1.74763	GCHFR	GTP cyclohydrolase I feedback regulator
16785104	-0.735349	4.73796	-3.97106	0.00344481	0.0319948	-1.74803	SYT16	synaptotagmin XVI
16953568	0.734337	8.07717	3.97081	0.00344607	0.0319948	-1.74841	UQCRC1	ubiquinol-cytochrome c reductase core protein I
16895165	-0.781017	7.39874	-3.97044	0.00344798	0.0319948	-1.74896	C2orf44	chromosome 2 open reading frame 44
16923555	0.680268	5.86176	3.97035	0.00344843	0.0319948	-1.7491	AIRE	autoimmune regulator
17104908	-0.884137	6.62631	-3.96861	0.00345736	0.032059	-1.75172	CHIC1	cysteine-rich hydrophobic domain 1
17060224	0.585605	7.43147	3.96747	0.00346322	0.0320754	-1.75343	PDAP1	PDGFA associated protein 1
16909949	0.901983	6.75961	3.96671	0.00346714	0.0320754	-1.75458	HES6	hes family bHLH transcription factor 6
16989332	-1.42299	8.22276	-3.9665	0.00346822	0.0320754	-1.75489	DDX46	DEAD (Asp-Glu-Ala-Asp) box polypeptide 46
16676893	-0.717137	10.0594	-3.96633	0.00346906	0.0320754	-1.75514	CD46	CD46 molecule, complement regulatory protein
17005077	0.625587	7.03281	3.96631	0.00346919	0.0320754	-1.75518	MYLIP	myosin regulatory light chain interacting protein
17114038	0.823249	7.34852	3.96515	0.00347518	0.0321122	-1.75692	ELF4	E74-like factor 4 (ets domain transcription factor)
17086818	0.639319	5.81881	3.96408	0.0034807	0.0321298	-1.75853	FGD3	FYVE, RhoGEF and PH domain containing 3
16740640	1.35394	6.41303	3.96371	0.0034826	0.0321298	-1.75908	C11orf68	chromosome 11 open reading frame 68
16893992	0.573472	7.73111	3.96361	0.00348313	0.0321298	-1.75924	ADI1	acireductone dioxygenase 1
16713144	-0.681109	6.49866	-3.96289	0.00348682	0.03214	-1.76031	ITGB1	integrin, beta 1 (fibronectin receptor, beta polypeptide, antigen CD29 includes MDF2, MSK12)
16721905	0.766813	6.16214	3.96262	0.00348827	0.03214	-1.76073	ADM	adrenomedullin
16873483	1.3079	6.82559	3.96124	0.00349543	0.0321874	-1.76281	IRF2BP1	interferon regulatory factor 2 binding protein 1
16873258	0.792029	5.89553	3.96007	0.00350147	0.0322244	-1.76455	CKM	creatine kinase, muscle
16944386	-0.724045	10.8032	-3.958	0.00351225	0.0322967	-1.76767	TIMMDC1	translocase of inner mitochondrial membrane domain containing 1
16807848	1.26055	8.58954	3.95779	0.00351338	0.0322967	-1.76799	VPS39	vacuolar protein sorting 39 homolog (S. cerevisiae)
16881786	0.57872	8.58466	3.95736	0.00351563	0.0322988	-1.76864	HTRA2	HtrA serine peptidase 2
17071188	-0.668467	8.80477	-3.95613	0.00352203	0.032339	-1.77048	MTDH	metadherin
16987008	-0.833232	7.23576	-3.95465	0.00352981	0.0323918	-1.77272	RASA1	RAS p21 protein activator (GTPase activating protein) 1
16956714	-0.80772	7.46797	-3.95359	0.00353534	0.0324239	-1.7743	DCBLD2	discoidin, CUB and LCCL domain containing 2
16830883	0.691813	5.41628	3.95145	0.00354662	0.0325086	-1.77753	ALOX15B	arachidonate 15-lipoxygenase, type B
16863282	0.77061	7.36739	3.95082	0.00354994	0.0325188	-1.77848	CD3EAP	CD3e molecule, epsilon associated protein
16829690	1.10756	7.22365	3.95	0.00355428	0.0325188	-1.77971	RAP1GAP2	RAP1 GTPase activating protein 2
16849238	0.931422	7.3011	3.94978	0.00355545	0.0325188	-1.78005	RHBDF2	rhomboid 5 homolog 2 (Drosophila)
16855578	-0.636537	10.4166	-3.94927	0.00355813	0.0325188	-1.78081	LMAN1	lectin, mannose-binding, 1
16891101	0.673213	5.63705	3.94877	0.00356078	0.0325188	-1.78156	WNT6	wingless-type MMTV integration site family, member 6
16873495	0.848907	6.07496	3.94871	0.0035611	0.0325188	-1.78166	NOVA2	neuro-oncological ventral antigen 2
17082453	0.907477	7.48162	3.94854	0.003562	0.0325188	-1.78191	OPLAH	5-oxoprolinase (ATP-hydrolysing)
16723662	0.978278	7.65167	3.94694	0.0035705	0.0325777	-1.78432	FJX1	four jointed box 1
16741173	0.926048	7.47687	3.94592	0.00357595	0.0326088	-1.78587	UNC93B1	unc-93 homolog B1 (C. elegans)
16921402	0.633833	7.58208	3.94475	0.00358215	0.0326467	-1.78762	ZNF512B	zinc finger protein 512B
16861093	0.759762	8.2206	3.94414	0.00358543	0.032658	-1.78855	RBM42	RNA binding motif protein 42
16659366	-0.865166	4.34314	-3.94158	0.00359907	0.0327635	-1.7924	PRAMEF12	PRAME family member 12
16896650	-0.696005	8.21403	-3.94055	0.00360459	0.0327756	-1.79395	SRSF7	serine/arginine-rich splicing factor 7
16781945	-1.05994	4.30307	-3.94052	0.00360477	0.0327756	-1.794	TRAV8-7	T cell receptor alpha variable 8-7 (non-functional)
16839294	0.697095	8.40341	3.94001	0.00360749	0.0327756	-1.79476	ABR	active BCR-related
16891990	0.978393	10.407	3.9398	0.00360863	0.0327756	-1.79508	ITM2C	integral membrane protein 2C
16686990	0.739331	6.74721	3.93908	0.00361249	0.0327907	-1.79616	TTC39A	tetratricopeptide repeat domain 39A
16717498	0.95208	8.01125	3.93854	0.00361542	0.0327907	-1.79699	CWF19L1	CWF19-like 1, cell cycle control (S. pombe)
16930598	0.728484	8.46905	3.93812	0.00361765	0.0327907	-1.79761	ZC3H7B	zinc finger CCCH-type containing 7B
16850025	0.582306	6.35231	3.93797	0.00361851	0.0327907	-1.79785	PYCR1	pyrroline-5-carboxylate reductase 1
17102111	0.617942	6.17118	3.93743	0.00362139	0.0327981	-1.79865	PRDX4	peroxiredoxin 4
17099581	0.877653	6.74658	3.93562	0.00363115	0.0328678	-1.80138	SARDH	sarcosine dehydrogenase
17005560	1.12803	10.8573	3.93488	0.00363517	0.0328856	-1.8025	HIST1H4C	histone cluster 1, H4c
16931435	0.908938	6.92233	3.93434	0.00363809	0.0328934	-1.80331	GRAMD4	GRAM domain containing 4
17000079	-0.711384	6.40513	-3.93343	0.00364304	0.0329195	-1.80469	SAR1B	secretion associated, Ras related GTPase 1B
16918589	0.886632	8.72376	3.93269	0.00364705	0.0329371	-1.8058	GSS	glutathione synthetase
16691177	-0.746686	7.9769	-3.93138	0.00365415	0.0329777	-1.80777	TRIM33	tripartite motif containing 33
16968529	-1.14925	8.01733	-3.9311	0.00365568	0.0329777	-1.8082	PTPN13	protein tyrosine phosphatase, non-receptor type 13 (APO-1/CD95 (Fas)-associated phosphatase)
16765558	0.946151	7.88774	3.92997	0.00366184	0.0330123	-1.8099	ITGA5	integrin, alpha 5 (fibronectin receptor, alpha polypeptide)
17099498	1.07354	7.25353	3.92964	0.00366367	0.0330123	-1.81041	SURF1	surfeit 1
17092421	-0.974162	8.49989	-3.92808	0.00367219	0.0330704	-1.81276	MPDZ	multiple PDZ domain protein
16667863	-0.971596	5.10446	-3.9263	0.00368192	0.0331394	-1.81544	AMY1A; AMY1B; AMY1C; AMY2A; AMY2B; AMYP1	amylase, alpha 1A (salivary); amylase, alpha 1B (salivary); amylase, alpha 1C (salivary); amylase, alpha 2A (pancreatic); amylase, alpha 2B (pancreatic); amylase, alpha pseudogene 1
17120758	0.589012	2.28545	3.92564	0.00368559	0.0331536	-1.81645	CFAP54	cilia and flagella associated 54
16741393	0.939581	5.93985	3.92496	0.00368931	0.0331685	-1.81747	FGF19	fibroblast growth factor 19
16994054	0.755215	5.76605	3.92285	0.00370092	0.0332541	-1.82065	IRX4	iroquois homeobox 4
16856307	0.827678	6.26697	3.92222	0.00370438	0.0332665	-1.8216	KISS1R	KISS1 receptor
17088819	-1.14407	4.16149	-3.92156	0.00370804	0.0332806	-1.82259	OR1L4	olfactory receptor, family 1, subfamily L, member 4
17056968	0.729405	6.92579	3.92068	0.00371291	0.0333055	-1.82392	MPLKIP	M-phase specific PLK1 interacting protein
16995551	-1.11868	6.27452	-3.91948	0.00371956	0.0333384	-1.82573	RICTOR	RPTOR independent companion of MTOR, complex 2
17124490	0.790265	9.40295	3.91924	0.0037209	0.0333384	-1.8261	TNRC18; TNRC18P3	trinucleotide repeat containing 18; trinucleotide repeat containing 18 pseudogene 3
16724593	0.664146	7.49538	3.91889	0.00372285	0.0333384	-1.82663	NDUFS3; PTPMT1	NADH dehydrogenase (ubiquinone) Fe-S protein 3, 30kDa (NADH-coenzyme Q reductase); protein tyrosine phosphatase, mitochondrial 1
16829271	0.707529	6.27401	3.91837	0.00372575	0.0333457	-1.82742	CBFA2T3	core-binding factor, runt domain, alpha subunit 2; translocated to, 3
16707551	-0.673443	7.94403	-3.91716	0.00373248	0.0333685	-1.82924	CEP55	centrosomal protein 55kDa
16820339	0.954028	7.17532	3.91657	0.00373576	0.0333685	-1.83013	PSKH1	protein serine kinase H1
16963455	-0.810623	7.99571	-3.91623	0.00373766	0.0333685	-1.83065	DLG1	discs, large homolog 1 (Drosophila)
16849923	0.777885	7.86623	3.91604	0.0037387	0.0333685	-1.83093	FAM195B	family with sequence similarity 195, member B
17116028	0.599873	2.82573	3.91508	0.00374404	0.0333685	-1.83238	TBL1Y	transducin (beta)-like 1, Y-linked
17109716	-0.640823	7.77328	-3.91494	0.00374485	0.0333685	-1.83259	RPS6KA3	ribosomal protein S6 kinase, 90kDa, polypeptide 3
16888912	-0.813358	6.68547	-3.91494	0.00374487	0.0333685	-1.8326	MYO1B	myosin IB
16891132	0.613874	6.88623	3.91491	0.00374503	0.0333685	-1.83264	FAM134A	family with sequence similarity 134, member A
17047411	0.64921	6.54613	3.91327	0.00375416	0.0334208	-1.83511	POR	P450 (cytochrome) oxidoreductase
17039446	0.768957	7.07408	3.91273	0.00375719	0.0334208	-1.83593	GPANK1	G patch domain and ankyrin repeats 1
17041929	0.768957	7.07408	3.91273	0.00375719	0.0334208	-1.83593	GPANK1	G patch domain and ankyrin repeats 1
17113293	-0.965447	6.66728	-3.91181	0.00376238	0.0334483	-1.83732	ACSL4	acyl-CoA synthetase long-chain family member 4
16929562	0.714057	7.63449	3.9112	0.00376582	0.0334602	-1.83825	HMOX1	heme oxygenase 1
16712703	-0.613528	10.1454	-3.9099	0.0037731	0.0335062	-1.8402	YME1L1	YME1-like 1 ATPase
16918496	1.05829	10.5331	3.90643	0.00379274	0.0336619	-1.84546	AHCY	adenosylhomocysteinase
16699706	-0.666335	8.47356	-3.90521	0.00379963	0.0337043	-1.8473	TP53BP2	tumor protein p53 binding protein 2
16858830	1.01922	6.73602	3.90323	0.00381086	0.0337436	-1.85028	IER2	immediate early response 2
16928851	0.644804	5.28381	3.90302	0.00381205	0.0337436	-1.8506	CABP7	calcium binding protein 7
16931237	0.937805	7.96446	3.9028	0.00381335	0.0337436	-1.85095	FBLN1	fibulin 1
16700135	0.868573	8.1464	3.90269	0.00381394	0.0337436	-1.8511	JMJD4	jumonji domain containing 4
16849268	0.628511	5.93981	3.90257	0.00381464	0.0337436	-1.85129	CYGB	cytoglobin
17032175	0.872849	8.2835	3.90095	0.00382389	0.0338067	-1.85374	EHMT2	euchromatic histone-lysine N-methyltransferase 2
16896398	-0.974416	8.03312	-3.9001	0.00382872	0.0338116	-1.85501	HEATR5B	HEAT repeat containing 5B
17099062	0.598477	9.45228	3.89986	0.00383011	0.0338116	-1.85538	ASB6	ankyrin repeat and SOCS box containing 6
16926396	-0.978226	7.71757	-3.89974	0.00383081	0.0338116	-1.85557	KRTAP10-6	keratin associated protein 10-6
16849652	0.874066	7.36376	3.89896	0.00383527	0.0338322	-1.85675	TBC1D16	TBC1 domain family, member 16
17019250	0.608289	6.38402	3.89809	0.00384026	0.0338576	-1.85806	TBCC	tubulin folding cofactor C
16821139	0.71515	7.78426	3.89635	0.00385027	0.0339155	-1.8607	MON1B	MON1 secretory trafficking family member B
16833373	0.94386	7.32775	3.89621	0.00385109	0.0339155	-1.86091	RASL10B	RAS-like, family 10, member B
16856959	0.945418	8.41152	3.89513	0.00385729	0.0339514	-1.86254	FZR1	fizzy/cell division cycle 20 related 1
16841463	0.72448	6.20927	3.89223	0.00387403	0.0340525	-1.86692	ZNF18	zinc finger protein 18
16937252	0.828629	7.65947	3.89191	0.00387589	0.0340525	-1.86741	MTMR14	myotubularin related protein 14
16976734	0.916007	7.74131	3.89177	0.00387671	0.0340525	-1.86762	COX18	COX18 cytochrome c oxidase assembly factor
16886919	-0.678901	8.60735	-3.89115	0.00388031	0.0340525	-1.86856	PSMD14	proteasome 26S subunit, non-ATPase 14
16833802	0.624949	8.78801	3.89095	0.00388147	0.0340525	-1.86887	STARD3	StAR-related lipid transfer (START) domain containing 3
16888512	-0.62809	10.5795	-3.89059	0.00388353	0.0340525	-1.8694	ITGAV	integrin, alpha V
16905175	-0.589311	9.47534	-3.89056	0.00388372	0.0340525	-1.86945	OLA1	Obg-like ATPase 1
16839547	0.834268	7.48092	3.88874	0.0038943	0.0340974	-1.87221	RTN4RL1	reticulon 4 receptor-like 1
16875599	1.08332	7.90013	3.88856	0.00389536	0.0340974	-1.87248	TNNT1	troponin T type 1 (skeletal, slow)
16975803	-1.08927	7.39175	-3.88839	0.00389636	0.0340974	-1.87274	FRYL	FRY-like
17005223	0.922	7.87942	3.88821	0.0038974	0.0340974	-1.87301	ID4	inhibitor of DNA binding 4, dominant negative helix-loop-helix protein
16690294	-0.977063	4.90459	-3.88641	0.0039079	0.0341705	-1.87573	AMY1A; AMY1B; AMY1C; AMY2A; AMY2B; AMYP1	amylase, alpha 1A (salivary); amylase, alpha 1B (salivary); amylase, alpha 1C (salivary); amylase, alpha 2A (pancreatic); amylase, alpha 2B (pancreatic); amylase, alpha pseudogene 1
16797272	0.831692	6.53339	3.88548	0.00391333	0.0341993	-1.87714	NUDT14	nudix (nucleoside diphosphate linked moiety X)-type motif 14
17121810	0.748118	7.44188	3.88371	0.0039237	0.0342712	-1.87982	POLRMT; POLRMTP1	polymerase (RNA) mitochondrial (DNA directed); polymerase (RNA) mitochondrial (DNA directed) pseudogene 1
16900136	-2.51862	6.32416	-3.88269	0.00392971	0.0342898	-1.88137	IGKV1-17	immunoglobulin kappa variable 1-17
17050697	-1.00393	4.83942	-3.88262	0.00393014	0.0342898	-1.88148	CFTR	cystic fibrosis transmembrane conductance regulator (ATP-binding cassette sub-family C, member 7)
17103104	1.14376	9.53664	3.88192	0.00393423	0.0343058	-1.88253	USP11	ubiquitin specific peptidase 11
17076861	0.975838	8.60413	3.88158	0.00393627	0.0343058	-1.88306	CEBPD	CCAAT/enhancer binding protein (C/EBP), delta
16824309	0.627835	6.1178	3.88077	0.003941	0.0343283	-1.88427	ABCC6	ATP-binding cassette, sub-family C (CFTR/MRP), member 6
16983848	-0.883268	6.70724	-3.87861	0.00395381	0.034421	-1.88756	RAI14	retinoic acid induced 14
16916196	1.10276	7.81487	3.87811	0.00395675	0.0344279	-1.88831	TCEA2	transcription elongation factor A (SII), 2
16867115	0.804536	7.82083	3.87771	0.0039591	0.0344295	-1.88891	PIP5K1C	phosphatidylinositol-4-phosphate 5-kinase, type I, gamma
16814303	0.934032	5.69866	3.87654	0.00396607	0.0344713	-1.89069	NHLRC4; PIGQ	NHL repeat containing 4; phosphatidylinositol glycan anchor biosynthesis, class Q
16680362	1.17291	8.16842	3.87578	0.00397056	0.0344915	-1.89183	C1orf233	chromosome 1 open reading frame 233
17017428	0.764296	7.93595	3.87439	0.00397887	0.0345302	-1.89395	VARS	valyl-tRNA synthetase
17008036	0.737373	7.15843	3.87431	0.00397934	0.0345302	-1.89407	C6orf89	chromosome 6 open reading frame 89
16867942	0.565843	6.11246	3.87332	0.00398523	0.0345497	-1.89557	PEX11G	peroxisomal biogenesis factor 11 gamma
17046942	1.09437	5.81493	3.87302	0.003987	0.0345497	-1.89602	VPS37D	vacuolar protein sorting 37 homolog D (S. cerevisiae)
16759324	0.732343	6.50089	3.87284	0.00398809	0.0345497	-1.89629	MMP17	matrix metallopeptidase 17 (membrane-inserted)
16718414	-0.698524	6.5916	-3.87112	0.00399836	0.0345598	-1.8989	GPAM	glycerol-3-phosphate acyltransferase, mitochondrial
16842027	0.772741	9.07907	3.87103	0.00399891	0.0345598	-1.89904	FLII	flightless I actin binding protein
17098911	1.24559	7.11511	3.87023	0.0040037	0.0345598	-1.90025	ZER1	zyg-11 related, cell cycle regulator
16974215	0.62771	6.17942	3.87013	0.00400434	0.0345598	-1.90041	HMX1	H6 family homeobox 1
16815342	0.746048	5.26844	3.86992	0.00400559	0.0345598	-1.90072	MMP25	matrix metallopeptidase 25
16940403	0.562883	8.27875	3.86966	0.00400713	0.0345598	-1.90111	DHX30	DEAH (Asp-Glu-Ala-His) box helicase 30
16775364	0.571397	4.40256	3.86951	0.00400807	0.0345598	-1.90135	KLF5	Kruppel-like factor 5 (intestinal)
16748620	-1.21507	7.61067	-3.86946	0.00400834	0.0345598	-1.90142	ATF7IP	activating transcription factor 7 interacting protein
16725921	0.978367	7.33425	3.86907	0.00401068	0.0345598	-1.90201	TTC9C	tetratricopeptide repeat domain 9C
16761523	-0.808045	2.62623	-3.86903	0.00401092	0.0345598	-1.90207	TAS2R43	taste receptor, type 2, member 43
16834621	0.932402	6.66136	3.86734	0.0040211	0.0346288	-1.90463	ARL4D	ADP-ribosylation factor-like 4D
16825888	0.752603	7.66334	3.86558	0.00403169	0.0346986	-1.9073	ZNF629	zinc finger protein 629
16686839	0.577388	6.16339	3.86527	0.00403356	0.0346986	-1.90776	TRABD2B	TraB domain containing 2B
16840799	1.24838	5.89339	3.86484	0.00403619	0.0347025	-1.90842	ALOX12B	arachidonate 12-lipoxygenase, 12R type
16743527	-0.610735	5.57305	-3.86394	0.00404164	0.0347307	-1.90979	CCDC82	coiled-coil domain containing 82
16921354	0.643444	6.02605	3.86304	0.00404709	0.0347467	-1.91115	ZBTB46	zinc finger and BTB domain containing 46
17051672	-0.900717	7.73383	-3.86291	0.00404786	0.0347467	-1.91135	MKLN1	muskelin 1, intracellular mediator containing kelch motifs
16958236	-0.62751	9.46698	-3.86128	0.00405776	0.0348129	-1.91382	HACD2	3-hydroxyacyl-CoA dehydratase 2
16868752	0.929637	7.0198	3.85975	0.00406712	0.0348699	-1.91615	S1PR5	sphingosine-1-phosphate receptor 5
16866166	-0.721245	6.05254	-3.85931	0.00406978	0.0348699	-1.91681	ZNF587B	zinc finger protein 587B
16877562	0.853897	5.92636	3.85902	0.00407154	0.0348699	-1.91725	GDF7	growth differentiation factor 7
17120924	0.805308	4.70937	3.85808	0.00407728	0.0348699	-1.91867	PCDH8P1	protocadherin 8 pseudogene 1
17122554	0.979107	6.99771	3.858	0.00407782	0.0348699	-1.91881	AHCYP4	adenosylhomocysteinase pseudogene 4
16790659	0.616312	9.96554	3.85788	0.00407852	0.0348699	-1.91898	PSMB5	proteasome subunit beta 5
16857608	1.32312	9.75817	3.85769	0.0040797	0.0348699	-1.91928	ZNF358	zinc finger protein 358
16681477	0.897074	8.2923	3.85634	0.00408797	0.0349218	-1.92132	CLSTN1	calsyntenin 1
16869023	0.77282	5.49128	3.85544	0.00409349	0.0349367	-1.92269	ACP5	acid phosphatase 5, tartrate resistant
17000129	-0.651427	7.0423	-3.85534	0.00409409	0.0349367	-1.92284	H2AFY	H2A histone family, member Y
16839277	0.604031	9.75508	3.8536	0.00410477	0.0349731	-1.92547	NXN	nucleoredoxin
17058499	0.694993	7.28832	3.85359	0.00410484	0.0349731	-1.92549	TBL2	transducin (beta)-like 2
16839038	0.945425	6.84046	3.85358	0.00410494	0.0349731	-1.92552	UTS2R	urotensin 2 receptor
16836735	1.19073	8.94513	3.85255	0.00411128	0.0350085	-1.92708	TBX2	T-box 2
17120692	-1.17452	3.96381	-3.8515	0.00411775	0.0350309	-1.92867	OVOS2; RP11-726G1.1
16837308	0.995896	6.17949	3.85141	0.00411831	0.0350309	-1.92881	ARSG	arylsulfatase G
17040166	0.74379	6.34908	3.85102	0.00412074	0.0350329	-1.9294	WDR46	WD repeat domain 46
17049443	0.566487	8.13666	3.85056	0.00412354	0.035038	-1.93009	GNB2	guanine nucleotide binding protein (G protein), beta polypeptide 2
16987914	-1.03843	8.78442	-3.8495	0.0041301	0.03507	-1.9317	WDR36	WD repeat domain 36
16870269	1.40701	8.32532	3.84902	0.00413312	0.03507	-1.93244	INSL3	insulin-like 3 (Leydig cell)
17090103	0.7486	5.89522	3.84782	0.00414059	0.03507	-1.93427	PRRX2	paired related homeobox 2
16748888	-0.746704	5.39099	-3.84774	0.00414104	0.03507	-1.93438	PLEKHA5	pleckstrin homology domain containing, family A member 5
16696120	-0.989851	4.9291	-3.84761	0.00414187	0.03507	-1.93458	DPT	dermatopontin
16789634	0.905242	7.15421	3.84749	0.00414261	0.03507	-1.93476	PACS2	phosphofurin acidic cluster sorting protein 2
16780092	0.661075	3.99539	3.84729	0.00414383	0.03507	-1.93506	SLITRK1	SLIT and NTRK-like family, member 1
17010419	-0.657297	7.96567	-3.84712	0.00414489	0.03507	-1.93532	SENP6	SUMO1/sentrin specific peptidase 6
16815052	0.72729	6.36586	3.84553	0.0041548	0.0351351	-1.93773	DNASE1L2	deoxyribonuclease I-like 2
17087813	-0.746156	4.44184	-3.8433	0.00416876	0.0352345	-1.94113	FSD1L	fibronectin type III and SPRY domain containing 1-like
16877007	1.33181	7.99329	3.84242	0.00417425	0.0352623	-1.94246	KLF11	Kruppel-like factor 11
16820289	0.859394	6.3454	3.84024	0.00418797	0.035345	-1.94578	NUTF2	nuclear transport factor 2
16660182	0.554775	5.62671	3.83995	0.00418976	0.035345	-1.94621	PAX7	paired box 7
17008720	0.836077	5.73403	3.8398	0.0041907	0.035345	-1.94644	GNMT	glycine N-methyltransferase
16959441	0.628261	6.89264	3.83944	0.00419297	0.0353455	-1.94698	AMOTL2	angiomotin like 2
16880712	1.31361	8.97533	3.83859	0.00419836	0.0353723	-1.94829	SLC1A4	solute carrier family 1 (glutamate/neutral amino acid transporter), member 4
16815721	0.858102	7.67779	3.83786	0.00420295	0.0353922	-1.94939	METTL22	methyltransferase like 22
16940965	1.23756	8.49388	3.83714	0.00420752	0.035412	-1.95049	SLC38A3	solute carrier family 38, member 3
16909567	1.10751	7.44281	3.83665	0.00421058	0.0354185	-1.95123	ECEL1	endothelin converting enzyme-like 1
16798624	0.726875	6.51313	3.83601	0.00421464	0.0354185	-1.9522	APBA2	amyloid beta (A4) precursor protein-binding, family A, member 2
16849720	0.87504	6.35965	3.83596	0.00421495	0.0354185	-1.95228	AATK	apoptosis-associated tyrosine kinase
17125260	-0.840955	7.6387	-3.83551	0.00421782	0.035424	-1.95296	BMS1P10	BMS1 ribosome biogenesis factor pseudogene 10
16885135	0.843162	5.63318	3.83443	0.00422469	0.0354263	-1.95461	INHBB	inhibin, beta B
17049522	0.947111	6.05165	3.83414	0.00422651	0.0354263	-1.95505	SLC12A9	solute carrier family 12, member 9
16791873	-0.673953	8.19464	-3.834	0.00422743	0.0354263	-1.95526	SNX6	sorting nexin 6
16741399	0.629283	5.73151	3.8338	0.00422866	0.0354263	-1.95556	FGF4	fibroblast growth factor 4
16713264	-0.783201	7.7092	-3.8331	0.00423313	0.0354263	-1.95663	CUL2	cullin 2
16822383	0.591743	5.35102	3.83278	0.00423519	0.0354263	-1.95712	RGS11	regulator of G-protein signaling 11
16844872	1.50637	7.19406	3.83272	0.00423557	0.0354263	-1.95721	JUP	junction plakoglobin
16839757	0.766193	8.67413	3.83256	0.00423659	0.0354263	-1.95745	RP11-235E17.2; SHPK	; sedoheptulokinase
16734902	-0.650114	5.13377	-3.83199	0.00424022	0.0354263	-1.95832	OR51I1	olfactory receptor, family 51, subfamily I, member 1
17057035	-0.808225	10.5151	-3.83197	0.00424031	0.0354263	-1.95834	PSMA2; RP11-111K18.1	; proteasome subunit alpha 2
16949365	-0.987328	8.25693	-3.83003	0.0042527	0.0355112	-1.9613	EIF4A2	eukaryotic translation initiation factor 4A2
17009262	-0.780588	8.52251	-3.82855	0.0042622	0.035553	-1.96355	CDC5L	cell division cycle 5-like
16730021	0.672369	5.95512	3.82795	0.00426605	0.035553	-1.96447	MTNR1B	melatonin receptor 1B
17081665	1.19143	7.04391	3.82777	0.00426721	0.035553	-1.96474	TRAPPC9	trafficking protein particle complex 9
17100087	0.592611	7.66265	3.82756	0.00426854	0.035553	-1.96506	AGPAT2	1-acylglycerol-3-phosphate O-acyltransferase 2
16837571	0.658115	5.66007	3.82751	0.00426886	0.035553	-1.96513	GPRC5C	G protein-coupled receptor, class C, group 5, member C
17042143	0.901718	8.79383	3.82618	0.00427743	0.0356058	-1.96716	EHMT2	euchromatic histone-lysine N-methyltransferase 2
16764564	-0.795783	7.53281	-3.82557	0.00428132	0.0356196	-1.96808	LIMA1	LIM domain and actin binding 1
16834931	1.02313	7.23867	3.82451	0.00428816	0.0356346	-1.9697	FMNL1	formin-like 1
16786587	0.839845	6.37212	3.82345	0.00429502	0.0356346	-1.97131	FOS	FBJ murine osteosarcoma viral oncogene homolog
16821654	0.673551	5.89917	3.82285	0.00429892	0.0356346	-1.97223	FOXF1	forkhead box F1
16866221	1.01089	6.99678	3.8228	0.00429921	0.0356346	-1.9723	ZNF274	zinc finger protein 274
16947626	-0.847314	6.99427	-3.82271	0.00429979	0.0356346	-1.97244	NMD3	NMD3 ribosome export adaptor
17060983	0.666064	6.62832	3.82262	0.00430038	0.0356346	-1.97257	POLR2J	polymerase (RNA) II (DNA directed) polypeptide J, 13.3kDa
16889346	-1.09609	9.02893	-3.8226	0.00430049	0.0356346	-1.9726	BZW1	basic leucine zipper and W2 domains 1
16924305	-0.68122	6.38115	-3.82221	0.00430302	0.0356346	-1.9732	BTG3	BTG family, member 3
16896672	-0.549801	6.21721	-3.82218	0.00430323	0.0356346	-1.97324	DHX57	DEAH (Asp-Glu-Ala-Asp/His) box polypeptide 57
16873391	0.802552	7.50008	3.82134	0.00430868	0.0356467	-1.97452	SNRPD2	small nuclear ribonucleoprotein D2 polypeptide 16.5kDa
16933774	1.00603	7.62189	3.82112	0.00431008	0.0356467	-1.97485	GATSL3; RP1-130H16.18	; GATS protein-like 3
16729290	0.688622	7.78472	3.82092	0.00431139	0.0356467	-1.97516	TSKU	tsukushi, small leucine rich proteoglycan
16988301	-0.848462	6.29972	-3.81959	0.00432	0.0356993	-1.97718	DMXL1	Dmx-like 1
16859213	-0.80893	4.68653	-3.81874	0.00432558	0.0357167	-1.97848	OR10H4	olfactory receptor, family 10, subfamily H, member 4
16678114	0.939763	9.14821	3.81847	0.0043273	0.0357167	-1.97889	EPHX1	epoxide hydrolase 1, microsomal (xenobiotic)
17058891	0.816831	7.03909	3.81798	0.0043305	0.0357167	-1.97963	STYXL1	serine/threonine/tyrosine interacting-like 1
16785631	-0.866777	7.66534	-3.8179	0.00433107	0.0357167	-1.97977	EIF2S1	eukaryotic translation initiation factor 2, subunit 1 alpha, 35kDa
17013197	-0.80217	5.60736	-3.81708	0.00433636	0.0357352	-1.981	PEX3	peroxisomal biogenesis factor 3
16984141	-0.634906	7.01239	-3.81678	0.00433836	0.0357352	-1.98147	WDR70	WD repeat domain 70
16868762	0.583297	7.35789	3.81652	0.00434003	0.0357352	-1.98186	KRI1	KRI1 homolog
17060787	0.748576	6.79508	3.81558	0.00434621	0.0357676	-1.9833	UFSP1	UFM1-specific peptidase 1 (non-functional)
16875323	0.773701	7.34738	3.81493	0.00435044	0.035784	-1.98428	MBOAT7	membrane bound O-acyltransferase domain containing 7
16822928	0.763457	6.01754	3.81338	0.0043606	0.0358375	-1.98664	NOXO1	NADPH oxidase organizer 1
16737029	-0.691449	4.57857	-3.81317	0.00436198	0.0358375	-1.98696	IMMP1L	inner mitochondrial membrane peptidase subunit 1
16778959	-0.898768	6.33702	-3.81268	0.00436521	0.0358375	-1.98771	SUCLA2	succinate-CoA ligase, ADP-forming, beta subunit
16860834	0.956379	9.35349	3.81257	0.00436594	0.0358375	-1.98788	GRAMD1A	GRAM domain containing 1A
16848961	0.591069	7.47585	3.81158	0.00437243	0.0358644	-1.98938	TRIM65	tripartite motif containing 65
16965041	-1.22591	3.84612	-3.81135	0.00437399	0.0358644	-1.98974	DEFB131	defensin, beta 131
16911283	-0.87747	5.74045	-3.81105	0.00437596	0.0358644	-1.9902	PLCB1	phospholipase C, beta 1 (phosphoinositide-specific)
16696270	-0.750931	5.84087	-3.80916	0.00438839	0.0359359	-1.99307	METTL18	methyltransferase like 18
17049090	0.853699	7.70914	3.80896	0.00438971	0.0359359	-1.99337	ZSCAN21	zinc finger and SCAN domain containing 21
17008595	-0.759765	8.81634	-3.80791	0.00439666	0.0359359	-1.99497	UBR2	ubiquitin protein ligase E3 component n-recognin 2
17008092	0.669497	6.55128	3.8078	0.00439738	0.0359359	-1.99514	PIM1	Pim-1 proto-oncogene, serine/threonine kinase
17043258	1.12018	7.59736	3.80714	0.00440179	0.0359359	-1.99615	SLC29A4	solute carrier family 29 (equilibrative nucleoside transporter), member 4
16734956	-0.91386	3.65939	-3.80709	0.00440212	0.0359359	-1.99623	OR52N1	olfactory receptor, family 52, subfamily N, member 1
17102279	-0.840571	4.1478	-3.80701	0.00440263	0.0359359	-1.99634	MAGEB18	melanoma antigen family B18
16695572	-0.830547	9.48905	-3.807	0.0044027	0.0359359	-1.99636	PFDN2	prefoldin subunit 2
16888751	-1.01803	2.75031	-3.80638	0.00440684	0.0359513	-1.99731	Y_RNA	Y RNA
16751687	0.631154	6.78702	3.80392	0.00442322	0.0360664	-2.00106	ZNF740	zinc finger protein 740
16858417	0.564149	6.54155	3.80303	0.00442911	0.036096	-2.00241	C19orf80	chromosome 19 open reading frame 80
16719515	-1.46733	9.61098	-3.80174	0.00443774	0.0361479	-2.00438	MKI67	marker of proliferation Ki-67
16742671	-0.706801	8.02678	-3.79964	0.0044518	0.0362257	-2.00758	NARS2	asparaginyl-tRNA synthetase 2, mitochondrial (putative)
17064888	0.843663	6.25573	3.79964	0.00445184	0.0362257	-2.00759	MNX1	motor neuron and pancreas homeobox 1
16866794	0.601457	8.56806	3.7984	0.00446013	0.0362747	-2.00947	REXO1	REX1, RNA exonuclease 1 homolog
16815498	1.36645	8.24499	3.7969	0.00447024	0.0363383	-2.01176	GLIS2	GLIS family zinc finger 2
16988376	-0.680491	8.5404	-3.79568	0.00447847	0.0363819	-2.01362	HSD17B4	hydroxysteroid (17-beta) dehydrogenase 4
17043230	0.867592	6.46754	3.79543	0.00448016	0.0363819	-2.014	WIPI2	WD repeat domain, phosphoinositide interacting 2
17003558	-1.01482	5.35347	-3.7946	0.00448582	0.0364025	-2.01528	CLK4	CDC-like kinase 4
16866650	1.08476	9.78513	3.79438	0.00448726	0.0364025	-2.0156	GAMT	guanidinoacetate N-methyltransferase
16812215	0.880392	6.62144	3.79333	0.00449439	0.0364306	-2.01721	ADAMTS7	ADAM metallopeptidase with thrombospondin type 1 motif, 7
16819224	0.759262	4.43927	3.7932	0.00449529	0.0364306	-2.01741	MT1M	metallothionein 1M
17113684	0.749505	3.13825	3.79276	0.00449824	0.0364353	-2.01807	RHOXF1	Rhox homeobox family, member 1
16733920	0.790975	8.19917	3.79244	0.00450044	0.0364353	-2.01857	RNH1	ribonuclease/angiogenin inhibitor 1
16698262	0.830017	6.88598	3.7895	0.00452043	0.0365779	-2.02305	ETNK2	ethanolamine kinase 2
16738283	0.800667	4.35982	3.78918	0.00452264	0.0365779	-2.02354	FOLH1	folate hydrolase (prostate-specific membrane antigen) 1
16856906	0.67096	6.00846	3.78826	0.00452892	0.0365946	-2.02494	S1PR4	sphingosine-1-phosphate receptor 4
16682098	0.752312	7.70926	3.7882	0.0045293	0.0365946	-2.02503	EPHA2	EPH receptor A2
16995809	-0.710052	6.89243	-3.78772	0.00453261	0.0366029	-2.02577	OXCT1	3-oxoacid CoA transferase 1
16720916	0.545078	6.55608	3.78721	0.00453607	0.0366123	-2.02654	TSSC4	tumor suppressing subtransferable candidate 4
16911026	0.910858	6.14587	3.78683	0.00453872	0.0366151	-2.02713	HSPA12B	heat shock 70kD protein 12B
16959112	-0.698608	8.36462	-3.78586	0.00454531	0.0366395	-2.0286	PIK3R4	phosphoinositide-3-kinase, regulatory subunit 4
17003858	0.650042	6.95905	3.78558	0.00454729	0.0366395	-2.02904	RNF130	ring finger protein 130
16822707	0.818868	5.78845	3.7853	0.00454917	0.0366395	-2.02946	CCDC154	coiled-coil domain containing 154
17121334	0.767077	6.96413	3.78505	0.00455093	0.0366395	-2.02985	HBM; HBZ; HBZP1	hemoglobin, mu; hemoglobin, zeta; hemoglobin, zeta pseudogene 1
16720987	0.73521	4.61347	3.78462	0.00455389	0.0366448	-2.0305	CTC-343N3.1
17083093	0.581701	5.52639	3.78337	0.00456245	0.0366952	-2.0324	DMRT1	doublesex and mab-3 related transcription factor 1
17124714	0.629565	5.01547	3.7828	0.0045664	0.0367055	-2.03328	GUSBP12	glucuronidase, beta pseudogene 12
16740495	0.682297	9.31131	3.78252	0.00456834	0.0367055	-2.03371	RELA	v-rel avian reticuloendotheliosis viral oncogene homolog A
16878414	-1.60561	3.41026	-3.78125	0.00457708	0.0367573	-2.03564	MRPL33	mitochondrial ribosomal protein L33
17124702	-0.847217	4.05224	-3.78085	0.00457986	0.036761	-2.03625	SEPT7P2	septin 7 pseudogene 2
16824681	-0.678486	6.98538	-3.78013	0.00458487	0.0367828	-2.03736	THUMPD1	THUMP domain containing 1
16867910	-0.570861	5.23919	-3.77944	0.00458963	0.0368024	-2.03841	MBD3L2; MBD3L3; MBD3L4; MBD3L5	methyl-CpG binding domain protein 3-like 2; methyl-CpG binding domain protein 3-like 3; methyl-CpG binding domain protein 3-like 4; methyl-CpG binding domain protein 3-like 5
16715088	0.61328	5.45047	3.77864	0.00459518	0.0368155	-2.03963	AIFM2	apoptosis-inducing factor, mitochondrion-associated, 2
16856168	-1.94777	3.36113	-3.77854	0.00459588	0.0368155	-2.03979	OR4F17	olfactory receptor, family 4, subfamily F, member 17
16875026	-0.604165	4.32195	-3.77686	0.00460752	0.0368736	-2.04234	ZNF616	zinc finger protein 616
16909491	-0.657746	8.58939	-3.77683	0.00460775	0.0368736	-2.0424	NCL	nucleolin
16796607	-0.634585	9.35042	-3.77406	0.00462704	0.036972	-2.04662	SETD3	SET domain containing 3
16869911	0.666426	5.31056	3.77379	0.00462899	0.036972	-2.04704	PGLYRP2	peptidoglycan recognition protein 2
17045425	1.03239	7.06483	3.77376	0.00462918	0.036972	-2.04709	SUGCT	succinyl-CoA:glutarate-CoA transferase
17090373	0.701558	8.78344	3.77363	0.00463009	0.036972	-2.04728	ABL1	ABL proto-oncogene 1, non-receptor tyrosine kinase
16837820	0.908873	7.02989	3.77327	0.0046326	0.036972	-2.04783	LLGL2	lethal giant larvae homolog 2 (Drosophila)
17106511	0.604502	5.11082	3.77308	0.00463396	0.036972	-2.04813	ZCCHC12	zinc finger, CCHC domain containing 12
[truncated: 13,950 more rows]

## Sheet: Comparison 1 Genelist
Upregulated								Downregulated
probe	logFold Change	Fold Change	P.Value	adj.P.Val	Gene Symbol	Description		probe	logFold Change	Fold Change	P.Value	adj.P.Val	Gene Symbol	Description
16857905	1.69499	3.23774	0.00297364	0.0300549	MARCH2	membrane-associated ring finger (C3HC4) 2, E3 ubiquitin protein ligase		17045144	-1.08798	-2.12576	0.000487452	0.0144568	SEP7	septin 7
16870165	1.15819	2.23177	0.00111904	0.0197038	ABHD8	abhydrolase domain containing 8		16968051	-1.20492	-2.30524	0.000241186	0.0112367	SEP11	septin 11
16866709	1.66437	3.16975	2.04018e-05	0.00470347	AC005943.2; MBD3	; methyl-CpG binding domain protein 3		16981444	-1.17354	-2.25565	0.000845748	0.0173634	AADAT	aminoadipate aminotransferase
16818083	1.51933	2.86658	0.00817736	0.0488308	AC135048.13; ORAI3	; ORAI calcium release-activated calcium modulator 3		16971139	-1.36523	-2.57618	3.30901e-05	0.00573646	ABCE1	ATP-binding cassette, sub-family E (OABP), member 1
16757990	1.74182	3.34457	9.30642e-06	0.00470347	ACADS	acyl-CoA dehydrogenase, C-2 to C-3 short chain		17123096	-1.15964	-2.23402	0.000104801	0.00844175	AC007731.1; FAM230A	; family with sequence similarity 230, member A
16712035	1.70037	3.24984	0.000179523	0.0100463	ACBD7	acyl-CoA binding domain containing 7		17065047	-1.46192	-2.75475	0.000504	0.0145888	AC011043.1	uncharacterized protein LOC389831
16930635	1.00536	2.00745	0.000249521	0.0113664	ACO2	aconitase 2, mitochondrial		17080686	-1.82232	-3.53651	0.000667515	0.0161476	AC016405.1
16900783	1.23136	2.34789	0.00594032	0.0416394	ACTR1B	ARP1 actin-related protein 1 homolog B, centractin beta (yeast)		16808717	-1.9125	-3.76462	0.000782928	0.0169126	AC066615.1
16919466	1.12751	2.18481	0.000225777	0.0110798	ADA	adenosine deaminase		16797694	-1.692	-3.23104	0.00160047	0.0229964	AC171558.2; OR4M1; OR4M2; RP11-294C11.1	; Olfactory receptor 4M2 ; olfactory receptor, family 4, subfamily M, member 1; olfactory receptor, family 4, subfamily M, member 2
16662525	1.04484	2.06313	0.000118173	0.00876623	ADPRHL2	ADP-ribosylhydrolase like 2		16670270	-1.416	-2.66844	0.00528652	0.0393994	AC243756.1; PPIAL4A; PPIAL4C; PPIAL4D; PPIAL4E; PPIAL4F; PPIAL4G	; peptidylprolyl isomerase A (cyclophilin A)-like 4A; peptidylprolyl isomerase A (cyclophilin A)-like 4C; peptidylprolyl isomerase A (cyclophilin A)-like 4D; peptidylprolyl isomerase A (cyclophilin A)-like 4E; peptidylprolyl isomerase A (cyclophilin A)-like 4F; peptidylprolyl isomerase A (cyclophilin A)-like 4G
16918496	1.05829	2.08245	0.00379274	0.0336619	AHCY	adenosylhomocysteinase		16704909	-1.12424	-2.17987	0.000220914	0.0110229	AGAP6	ArfGAP with GTPase domain, ankyrin repeat and PH domain 6
16797196	1.05653	2.07992	0.00559472	0.040504	AHNAK2	AHNAK nucleoprotein 2		16667546	-1.01174	-2.01635	0.00468253	0.037155	AGL	amylo-alpha-1, 6-glucosidase, 4-alpha-glucanotransferase
16727908	1.03068	2.04299	0.0026403	0.0286368	AIP	aryl hydrocarbon receptor interacting protein		16888047	-1.20838	-2.31078	6.80952e-05	0.00754202	AGPS	alkylglycerone phosphate synthase
17094893	1.43841	2.71022	8.40403e-05	0.00803227	ALDH1A1	aldehyde dehydrogenase 1 family, member A1		16774362	-1.19849	-2.29499	0.000294325	0.0120134	AKAP11	A kinase (PRKA) anchor protein 11
16958532	1.16898	2.24852	0.000533304	0.01487	ALG1L	ALG1, chitobiosyldiphosphodolichol beta-mannosyltransferase-like		17048246	-1.14538	-2.21204	0.00465447	0.037043	AKAP9	A kinase (PRKA) anchor protein 9
17060976	1.07929	2.11299	0.000219307	0.0110229	ALKBH4	alkB homolog 4, lysine demthylase		16881514	-1.03009	-2.04215	0.000661308	0.0160781	ALMS1	Alstrom syndrome protein 1
16857438	1.83713	3.57299	0.00037379	0.0132763	ALKBH7	alkB homolog 7		16667881	-1.41172	-2.66055	0.00145375	0.0221662	AMY1A; AMY1B; AMY1C; AMY2A; AMY2B; AMYP1	amylase, alpha 1A (salivary); amylase, alpha 1B (salivary); amylase, alpha 1C (salivary); amylase, alpha 2A (pancreatic); amylase, alpha 2B (pancreatic); amylase, alpha pseudogene 1
16840799	1.24838	2.37574	0.00403619	0.0347025	ALOX12B	arachidonate 12-lipoxygenase, 12R type		16850865	-1.11087	-2.15976	0.00136822	0.0217565	ANKRD12	ankyrin repeat domain 12
16711464	1.08386	2.1197	0.00673192	0.044003	ANKRD16	ankyrin repeat domain 16		17122204	-1.68672	-3.21924	4.9343e-05	0.00650604	ANKRD36; ANKRD36B; ANKRD36BP2; ANKRD36C	ankyrin repeat domain 36; ankyrin repeat domain 36B; ankyrin repeat domain 36B pseudogene 2; ankyrin repeat domain 36C
16948738	1.12167	2.17598	0.000230284	0.0111635	AP2M1	adaptor-related protein complex 2, mu 1 subunit		16900737	-2.10739	-4.30912	1.48415e-06	0.00351955	ANKRD36B	ankyrin repeat domain 36B
17049120	1.00963	2.01339	0.000279309	0.0118476	AP4M1	adaptor-related protein complex 4, mu 1 subunit		17122210	-2.12911	-4.37447	0.000849173	0.0173634	ANKRD36BP2	ankyrin repeat domain 36B pseudogene 2
16911070	1.1608	2.23581	0.000139914	0.00937601	AP5S1	adaptor-related protein complex 5, sigma 1 subunit		17045198	-1.63216	-3.09978	0.00148943	0.0222834	ANLN	anillin actin binding protein
17043157	1.08118	2.11576	0.00124555	0.0208511	AP5Z1; FOXK1	adaptor-related protein complex 5, zeta 1 subunit; forkhead box K1		17085901	-1.01545	-2.02153	0.00277743	0.0291046	ANXA1	annexin A1
16863124	1.29589	2.45528	0.0015164	0.0224352	APOC1	apolipoprotein C-I		17077921	-1.12876	-2.18671	0.000120606	0.00878333	ARFGEF1	ADP-ribosylation factor guanine nucleotide-exchange factor 1 (brefeldin A-inhibited)
17048879	1.10726	2.15436	0.000359868	0.0131339	ARPC1B	actin related protein 2/3 complex, subunit 1B, 41kDa		16798919	-1.34763	-2.54494	6.98152e-05	0.00767919	ARHGAP11A	Rho GTPase activating protein 11A
17116730	1.08035	2.11455	0.00046362	0.0141129	ASMTL	acetylserotonin O-methyltransferase-like		16730429	-1.29661	-2.45651	0.00285273	0.0296073	ARHGAP42	Rho GTPase activating protein 42
16858687	1.33753	2.52719	9.17703e-05	0.00817678	ASNA1	arsA arsenite transporter, ATP-binding, homolog 1 (bacterial)		16783215	-1.01076	-2.01497	0.0028684	0.0297259	ARHGAP5	Rho GTPase activating protein 5
16839887	1.08162	2.11641	0.00292378	0.0299495	ATP2A3	ATPase, Ca++ transporting, ubiquitous		16987361	-1.16387	-2.24058	0.00115416	0.0199173	ARSK	arylsulfatase family, member K
16657680	1.01379	2.01921	0.000261216	0.0114851	B3GALT6	UDP-Gal:betaGal beta 1,3-galactosyltransferase polypeptide 6		17022035	-1.11145	-2.16063	0.00141783	0.0220399	ASCC3	activating signal cointegrator 1 complex subunit 3
16739872	1.03296	2.04621	0.000496969	0.0144746	BAD	BCL2-associated agonist of cell death		16888708	-1.06693	-2.09498	0.000130411	0.00924408	ASNSD1	asparagine synthetase domain containing 1
17018274	1.50465	2.83755	7.31146e-06	0.00470347	BAK1	BCL2-antagonist/killer 1		16697544	-1.96619	-3.90735	0.000155885	0.00957794	ASPM	abnormal spindle microtubule assembly
17095991	1.19414	2.28809	5.18792e-05	0.00655063	BARX1	BARX homeobox 1		16762573	-1.38969	-2.62023	3.56127e-05	0.00600721	ASUN	asunder spermatogenesis regulator
16836697	1.14134	2.20586	0.00187051	0.0245524	BCAS3	breast carcinoma amplified sequence 3		17080749	-1.00962	-2.01339	0.00850101	0.0499936	ATAD2	ATPase family, AAA domain containing 2
16862504	1.24604	2.3719	0.00572398	0.040927	BCKDHA; CTC-435M10.3	; branched chain keto acid dehydrogenase E1, alpha polypeptide		16832852	-1.56689	-2.96265	1.62075e-05	0.00470347	ATAD5	ATPase family, AAA domain containing 5
16689060	1.20753	2.30943	0.00109111	0.0194873	BCL10	B-cell CLL/lymphoma 10		16748620	-1.21507	-2.32153	0.00400834	0.0345598	ATF7IP	activating transcription factor 7 interacting protein
16829518	1.08979	2.12844	0.000518611	0.0147729	BHLHA9	basic helix-loop-helix family, member a9		16665475	-1.19601	-2.29105	0.000357633	0.0131124	ATG4C	autophagy related 4C, cysteine peptidase
16964743	1.04497	2.06332	0.00055645	0.0151513	BLOC1S4	biogenesis of lysosomal organelles complex-1, subunit 4, cappuccino		16791909	-1.49217	-2.81312	0.000178277	0.0100386	BAZ1A	bromodomain adjacent to zinc finger domain, 1A
16872452	1.53627	2.90044	0.000865312	0.0175138	BLVRB	biliverdin reductase B		16985852	-1.43178	-2.69779	6.75414e-05	0.00754202	BDP1	B double prime 1, subunit of RNA polymerase III transcription initiation factor IIIB
16893531	1.1139	2.1643	8.38642e-05	0.00803227	BOK	BCL2-related ovarian killer		16730540	-1.37998	-2.60265	0.000471542	0.0142436	BIRC2	baculoviral IAP repeat containing 2
16740640	1.35394	2.55609	0.0034826	0.0321298	C11orf68	chromosome 11 open reading frame 68		16804902	-1.0773	-2.11009	0.000811665	0.0171469	BLM	Bloom syndrome, RecQ helicase-like
16830189	1.00436	2.00605	0.00174968	0.0240152	C17orf100	chromosome 17 open reading frame 100		16673544	-2.37329	-5.18121	6.21577e-07	0.00351955	BLZF1	basic leucine zipper nuclear factor 1
16843981	1.02469	2.03452	0.00321125	0.0309991	C17orf96	chromosome 17 open reading frame 96		16889636	-1.11409	-2.16459	0.00100509	0.0188812	BMPR2	bone morphogenetic protein receptor, type II (serine/threonine kinase)
16829476	1.101	2.14504	0.00121332	0.0205488	C17orf97	chromosome 17 open reading frame 97		16837230	-1.15898	-2.23299	0.000297585	0.0120768	BPTF	bromodomain PHD finger transcription factor
16858339	1.18924	2.28033	0.000818844	0.0171549	C19orf52	chromosome 19 open reading frame 52		16773840	-1.39742	-2.6343	0.000157481	0.00957794	BRCA2	breast cancer 2, early onset
16662676	1.17105	2.25176	0.000711839	0.0165206	C1orf122	chromosome 1 open reading frame 122		17108546	-1.42122	-2.67813	0.000164035	0.00972355	BRCC3	BRCA1/BRCA2-containing complex, subunit 3
16680362	1.17291	2.25465	0.00397056	0.0344915	C1orf233	chromosome 1 open reading frame 233		17112376	-1.63424	-3.10424	0.000111752	0.00859718	BRWD3	bromodomain and WD repeat domain containing 3
16845812	1.26311	2.40013	0.000458827	0.0141129	C1QL1	complement component 1, q subcomponent-like 1		16889346	-1.09609	-2.13775	0.00430049	0.0356346	BZW1	basic leucine zipper and W2 domains 1
16867784	1.32986	2.51379	0.00175525	0.0240709	C3	complement component 3		16707944	-1.20624	-2.30735	8.94488e-05	0.00817101	C10orf12	chromosome 10 open reading frame 12
17082817	1.04226	2.05945	0.00307483	0.0304788	C8orf82	chromosome 8 open reading frame 82		16675174	-1.17997	-2.26572	0.00010112	0.00842817	C1orf27	chromosome 1 open reading frame 27
17090660	1.19227	2.28511	0.000289356	0.0120088	C9orf9	chromosome 9 open reading frame 9		16675673	-1.41549	-2.6675	1.92419e-05	0.00470347	CAMSAP2	calmodulin regulated spectrin-associated protein family, member 2
16874012	1.0487	2.06866	0.00290848	0.0298887	CA11	carbonic anhydrase XI		16799598	-1.92398	-3.79468	7.85544e-05	0.00792952	CASC5	cancer susceptibility candidate 5
16962208	1.20849	2.31096	0.00254942	0.0281898	CAMK2N2	calcium/calmodulin-dependent protein kinase II inhibitor 2		16982011	-1.04419	-2.06221	0.00141374	0.0220399	CASP3	caspase 3, apoptosis-related cysteine peptidase
17099893	1.41207	2.66118	1.80425e-05	0.00470347	CARD9	caspase recruitment domain family, member 9		16897719	-1.93129	-3.81397	1.61139e-05	0.00470347	CCDC88A	coiled-coil domain containing 88A
16826791	1.13723	2.19958	0.00134511	0.0216357	CCDC102A	coiled-coil domain containing 102A		16816479	-1.8816	-3.68483	4.21899e-05	0.00628865	CCP110	centriolar coiled coil protein 110kDa
16953993	1.66577	3.17284	1.43979e-05	0.00470347	CCDC71	coiled-coil domain containing 71		16672315	-1.0535	-2.07556	0.00332614	0.0313712	CD1A	CD1a molecule
17061582	1.18792	2.27824	0.000215221	0.0108861	CCDC71L	coiled-coil domain containing 71-like		16700074	-1.32831	-2.51109	0.000202606	0.0106999	CDC42BPA	CDC42 binding protein kinase alpha (DMPK-like)
16863568	1.08771	2.12536	0.000284014	0.0118891	CCDC9	coiled-coil domain containing 9		16832227	-1.702	-3.25352	0.000407862	0.0137122	CDRT15L2	CMT1A duplicated region transcript 15-like 2
16845219	1.06739	2.09564	0.00655179	0.0435757	CCR10	chemokine (C-C motif) receptor 10		16896481	-1.03842	-2.05398	0.000238536	0.0112292	CEBPZ	CCAAT/enhancer binding protein (C/EBP), zeta
16867766	1.36042	2.5676	0.000619194	0.0158446	CD70	CD70 molecule		16978568	-2.32223	-5.00103	1.75497e-05	0.00470347	CENPE	centromere protein E, 312kDa
17001654	1.24838	2.37574	0.0062597	0.0426285	CD74	CD74 molecule, major histocompatibility complex, class II invariant chain		16677425	-1.50147	-2.83131	0.00118062	0.0202309	CENPF	centromere protein F, 350/400kDa
17114934	1.18466	2.2731	0.00331243	0.0313004	CD99L2	CD99 molecule-like 2		17009482	-1.31615	-2.49001	0.000407098	0.0137122	CENPQ	centromere protein Q
16856187	1.2949	2.45361	9.60076e-05	0.00832187	CDC34	cell division cycle 34		16966971	-1.72302	-3.30128	4.02686e-06	0.00470347	CEP135	centrosomal protein 135kDa
16848489	1.17305	2.25488	0.000676049	0.0161654	CDC42EP4	CDC42 effector protein (Rho GTPase binding) 4		17021281	-1.17463	-2.25735	0.00225416	0.0269705	CEP162	centrosomal protein 162kDa
16875518	1.59309	3.01695	0.00279816	0.0292624	CDC42EP5	CDC42 effector protein (Rho GTPase binding) 5		17123558	-1.64484	-3.12712	4.72354e-05	0.00650604	CEP170; CEP170P1	centrosomal protein 170kDa; centrosomal protein 170kDa pseudogene 1
16821869	1.13402	2.1947	0.00258649	0.0284104	CDT1	chromatin licensing and DNA replication factor 1		16701185	-1.45649	-2.7444	8.25252e-05	0.00803227	CEP170; CEP170P1	centrosomal protein 170kDa; centrosomal protein 170kDa pseudogene 1
16871235	1.31616	2.49003	0.000619916	0.0158446	CEBPA	CCAAT/enhancer binding protein (C/EBP), alpha		16768205	-1.36541	-2.5765	9.95036e-05	0.00842817	CEP290	centrosomal protein 290kDa
17090713	1.10079	2.14472	0.00181999	0.0244953	CEL	carboxyl ester lipase		16730061	-1.48648	-2.80205	2.59918e-05	0.00511782	CEP295	centrosomal protein 295kDa
16985614	1.12224	2.17684	0.00319254	0.0309991	CENPH	centromere protein H		16674470	-1.88744	-3.69979	1.02283e-05	0.00470347	CEP350	centrosomal protein 350kDa
16856299	1.415	2.6666	0.000680025	0.0162361	CFD	complement factor D (adipsin)		17086167	-1.20731	-2.30907	0.00016461	0.00972355	CEP78	centrosomal protein 78kDa
16935386	1.08158	2.11635	6.28551e-05	0.00731735	CHADL	chondroadherin-like		16768579	-1.38419	-2.61026	1.44263e-05	0.00470347	CEP83	centrosomal protein 83kDa
16737715	1.28298	2.43341	0.00323738	0.0310668	CHRM4	cholinergic receptor, muscarinic 4		16998007	-1.24748	-2.37427	5.46407e-05	0.00670357	CETN3	centrin, EF-hand protein, 3
17042984	1.39947	2.63804	0.00187322	0.0245524	CHST12	carbohydrate (chondroitin 4) sulfotransferase 12		17050697	-1.00393	-2.00545	0.00393014	0.0342898	CFTR	cystic fibrosis transmembrane conductance regulator (ATP-binding cassette sub-family C, member 7)
17102951	1.26332	2.40048	0.000625901	0.0158529	CHST7	carbohydrate (N-acetylglucosamine 6-O) sulfotransferase 7		16876428	-1.41139	-2.65993	0.000700613	0.0164443	CH17-408M7.1
16812087	1.22824	2.34281	0.00267354	0.0286368	CIB2	calcium and integrin binding family member 2		16998463	-1.4741	-2.77811	0.000102693	0.00842817	CHD1	chromodomain helicase DNA binding protein 1
17112020	1.56533	2.95944	0.000221164	0.0110229	CITED1	Cbp/p300-interacting transactivator, with Glu/Asp-rich carboxy-terminal domain, 1		16818927	-1.65293	-3.14472	6.08234e-06	0.00470347	CHD9	chromodomain helicase DNA binding protein 9
16796998	1.04864	2.06859	0.00186124	0.0245524	CKB	creatine kinase, brain		17112519	-1.11459	-2.16534	0.00017271	0.00994425	CHM	choroideremia (Rab escort protein 1)
16822728	1.19191	2.28454	0.00537876	0.0397939	CLCN7	chloride channel, voltage-sensitive 7		16701106	-1.60601	-3.0441	3.25399e-05	0.00573646	CHML	choroideremia-like (Rab escort protein 2)
16864575	1.43947	2.71222	0.000900766	0.0179355	CLEC11A	C-type lectin domain family 11, member A		16956661	-1.00396	-2.00549	0.000453631	0.0141129	CLDND1	claudin domain containing 1
16871586	1.44909	2.73036	0.00301991	0.0302194	CLIP3	CAP-GLY domain containing linker protein 3		17003558	-1.01482	-2.02065	0.00448582	0.0364025	CLK4	CDC-like kinase 4
16834409	1.39535	2.63052	0.00574434	0.0409353	CNTNAP1	contactin associated protein 1		16976074	-1.59214	-3.01497	8.27315e-06	0.00470347	CLOCK	clock circadian regulator
17049717	1.08163	2.11643	0.00125284	0.0208511	COL26A1	collagen, type XXVI, alpha 1		16956691	-1.0295	-2.04131	0.00150408	0.0223565	CPOX	coproporphyrinogen oxidase
16870453	1.12218	2.17675	0.00100216	0.0188484	COMP	cartilage oligomeric matrix protein		16943107	-1.72441	-3.30444	8.57098e-06	0.00470347	CRYBG3	beta-gamma crystallin domain containing 3
16870493	1.08622	2.12317	9.47008e-05	0.00828415	COPE	coatomer protein complex, subunit epsilon		17053019	-1.04862	-2.06856	0.000457923	0.0141129	CUL1	cullin 1
16741000	1.33479	2.5224	0.000755211	0.016821	CORO1B	coronin, actin binding protein, 1B		16906065	-1.13114	-2.19032	0.00104545	0.0191585	CWC22	CWC22 spliceosome-associated protein
16664852	1.67984	3.20393	0.00035577	0.0130741	CPT2	carnitine palmitoyltransferase 2		16977058	-1.2753	-2.42049	0.0013981	0.0219471	CXCL11	chemokine (C-X-C motif) ligand 11
16657730	1.16381	2.24049	0.000705425	0.0164682	CPTP	ceramide-1-phosphate transfer protein		17124130	-1.5203	-2.8685	0.00128262	0.021111	CYCS	cytochrome c, somatic
17099001	1.13179	2.19131	0.00157887	0.0228922	CRAT	carnitine O-acetyltransferase		16687827	-1.46453	-2.75974	0.00182988	0.0244983	DAB1	Dab, reelin signal transducer, homolog 1 (Drosophila)
16870443	1.4805	2.79045	0.00616096	0.0423726	CRLF1	cytokine receptor-like factor 1		16737017	-1.59417	-3.01921	0.000343643	0.0129607	DCDC1	doublecortin domain containing 1
16777198	1.46289	2.75659	0.00228777	0.0270552	CRYL1	crystallin, lambda 1		16718553	-1.2592	-2.39363	0.000228776	0.0111516	DCLRE1A	DNA cross-link repair 1A
16856661	1.36524	2.57619	0.000115529	0.0087326	CSNK1G2	casein kinase 1, gamma 2		16793096	-1.30931	-2.47823	0.000343879	0.0129607	DDHD1	DDHD domain containing 1
16952414	1.22276	2.33393	0.00011993	0.00878333	CSRNP1	cysteine-serine-rich nuclear protein 1		16729557	-1.42465	-2.6845	0.000308819	0.0123384	DDIAS	DNA damage-induced apoptosis suppressor
16872131	1.37421	2.59226	0.00110385	0.0196324	CTC-360G5.8; SARS2	; seryl-tRNA synthetase 2, mitochondrial		16884877	-1.27495	-2.41991	0.000414663	0.0137433	DDX18	DEAD (Asp-Glu-Ala-Asp) box polypeptide 18
16869221	1.1819	2.26875	2.89025e-05	0.00548314	CTD-2192J16.24; WDR83OS	; WD repeat domain 83 opposite strand		17107134	-1.1558	-2.22808	0.000110231	0.00853438	DDX26B	DEAD/H (Asp-Glu-Ala-Asp/His) box polypeptide 26B
16823901	1.02419	2.03382	0.00233938	0.0272757	CTD-3088G3.8			16989332	-1.42299	-2.68141	0.00346822	0.0320754	DDX46	DEAD (Asp-Glu-Ala-Asp) box polypeptide 46
16857744	1.05656	2.07997	6.62318e-05	0.00749171	CTD-3214H19.16; TRAPPC5	; trafficking protein particle complex 5		16981266	-1.09083	-2.12996	0.000309445	0.0123384	DDX60L	DEAD (Asp-Glu-Ala-Asp) box polypeptide 60-like
16853298	1.00427	2.00593	0.000461532	0.0141129	CTDP1	CTD (carboxy-terminal domain, RNA polymerase II, polypeptide A) phosphatase, subunit 1		16965041	-1.22591	-2.33902	0.00437399	0.0358644	DEFB131	defensin, beta 131
16818064	1.87238	3.66136	0.00297218	0.0300549	CTF1	cardiotrophin 1		17065458	-1.00029	-2.0004	0.00644264	0.0432647	DEFB4A	defensin, beta 4A
16681501	1.16311	2.2394	0.00561788	0.0405979	CTNNBIP1	catenin, beta interacting protein 1		16810847	-1.31556	-2.48898	1.3512e-05	0.00470347	DENND4A	DENN/MADD domain containing 4A
16734313	1.24689	2.3733	9.46485e-05	0.00828415	CTSD	cathepsin D		16836315	-1.05465	-2.07722	0.000342605	0.0129607	DGKE	diacylglycerol kinase, epsilon 64kDa
16874005	2.18811	4.55708	0.000910362	0.0179983	DBP	D site of albumin promoter (albumin D-box) binding protein		16996201	-1.13672	-2.19881	0.000157941	0.00957794	DHX29	DEAH (Asp-Glu-Ala-His) box polypeptide 29
16734044	1.01642	2.0229	0.00037874	0.0132763	DEAF1	DEAF1 transcription factor		16960647	-1.04161	-2.05853	0.000137439	0.00935909	DHX36	DEAH (Asp-Glu-Ala-His) box polypeptide 36
16842850	1.08386	2.1197	0.00152839	0.0225081	DHRS13	dehydrogenase/reductase (SDR family) member 13		16796325	-1.41794	-2.67203	7.58821e-05	0.00790418	DICER1	dicer 1, ribonuclease type III
16864076	1.19669	2.29214	0.000590174	0.0155325	DKKL1	dickkopf-like 1		16793225	-1.52997	-2.88779	0.00321191	0.0309991	DLGAP5	discs, large (Drosophila) homolog-associated protein 5
16846532	1.20546	2.30611	0.00119002	0.020299	DLX3	distal-less homeobox 3		16809263	-1.59915	-3.02965	4.29044e-05	0.0063001	DMXL2	Dmx-like 2
17058551	1.1463	2.21345	0.000732198	0.0166588	DNAJC30	DnaJ (Hsp40) homolog, subfamily C, member 30		16945702	-1.3631	-2.57238	0.000471188	0.0142436	DNAJC13	DnaJ (Hsp40) homolog, subfamily C, member 13
17067190	1.11105	2.16003	0.00262781	0.0286277	DPYSL2	dihydropyrimidinase-like 2		17080595	-1.07894	-2.11248	0.0063199	0.042819	DSCC1	DNA replication and sister chromatid cohesion 1
16720258	1.02952	2.04135	0.00478209	0.0375907	DRD4	dopamine receptor D4		17020317	-1.00816	-2.01134	0.000370926	0.0132763	DST	dystonin
16800524	1.12635	2.18306	5.1884e-05	0.00655063	DUOXA2	dual oxidase maturation factor 2		16730591	-1.40845	-2.65452	0.000490659	0.0144594	DYNC2H1	dynein, cytoplasmic 2, heavy chain 1
17002846	1.2649	2.40311	0.000417228	0.0137433	DUSP1	dual specificity phosphatase 1		16879540	-1.00926	-2.01288	0.00258592	0.0284104	DYNC2LI1	dynein, cytoplasmic 2, light intermediate chain 1
17108056	1.42041	2.67662	0.000257118	0.0114547	DUSP9	dual specificity phosphatase 9		16948021	-1.50966	-2.84743	0.000956507	0.0184021	ECT2	epithelial cell transforming 2
16875941	1.06339	2.08984	0.000581386	0.0153981	DUXA	double homeobox A		16697166	-1.01784	-2.02488	0.000782922	0.0169126	EDEM3	ER degradation enhancer, mannosidase alpha-like 3
16872254	2.10763	4.30983	0.00302024	0.0302194	DYRK1B	dual-specificity tyrosine-(Y)-phosphorylation regulated kinase 1B		16768478	-1.85755	-3.62392	2.62285e-06	0.00418319	EEA1	early endosome antigen 1
16909567	1.10751	2.15473	0.00421058	0.0354185	ECEL1	endothelin converting enzyme-like 1		16665536	-1.2691	-2.41011	0.000132952	0.00927906	EFCAB7	EF-hand calcium binding domain 7
16872039	1.07382	2.10499	0.000198916	0.0106864	ECH1	enoyl CoA hydratase 1, peroxisomal		16880538	-1.17342	-2.25546	0.000225518	0.0110798	EHBP1	EH domain binding protein 1
16719892	1.29282	2.45006	1.00713e-05	0.00470347	ECHS1	enoyl CoA hydratase, short chain, 1, mitochondrial		16789178	-1.17289	-2.25464	0.00250842	0.0280552	EIF5	eukaryotic translation initiation factor 5
16823087	1.14247	2.20758	0.00177475	0.0242549	ECI1	enoyl-CoA delta isomerase 1		16883426	-1.21969	-2.32897	2.77872e-05	0.0054046	EIF5B	eukaryotic translation initiation factor 5B
16869006	1.15202	2.22224	0.00122439	0.0206863	ECSIT	ECSIT signalling integrator		16996030	-1.00025	-2.00035	0.00111559	0.0197038	EMB	embigin
16945212	1.88329	3.68914	0.000585243	0.0154282	EEFSEC	eukaryotic elongation factor, selenocysteine-tRNA-specific		16952148	-1.00017	-2.00023	0.00127807	0.0210955	EPM2AIP1	EPM2A (laforin) interacting protein 1
16856538	1.19676	2.29224	0.0054613	0.0399606	EFNA2	ephrin-A2		16699392	-1.04197	-2.05904	0.001829	0.0244983	EPRS	glutamyl-prolyl-tRNA synthetase
17053917	1.16903	2.24861	0.000632335	0.0158547	EN2	engrailed homeobox 2		16985353	-1.77765	-3.42868	1.99411e-06	0.00353379	ERBB2IP	erbb2 interacting protein
17089863	1.00096	2.00132	0.00107734	0.019328	ENDOG	endonuclease G		16762700	-2.08463	-4.24166	1.73443e-06	0.00351955	ERGIC2	ERGIC and golgi 2
16874811	1.00715	2.00993	0.00269611	0.0287628	ETFB	electron-transfer-flavoprotein, beta polypeptide		16854185	-1.50056	-2.82952	0.000313707	0.0124461	ESCO1	establishment of sister chromatid cohesion N-acetyltransferase 1
16873007	1.46524	2.76109	0.000276658	0.0118334	ETHE1	ethylmalonic encephalopathy 1		16917317	-1.21794	-2.32614	0.000576961	0.0153981	ESF1	ESF1 nucleolar pre-rRNA processing protein homolog
16685222	1.27732	2.42388	1.35536e-05	0.00470347	EVA1B	eva-1 homolog B (C. elegans)		16793353	-1.75058	-3.36493	5.0088e-06	0.00470347	EXOC5	exocyst complex component 5
16872567	1.0284	2.03976	0.00152649	0.0225009	EXOSC5	exosome component 5		16707503	-1.08623	-2.12319	4.55588e-05	0.00637384	EXOC6	exocyst complex component 6
16661031	1.18532	2.27414	0.00695727	0.0448913	EXTL1	exostosin-like glycosyltransferase 1		17010104	-1.35777	-2.56288	9.1356e-05	0.00817678	FAM135A	family with sequence similarity 135, member A
16728331	1.25107	2.38018	3.66838e-05	0.00600721	FADD	Fas (TNFRSF6)-associated via death domain		16702071	-1.3457	-2.54154	0.000125287	0.00903699	FAM208B	family with sequence similarity 208, member B
17114386	1.32515	2.50559	0.0024136	0.0276388	FAM127B	family with sequence similarity 127, member B		17109211	-1.09142	-2.13084	0.00131711	0.0213481	FANCB	Fanconi anemia, complementation group B
17091299	1.1571	2.23009	0.000208016	0.0107178	FAM69B	family with sequence similarity 69, member B		16804559	-1.09076	-2.12987	0.00267201	0.0286368	FANCI	Fanconi anemia, complementation group I
17082250	1.04366	2.06146	0.000205635	0.0107178	FAM83H	family with sequence similarity 83, member H		17024448	-1.13741	-2.19985	0.000685005	0.0163062	FBXO30	F-box protein 30
16868472	1.17356	2.25568	0.000101669	0.00842817	FBXL12	F-box and leucine-rich repeat protein 12		16886564	-1.0773	-2.11008	0.00103857	0.0191223	FMNL2	formin-like 2
16681735	1.23284	2.35029	0.00467076	0.0370986	FBXO2	F-box protein 2		16879958	-1.07261	-2.10323	0.000107914	0.00850761	FOXN2	forkhead box N2
16856226	1.06511	2.09233	0.000358853	0.0131269	FGF22	fibroblast growth factor 22		16975803	-1.08927	-2.12767	0.00389636	0.0340974	FRYL	FRY-like
16968354	1.11574	2.16706	0.00025302	0.0113674	FGF5	fibroblast growth factor 5		17079220	-1.34406	-2.53865	0.000821765	0.0171549	FSBP; RAD54B	RAD54 homolog B (S. cerevisiae); fibrinogen silencer binding protein
16870432	1.33292	2.51912	0.00562183	0.0406054	FKBP8	FK506 binding protein 8, 38kDa		16783047	-1.75746	-3.38103	2.02044e-05	0.00470347	G2E3	G2/M-phase specific E3 ubiquitin protein ligase
16815252	1.42109	2.67788	8.17607e-05	0.00803227	FLYWCH2	FLYWCH family member 2		17028593	-1.14971	-2.2187	8.41049e-05	0.00803227	GABBR1	gamma-aminobutyric acid (GABA) B receptor, 1
16834931	1.02313	2.03233	0.00428816	0.0356346	FMNL1	formin-like 1		16851933	-1.15278	-2.22342	0.000127545	0.00912205	GALNT1	polypeptide N-acetylgalactosaminyltransferase 1
16900050	1.03682	2.0517	0.00192932	0.0249912	FOXI3	forkhead box I3		16877473	-1.35033	-2.5497	0.000419648	0.0137433	GEN1	GEN1 Holliday junction 5' flap endonuclease
16804942	1.01117	2.01554	0.00240313	0.0276388	FURIN	furin (paired basic amino acid cleaving enzyme)		16938935	-1.61968	-3.07308	3.98066e-05	0.00622427	GOLGA4	golgin A4
16834785	1.22767	2.34189	0.00243905	0.0277348	FZD2	frizzled class receptor 2		16958014	-1.29422	-2.45244	8.70737e-05	0.00807406	GOLGB1	golgin B1
16889563	1.08464	2.12085	0.000760487	0.016821	FZD7	frizzled class receptor 7		16917004	-1.02984	-2.0418	0.00274086	0.0290101	GPCPD1	glycerophosphocholine phosphodiesterase 1
16848873	1.08654	2.12365	0.000444878	0.0140502	GALK1	galactokinase 1		16762996	-1.45252	-2.73686	0.00125002	0.0208511	H3F3C	H3 histone, family 3C
16866650	1.08476	2.12102	0.00448726	0.0364025	GAMT	guanidinoacetate N-methyltransferase		17023887	-1.00938	-2.01304	0.000702894	0.0164443	HBS1L	HBS1-like translational GTPase
17047258	1.16576	2.24351	0.00748137	0.0468106	GATSL2	GATS protein-like 2		16707695	-1.17769	-2.26214	0.00502418	0.0383193	HELLS	helicase, lymphoid-specific
16933774	1.00603	2.00837	0.00431008	0.0356467	GATSL3; RP1-130H16.18	; GATS protein-like 3		16847996	-1.61546	-3.06408	7.58434e-05	0.00790418	HELZ	helicase with zinc finger
16859795	2.06626	4.18798	0.00298628	0.0300937	GDF15	growth differentiation factor 15		16960271	-1.30641	-2.47325	0.00146318	0.022225	HLTF	helicase-like transcription factor
16864105	1.6531	3.14508	0.00647213	0.0433767	GFY	golgi-associated, olfactory signaling regulator		16991859	-1.82807	-3.55062	2.50337e-05	0.00511782	HMMR	hyaluronan-mediated motility receptor (RHAMM)
16932735	1.22488	2.33735	0.00503347	0.0383193	GGT2	gamma-glutamyltransferase 2		17121024	-1.22629	-2.33965	3.14095e-05	0.00573646	HNRNPA3P5	heterogeneous nuclear ribonucleoprotein A3 pseudogene 5
16927778	1.36717	2.57965	0.00491404	0.03783	GGTLC2	gamma-glutamyltransferase light chain 2		17068582	-1.16568	-2.24339	0.0002761	0.0118334	HOOK3	hook microtubule-tethering protein 3
16815498	1.36645	2.57835	0.00447024	0.0363383	GLIS2	GLIS family zinc finger 2		16968675	-1.12666	-2.18353	0.000695008	0.0164218	HSP90AB3P	heat shock protein 90kDa alpha (cytosolic), class B member 3, pseudogene
16866974	1.08904	2.12732	0.00289538	0.0298503	GNG7	guanine nucleotide binding protein (G protein), gamma 7		16970536	-2.01536	-4.04282	0.000229339	0.0111516	HSPA4L	heat shock 70kDa protein 4-like
16667694	1.0545	2.077	0.000252466	0.0113674	GPR88	G protein-coupled receptor 88		16777896	-1.2066	-2.30793	0.000615999	0.0158446	HSPH1	heat shock 105kDa/110kDa protein 1
16856453	1.117	2.16895	0.00107224	0.019328	GPX4	glutathione peroxidase 4		17021122	-1.38717	-2.61565	8.66805e-05	0.00807406	IBTK	inhibitor of Bruton agammaglobulinemia tyrosine kinase
16842206	1.04946	2.06976	0.00215877	0.0263331	GRAP	GRB2-related adaptor protein		16810104	-1.15646	-2.2291	0.00038491	0.0133685	ICE2	interactor of little elongation complex ELL subunit 2
16834766	1.56557	2.95994	0.00206097	0.0256726	GRN	granulin		16716547	-1.03837	-2.05391	0.00111593	0.0197038	IDE	insulin-degrading enzyme
16863783	1.02602	2.0364	0.000346388	0.0129929	GRWD1	glutamate-rich WD repeat containing 1		17083971	-2.37364	-5.18247	0.000883824	0.0177087	IFNA1	interferon, alpha 1
16933114	1.39181	2.62408	0.00142474	0.022072	GSTT1	glutathione S-transferase theta 1		16797479	-1.46891	-2.76812	0.000997302	0.0188236	IGHV3-15	immunoglobulin heavy variable 3-15
16867663	1.02272	2.03174	0.000238817	0.0112292	GTF2F1	general transcription factor IIF, polypeptide 1, 74kDa		16797490	-1.73904	-3.33813	0.000919788	0.0179983	IGHV3-20	immunoglobulin heavy variable 3-20
16658644	1.56559	2.95999	0.00274112	0.0290101	H6PD	hexose-6-phosphate dehydrogenase (glucose 1-dehydrogenase)		16900136	-2.51862	-5.73033	0.00392971	0.0342898	IGKV1-17	immunoglobulin kappa variable 1-17
16813029	1.18461	2.27302	0.000351138	0.0130543	HAPLN3	hyaluronan and proteoglycan link protein 3		16882746	-1.14677	-2.21418	0.000256442	0.0114547	IGKV2D-26	immunoglobulin kappa variable 2D-26
16814115	1.19845	2.29493	0.00222732	0.026782	HBM	hemoglobin, mu		16927850	-1.97924	-3.94286	0.00639787	0.0431457	IGLJ2	immunoglobulin lambda joining 2
16814137	1.35345	2.55523	0.000260327	0.0114851	HBQ1	hemoglobin, theta 1		16927856	-1.06403	-2.09077	0.00178106	0.024274	IGLJ3	immunoglobulin lambda joining 3
16856216	1.03821	2.05368	0.00217477	0.0263968	HCN2	hyperpolarization activated cyclic nucleotide gated potassium channel 2		16927865	-1.47461	-2.77908	0.00696029	0.0448913	IGLJ6	immunoglobulin lambda joining 6
16845537	1.78283	3.44099	0.00610043	0.0422006	HDAC5	histone deacetylase 5		16907526	-1.00353	-2.0049	0.000125789	0.00903699	INO80D	INO80 complex subunit D
16680023	1.12139	2.17556	0.000926245	0.0180375	HES4	hes family bHLH transcription factor 4		16714536	-1.13778	-2.20041	0.00279982	0.0292624	IPMK	inositol polyphosphate multikinase
16840840	1.52633	2.88052	0.0011894	0.020299	HES7	hes family bHLH transcription factor 7		16721773	-1.0478	-2.06738	0.000793193	0.0169126	IPO7	importin 7
16992809	1.22712	2.34099	0.000148554	0.0095536	HIGD2A	HIG1 hypoxia inducible domain family, member 2A		16714798	-1.06929	-2.0984	0.000659981	0.0160703	JMJD1C	jumonji domain containing 1C
17016390	1.23912	2.36054	0.00688361	0.0446327	HIST1H2BG; HIST1H2BJ	histone cluster 1, H2bg; histone cluster 1, H2bj		16784710	-1.07447	-2.10596	0.00264251	0.0286368	KIAA0586	KIAA0586
17005560	1.12803	2.1856	0.00363517	0.0328856	HIST1H4C	histone cluster 1, H4c		16756241	-1.36831	-2.58168	4.18097e-05	0.00628865	KIAA1033	KIAA1033
16700239	1.39684	2.63325	6.7782e-05	0.00754202	HIST3H2A	histone cluster 3, H2a		16970258	-1.35968	-2.56629	0.000749916	0.016821	KIAA1109	KIAA1109
16678496	1.30271	2.46692	0.000144246	0.00945317	HIST3H2BB	histone cluster 3, H2bb		17009809	-1.03669	-2.05152	0.00259439	0.0284412	KIAA1586	KIAA1586
17017885	1.25028	2.37887	0.00012023	0.00878333	HLA-DRB5	major histocompatibility complex, class II, DR beta 5		16905371	-1.54527	-2.91859	0.000286963	0.0119498	KIAA1715	KIAA1715
16856980	1.10812	2.15564	0.000858953	0.0174738	HMG20B	high mobility group 20B		16697695	-1.83361	-3.56428	2.43673e-05	0.00505279	KIF14	kinesin family member 14
16846306	1.05924	2.08384	0.00174679	0.0240152	HOXB13	homeobox B13		16939960	-1.85675	-3.62191	9.11938e-05	0.00817678	KIF15	kinesin family member 15
16820157	1.01312	2.01828	0.00607832	0.0421365	HSD11B2	hydroxysteroid (11-beta) dehydrogenase 2		16736891	-1.47012	-2.77045	0.000468542	0.0142068	KIF18A	kinesin family member 18A
16874097	2.00467	4.01297	0.00303184	0.0302786	HSD17B14	hydroxysteroid (17-beta) dehydrogenase 14		16707221	-1.98107	-3.94785	0.000200341	0.0106864	KIF20B	kinesin family member 20B
17007393	1.16357	2.24011	0.00546824	0.0399606	HSD17B8	hydroxysteroid (17-beta) dehydrogenase 8		16763138	-1.62899	-3.09296	2.07375e-05	0.00470347	KIF21A	kinesin family member 21A
17028442	1.16357	2.24011	0.00546824	0.0399606	HSD17B8	hydroxysteroid (17-beta) dehydrogenase 8		16802519	-1.112	-2.16146	0.00111151	0.0196972	KIF23	kinesin family member 23
17031254	1.16357	2.24011	0.00546824	0.0399606	HSD17B8	hydroxysteroid (17-beta) dehydrogenase 8		16713085	-1.51648	-2.86092	3.76577e-05	0.00600721	KIF5B	kinesin family member 5B
17033739	1.16357	2.24011	0.00546824	0.0399606	HSD17B8	hydroxysteroid (17-beta) dehydrogenase 8		17064603	-1.16446	-2.2415	0.000820918	0.0171549	KMT2C	lysine (K)-specific methyltransferase 2C
17036003	1.16357	2.24011	0.00546824	0.0399606	HSD17B8	hydroxysteroid (17-beta) dehydrogenase 8		17050002	-1.1264	-2.18313	0.000656304	0.0160297	KMT2E	lysine (K)-specific methyltransferase 2E
17038722	1.16357	2.24011	0.00546824	0.0399606	HSD17B8	hydroxysteroid (17-beta) dehydrogenase 8		16779119	-1.14357	-2.20927	0.000199941	0.0106864	KPNA3	karyopherin alpha 3 (importin alpha 4)
16818114	1.38634	2.61414	0.000556057	0.0151513	HSD3B7	hydroxy-delta-5-steroid dehydrogenase, 3 beta- and steroid delta-isomerase 7		16961016	-1.05295	-2.07477	0.00289437	0.0298503	KPNA4	karyopherin alpha 4 (importin alpha 3)
17073759	1.01543	2.02151	0.00193683	0.0250473	HSF1	heat shock transcription factor 1		17059660	-1.0655	-2.0929	0.000355718	0.0130741	KRIT1	KRIT1, ankyrin repeat containing
16660260	1.57021	2.96948	0.00262135	0.0285964	HTR6	5-hydroxytryptamine (serotonin) receptor 6, G protein-coupled		16767717	-1.9598	-3.89007	9.46186e-06	0.00470347	KRR1	KRR1, small subunit (SSU) processome component, homolog (yeast)
16710126	1.15717	2.2302	0.00267905	0.0286441	HTRA1	HtrA serine peptidase 1		16844585	-1.20757	-2.30948	0.00161085	0.0230417	KRTAP2-3	keratin associated protein 2-3
16813270	1.6956	3.23911	0.00107319	0.019328	IDH2	isocitrate dehydrogenase 2 (NADP+), mitochondrial		16736847	-1.4039	-2.64617	1.95033e-05	0.00470347	LIN7C	lin-7 homolog C (C. elegans)
16858830	1.01922	2.02682	0.00381086	0.0337436	IER2	immediate early response 2		16802605	-1.36239	-2.57111	1.76364e-05	0.00470347	LRRC49	leucine rich repeat containing 49
16674618	1.41639	2.66918	0.000690258	0.0163823	IER5	immediate early response 5		17070381	-1.90316	-3.74033	0.000116736	0.00875073	LRRCC1	leucine rich repeat and coiled-coil centrosomal protein 1
17099027	1.32533	2.5059	0.000646979	0.0159485	IER5L	immediate early response 5-like		16924668	-1.39912	-2.63741	1.57571e-05	0.00470347	LTN1	listerin E3 ubiquitin protein ligase 1
16707196	1.20263	2.30159	0.00797458	0.0482498	IFIT1	interferon-induced protein with tetratricopeptide repeats 1		16998027	-1.05796	-2.08198	0.00673072	0.044003	LYSMD3	LysM, putative peptidoglycan-binding, domain containing 3
16720077	1.348	2.54558	0.000251758	0.0113674	IFITM2	interferon induced transmembrane protein 2		16669255	-1.12492	-2.1809	0.000492408	0.0144594	MAN1A2	mannosidase, alpha, class 1A, member 2
17104416	1.27447	2.41909	0.0018846	0.0246777	IGBP1	immunoglobulin (CD79A) binding protein 1		17011079	-1.71926	-3.29268	1.25055e-05	0.00470347	MANEA	mannosidase, endo-alpha
16890675	1.03329	2.04668	0.000213719	0.0108554	IGFBP2	insulin-like growth factor binding protein 2, 36kDa		16911212	-1.5794	-2.98845	1.90067e-05	0.00470347	MCM8	minichromosome maintenance 8 homologous recombination repair factor
16751655	1.17749	2.26183	8.49521e-05	0.00806146	IGFBP6	insulin-like growth factor binding protein 6		16689020	-1.20303	-2.30222	0.000102423	0.00842817	MCOLN3	mucolipin 3
16797603	1.17039	2.25073	0.000223803	0.0110509	IGHV3-73	immunoglobulin heavy variable 3-73		16767270	-1.11972	-2.17304	4.41742e-05	0.0063001	MDM1	Mdm1 nuclear protein
16870269	1.40701	2.65187	0.00413312	0.03507	INSL3	insulin-like 3 (Leydig cell)		16847485	-1.09262	-2.13261	0.00186276	0.0245524	MED13	mediator complex subunit 13
16783414	1.1688	2.24824	0.000650294	0.0159808	INSM2	insulinoma-associated 2		16853481	-1.03699	-2.05194	0.00166055	0.023458	METTL4	methyltransferase like 4
16954175	1.1614	2.23675	3.1815e-05	0.00573646	IP6K1	inositol hexakisphosphate kinase 1		16948249	-1.00135	-2.00187	0.000401108	0.0136694	MFN1	mitofusin 1
16873483	1.3079	2.47581	0.00349543	0.0321874	IRF2BP1	interferon regulatory factor 2 binding protein 1		17125550	-1.31741	-2.49219	0.000482289	0.0144069	MFN1; RP1-136J15.5	; mitofusin 1
16803304	1.31667	2.49091	0.000422402	0.0137875	ISL2	ISL LIM homeobox 2		16792381	-1.47211	-2.77427	0.00041864	0.0137433	MIS18BP1	MIS18 binding protein 1
16862324	1.00217	2.00301	0.00491443	0.03783	ITPKC	inositol-trisphosphate 3-kinase C		16719515	-1.46733	-2.7651	0.00443774	0.0361479	MKI67	marker of proliferation Ki-67
16989265	1.0638	2.09043	0.00130478	0.021278	JADE2	jade family PHD finger 2		16743751	-1.00502	-2.00697	0.00212307	0.026154	MMP12	matrix metallopeptidase 12
16870384	1.76929	3.40887	0.00810437	0.0486475	JUND	jun D proto-oncogene		16784947	-1.00002	-2.00003	0.000187347	0.0102776	MNAT1	MNAT CDK-activating kinase assembly factor 1
16844872	1.50637	2.84094	0.00423557	0.0354263	JUP	junction plakoglobin		16809748	-1.44759	-2.72753	0.000674731	0.0161654	MNS1	meiosis-specific nuclear structural 1
16727045	1.03201	2.04487	0.000901932	0.0179363	KAT5	K(lysine) acetyltransferase 5		16967602	-1.11089	-2.1598	4.74318e-05	0.00650604	MOB1B	MOB kinase activator 1B
17064299	1.33823	2.52842	0.000136967	0.00935909	KCNH2	potassium channel, voltage gated eag related subfamily H, member 2		16878414	-1.60561	-3.04325	0.00457708	0.0367573	MRPL33	mitochondrial ribosomal protein L33
16859681	1.11498	2.16592	0.00234384	0.0272757	KCNN1	potassium channel, calcium activated intermediate/small conductance subfamily N alpha, member 1		16725184	-1.01959	-2.02735	0.00243556	0.0277348	MS4A4A	membrane-spanning 4-domains, subfamily A, member 4A
16682861	1.25785	2.39139	0.000352588	0.013055	KIF17	kinesin family member 17		17100697	-1.25965	-2.39438	0.000299871	0.012108	MT-ND6	mitochondrially encoded NADH dehydrogenase 6
16877007	1.33181	2.51719	0.00417425	0.0352623	KLF11	Kruppel-like factor 11		17100677	-1.00065	-2.00091	0.0010749	0.019328	MT-TS2	mitochondrially encoded tRNA serine 2 (AGU/C)
16764964	1.05585	2.07895	0.000162413	0.00972355	KRT71	keratin 71, type II		16779855	-1.03943	-2.05542	0.00114631	0.0198939	MYCBP2	MYC binding protein 2, E3 ubiquitin protein ligase
16859817	1.39927	2.63769	0.000323937	0.0127253	KXD1	KxDL motif containing 1		16687851	-1.18879	-2.27961	1.83148e-05	0.00470347	MYSM1	Myb-like, SWIRM and MPN domains 1
16717688	1.08924	2.12762	0.0012475	0.0208511	LBX1	ladybird homeobox 1		16966186	-1.04833	-2.06813	0.000569197	0.0153347	N4BP2	NEDD4 binding protein 2
16858386	1.05956	2.0843	0.000492593	0.0144594	LDLR	low density lipoprotein receptor		16970863	-1.27	-2.41161	0.000189202	0.0103342	NAA15	N(alpha)-acetyltransferase 15, NatA auxiliary subunit
16935912	1.18427	2.27248	0.00541814	0.0399141	LDOC1L	leucine zipper, down-regulated in cancer 1-like		16996983	-1.16217	-2.23794	0.000245537	0.0112531	NAIP; RP11-1319K7.1	; NLR family, apoptosis inhibitory protein
16710322	1.0981	2.14073	0.000806011	0.0171401	LHPP	phospholysine phosphohistidine inorganic pyrophosphate phosphatase		17078916	-1.08098	-2.11547	0.000944861	0.0182721	NBN	nibrin
16866937	1.36854	2.58208	0.00527187	0.0393845	LINGO3	leucine rich repeat and Ig domain containing 3		17087343	-1.04872	-2.0687	0.00115278	0.0199173	NCBP1	nuclear cap binding protein subunit 1, 80kDa
16742115	1.10072	2.14461	0.000583526	0.0154084	LIPT2	lipoyl(octanoyl) transferase 2 (putative)		17118224	-1.56268	-2.95403	5.12225e-06	0.00470347	NCRNA00171; ZNRD1-AS1	; ZNRD1 antisense RNA 1
16921441	1.17257	2.25412	0.00029274	0.0120134	LKAAEAR1	LKAAEAR motif containing 1		16826230	-1.11585	-2.16723	0.00149866	0.0223565	NETO2	neuropilin (NRP) and tolloid (TLL)-like 2
16831800	1.55164	2.9315	0.00318431	0.0309674	LLGL1	lethal giant larvae homolog 1 (Drosophila)		17122916	-1.2513	-2.38055	0.00148011	0.0222658	NF1P10; NF1P11; NF1P4; NF1P6; NF1P7; NF1P8	neurofibromin 1 pseudogene 10; neurofibromin 1 pseudogene 11; neurofibromin 1 pseudogene 4; neurofibromin 1 pseudogene 6; neurofibromin 1 pseudogene 7; neurofibromin 1 pseudogene 8
16728066	1.58684	3.00391	0.00157803	0.0228922	LRP5	low density lipoprotein receptor-related protein 5		16820601	-1.44365	-2.72008	3.72411e-05	0.00600721	NFAT5	nuclear factor of activated T-cells 5, tonicity-responsive
17100350	1.53395	2.89577	0.000289887	0.0120088	LRRC26	leucine rich repeat containing 26		16709429	-1.08035	-2.11454	0.000236468	0.0112292	NHLRC2	NHL repeat containing 2
16874583	1.35268	2.55385	0.00301281	0.030183	LRRC4B	leucine rich repeat containing 4B		16792810	-1.42121	-2.6781	1.0011e-05	0.00470347	NIN	ninein (GSK3B interacting protein)
17019389	1.04934	2.06959	0.00500352	0.0382654	LRRC73	leucine rich repeat containing 73		17079448	-1.52043	-2.86876	0.000626204	0.0158529	NIPAL2	NIPA-like domain containing 2
16899378	1.05817	2.08228	0.00230255	0.0270552	M1AP	meiosis 1 associated protein		16984083	-1.70589	-3.26231	2.00411e-05	0.00470347	NIPBL	Nipped-B homolog (Drosophila)
17073577	1.46052	2.75208	0.000210338	0.0107178	MAF1	MAF1 homolog, negative regulator of RNA polymerase III		16948063	-1.3102	-2.47976	0.000732131	0.0166588	NLGN1	neuroligin 1
16869186	1.44416	2.72105	0.000915578	0.0179983	MAN2B1	mannosidase, alpha, class 2B, member 1		16716724	-1.12929	-2.18751	0.0014175	0.0220399	NOC3L	NOC3-like DNA replication regulator
16859600	1.11229	2.16189	0.000382215	0.0133099	MAP1S	microtubule-associated protein 1S		16837205	-1.09927	-2.14246	0.00180156	0.0243295	NOL11	nucleolar protein 11
16857799	1.08878	2.12695	0.00212525	0.026154	MAP2K7	mitogen-activated protein kinase kinase 7		16744078	-1.32281	-2.50153	1.82025e-05	0.00470347	NPAT	nuclear protein, ataxia-telangiectasia locus
16836985	1.20947	2.31253	0.000693805	0.0164218	MAP3K3	mitogen-activated protein kinase kinase kinase 3		16821033	-1.05211	-2.07356	0.000735517	0.0166867	NPIPB15	nuclear pore complex interacting protein family, member B15
16931788	1.07059	2.1003	0.000377461	0.0132763	MAPK8IP2	mitogen-activated protein kinase 8 interacting protein 2		17119902	-1.03673	-2.05157	0.000144622	0.00945317	NPM1P39	nucleophosmin 1 (nucleolar phosphoprotein B23, numatrin) pseudogene 39
16684241	1.20491	2.30523	0.00307	0.0304499	MECR	mitochondrial trans-2-enoyl-CoA reductase		16673154	-1.69311	-3.23353	0.000336616	0.0129366	NUF2	NUF2, NDC80 kinetochore complex component
16829852	1.20316	2.30243	0.0018247	0.0244983	MED11	mediator complex subunit 11		16675192	-2.07272	-4.20678	0.00010343	0.00842817	OCLM	oculomedin
16866514	1.41617	2.66876	0.000604005	0.0157407	MED16	mediator complex subunit 16		16732801	-1.6774	-3.19851	0.000133146	0.00927906	OR10G8	olfactory receptor, family 10, subfamily G, member 8
17102632	1.23168	2.3484	0.00205245	0.0256726	MID1IP1	MID1 interacting protein 1		16695034	-1.832	-3.56031	0.00159241	0.0229632	OR10K2	olfactory receptor, family 10, subfamily K, member 2
16777401	1.05287	2.07466	0.00136292	0.0217372	MIPEP	mitochondrial intermediate peptidase		16672353	-1.76998	-3.4105	0.000464985	0.0141258	OR10R2	olfactory receptor, family 10, subfamily R, member 2
16866849	1.56378	2.95626	0.00159025	0.0229528	MKNK2	MAP kinase interacting serine/threonine kinase 2		16931884	-2.13738	-4.39961	0.002279	0.0270552	OR11H1	olfactory receptor, family 11, subfamily H, member 1
16664091	1.13579	2.19739	7.25751e-05	0.00774155	MMACHC	methylmalonic aciduria (cobalamin deficiency) cblC type, with homocystinuria		17041486	-1.06406	-2.09081	0.000869198	0.0175701	OR12D3	olfactory receptor, family 12, subfamily D, member 3
16914888	1.0467	2.06581	0.007408	0.0465892	MOCS3	molybdenum cofactor synthesis 3		16679740	-1.03644	-2.05116	0.00554909	0.0402997	OR14K1	olfactory receptor, family 14, subfamily K, member 1
16814096	1.0673	2.09551	0.00240552	0.0276388	MPG	N-methylpurine DNA glycosylase		17098124	-1.0125	-2.01741	0.00215686	0.0263331	OR1B1	olfactory receptor, family 1, subfamily B, member 1 (gene/pseudogene)
16857177	1.32877	2.51189	0.000139334	0.00937601	MPND	MPN domain containing		17088794	-1.06411	-2.09088	0.00590376	0.041498	OR1J2	olfactory receptor, family 1, subfamily J, member 2
16929707	1.29989	2.4621	0.00194835	0.0250473	MPST	mercaptopyruvate sulfurtransferase		17088797	-1.37929	-2.6014	0.000152056	0.00957794	OR1J4	olfactory receptor, family 1, subfamily J, member 4
16836824	1.20514	2.3056	0.00688421	0.0446327	MRC2	mannose receptor, C type 2		17088819	-1.14407	-2.21004	0.00370804	0.0332806	OR1L4	olfactory receptor, family 1, subfamily L, member 4
16838879	1.15858	2.23237	0.000244315	0.0112367	MRPL12; RP13-1032I1.10; SLC25A10	; mitochondrial ribosomal protein L12; solute carrier family 25 (mitochondrial carrier; dicarboxylate transporter), member 10		17052881	-1.02846	-2.03984	0.00158447	0.0229109	OR2F2	olfactory receptor, family 2, subfamily F, member 2
16660992	1.0769	2.10949	0.000143878	0.00945317	MTFR1L	mitochondrial fission regulator 1-like		17034960	-1.34629	-2.54258	0.00500671	0.0382654	OR2J1	olfactory receptor, family 2, subfamily J, member 1 (gene/pseudogene)
16671707	1.14554	2.21228	4.39272e-05	0.0063001	MTX1	metaxin 1		17006024	-1.66639	-3.1742	0.000114188	0.00867597	OR2J2	olfactory receptor, family 2, subfamily J, member 2
16682835	1.16791	2.24686	0.000180779	0.0100689	MUL1	mitochondrial E3 ubiquitin protein ligase 1		17026048	-1.88062	-3.68233	0.00241573	0.0276388	OR2J3; OR2J4P	olfactory receptor, family 2, subfamily J, member 3; olfactory receptor, family 2, subfamily J, member 4 pseudogene
16817692	1.18282	2.27021	0.00105044	0.0191906	MVP	major vault protein		17027235	-1.88062	-3.68233	0.00241573	0.0276388	OR2J3; OR2J4P	olfactory receptor, family 2, subfamily J, member 3; olfactory receptor, family 2, subfamily J, member 4 pseudogene
16849298	1.27257	2.41591	0.0017852	0.0242934	MXRA7	matrix-remodelling associated 7		17030082	-1.88062	-3.68233	0.00241573	0.0276388	OR2J3; OR2J4P	olfactory receptor, family 2, subfamily J, member 3; olfactory receptor, family 2, subfamily J, member 4 pseudogene
16680258	1.14407	2.21004	0.00118095	0.0202309	MXRA8	matrix-remodelling associated 8		17032771	-1.88062	-3.68233	0.00241573	0.0276388	OR2J3; OR2J4P	olfactory receptor, family 2, subfamily J, member 3; olfactory receptor, family 2, subfamily J, member 4 pseudogene
17072669	1.40078	2.64044	0.00799469	0.0482799	MYC	v-myc avian myelocytomatosis viral oncogene homolog		17037575	-1.88062	-3.68233	0.00241573	0.0276388	OR2J3; OR2J4P	olfactory receptor, family 2, subfamily J, member 3; olfactory receptor, family 2, subfamily J, member 4 pseudogene
16877413	1.14089	2.20518	0.000173473	0.00995225	MYCN	v-myc avian myelocytomatosis viral oncogene neuroblastoma derived homolog		17040285	-1.88062	-3.68233	0.00241573	0.0276388	OR2J3; OR2J4P	olfactory receptor, family 2, subfamily J, member 3; olfactory receptor, family 2, subfamily J, member 4 pseudogene
16824258	1.04867	2.06862	0.000344522	0.0129607	MYH11	myosin, heavy chain 11, smooth muscle		16679773	-1.10869	-2.1565	0.00133299	0.0215181	OR2L5	olfactory receptor, family 2, subfamily L, member 5
16840759	1.2422	2.36559	0.0015883	0.0229455	NAA38	N(alpha)-acetyltransferase 38, NatC auxiliary subunit		16679764	-1.37168	-2.58772	0.00141651	0.0220399	OR2L8	olfactory receptor, family 2, subfamily L, member 8 (gene/pseudogene)
16834327	1.17701	2.26108	0.00567562	0.0407414	NAGLU; RP11-400F19.8	; N-acetylglucosaminidase, alpha		16701632	-1.50047	-2.82934	0.00604383	0.0420747	OR2T27	olfactory receptor, family 2, subfamily T, member 27
16816200	1.15089	2.2205	0.000398337	0.0136694	NDE1	nudE neurodevelopment protein 1		16679715	-1.29472	-2.45329	0.00209394	0.0259411	OR2W5	olfactory receptor, family 2, subfamily W, member 5 (gene/pseudogene)
17110429	1.00655	2.0091	0.000427049	0.0137875	NDUFB11	NADH dehydrogenase (ubiquinone) 1 beta subcomplex, 11, 17.3kDa		16738315	-1.53182	-2.89151	0.00049493	0.0144611	OR4C12; OR4C2P	olfactory receptor, family 4, subfamily C, member 12; olfactory receptor, family 4, subfamily C, member 2 pseudogene
16869660	1.05021	2.07083	0.00639445	0.0431409	NDUFB7	NADH dehydrogenase (ubiquinone) 1 beta subcomplex, 7, 18kDa		16724713	-1.51211	-2.85227	0.00159839	0.0229964	OR4C46	olfactory receptor, family 4, subfamily C, member 46
16992390	1.2765	2.4225	0.000341301	0.0129607	NEURL1B	neuralized E3 ubiquitin protein ligase 1B		16725091	-1.74149	-3.3438	0.000327442	0.0127686	OR4D10	olfactory receptor, family 4, subfamily D, member 10
16791991	1.20922	2.31212	4.99484e-05	0.00652973	NFKBIA	nuclear factor of kappa light polypeptide gene enhancer in B-cells inhibitor, alpha		16856168	-1.94777	-3.85778	0.00459588	0.0368155	OR4F17	olfactory receptor, family 4, subfamily F, member 17
16933667	1.41455	2.66577	0.00172353	0.0239306	NIPSNAP1	nipsnap homolog 1 (C. elegans)		16657445	-2.74668	-6.71171	0.001733	0.0239511	OR4F5	olfactory receptor, family 4, subfamily F, member 5
16812824	1.66187	3.16427	3.24162e-05	0.00573646	NMB	neuromedin B		16781438	-1.2178	-2.32591	0.00472505	0.0372884	OR4Q3	olfactory receptor, family 4, subfamily Q, member 3
16822801	1.56935	2.96771	0.000400111	0.0136694	NME3	NME/NM23 nucleoside diphosphate kinase 3		16721221	-1.47632	-2.78237	0.0012561	0.0208511	OR51L1	olfactory receptor, family 51, subfamily L, member 1
16874327	1.42357	2.68248	2.8593e-05	0.00548314	NOSIP	nitric oxide synthase interacting protein		16734958	-1.1191	-2.17212	0.00674588	0.0440762	OR52E6	olfactory receptor, family 52, subfamily E, member 6
16850047	1.18162	2.26831	0.0031617	0.0309172	NOTUM	notum pectinacetylesterase homolog (Drosophila)		16734953	-1.66947	-3.18097	1.59973e-05	0.00470347	OR52N5	olfactory receptor, family 52, subfamily N, member 5
16814910	1.02295	2.03206	0.00147973	0.0222658	NPW	neuropeptide W		16738611	-1.04776	-2.06732	0.00774649	0.0474093	OR5B17	olfactory receptor, family 5, subfamily B, member 17
17100420	1.34914	2.5476	0.000791713	0.0169126	NRARP	NOTCH-regulated ankyrin repeat protein		16738628	-1.57115	-2.97142	0.000523882	0.0147883	OR5B21	olfactory receptor, family 5, subfamily B, member 21
16815120	1.31877	2.49453	4.93593e-05	0.00650604	NTN3	netrin 3		16738393	-1.04877	-2.06876	0.000116867	0.00875073	OR5M1	olfactory receptor, family 5, subfamily M, member 1
17090611	1.01579	2.022	0.000146334	0.00946407	NTNG2	netrin G2		16735219	-1.00293	-2.00406	0.00711739	0.0453879	OR6A2	olfactory receptor, family 6, subfamily A, member 2
16860545	1.00915	2.01273	0.000603956	0.0157407	NUDT19	nudix (nucleoside diphosphate linked moiety X)-type motif 19		16752164	-1.1844	-2.27269	0.00481446	0.0375907	OR6C3	olfactory receptor, family 6, subfamily C, member 3
16741113	1.0904	2.12934	0.0013836	0.0218485	NUDT8	nudix (nucleoside diphosphate linked moiety X)-type motif 8		16752156	-1.13756	-2.20009	0.00311932	0.0306909	OR6C74	olfactory receptor, family 6, subfamily C, member 74
16912052	1.13796	2.20069	0.000921976	0.0179983	NXT1	nuclear transport factor 2-like export factor 1		16695119	-1.29188	-2.44847	0.00508103	0.0385342	OR6N2	olfactory receptor, family 6, subfamily N, member 2
16806249	1.20818	2.31046	0.00277267	0.0291046	OCA2	oculocutaneous albinism II		16745628	-1.12632	-2.18301	0.000508526	0.0146227	OR6T1	olfactory receptor, family 6, subfamily T, member 1
16915755	1.03039	2.04257	0.00179868	0.0243112	OGFR	opioid growth factor receptor		16695042	-1.6708	-3.18392	0.000146569	0.00946407	OR6Y1	olfactory receptor, family 6, subfamily Y, member 1
16758130	1.40733	2.65246	0.000106981	0.00848876	ORAI1	ORAI calcium release-activated calcium modulator 1		17010876	-1.25501	-2.38669	2.57939e-05	0.00511782	ORC3	origin recognition complex, subunit 3
16820249	1.5215	2.87089	0.000349843	0.0130543	PARD6A	par-6 family cell polarity regulator alpha		16767794	-2.19601	-4.5821	6.95598e-07	0.00351955	OSBPL8	oxysterol binding protein-like 8
16856159	1.19899	2.29578	0.000566199	0.0152812	PARD6G	par-6 family cell polarity regulator gamma		16949619	-1.08376	-2.11955	0.000606735	0.015786	OSTN	osteocrin
16740914	1.20104	2.29906	0.00279397	0.0292395	PC	pyruvate carboxylase		17120736	-1.17251	-2.25404	0.00123682	0.0208081	OTOGL	otogelin-like
16946016	1.31616	2.49003	0.00053257	0.01487	PCCB	propionyl CoA carboxylase, beta polypeptide		17070737	-1.14383	-2.20966	0.000913062	0.0179983	OTUD6B	OTU domain containing 6B
16990298	1.56996	2.96896	0.0018183	0.0244933	PCDHB11	protocadherin beta 11		17120692	-1.17452	-2.25718	0.00411775	0.0350309	OVOS2; RP11-726G1.1
16914374	1.37669	2.59672	0.00191087	0.0249194	PCIF1	PDX1 C-terminal inhibiting factor 1		16788083	-1.22457	-2.33686	0.000622478	0.0158446	PAPOLA	poly(A) polymerase alpha
16757710	1.17781	2.26234	0.00120996	0.0205488	PEBP1	phosphatidylethanolamine binding protein 1		17104983	-1.1659	-2.24372	0.000283602	0.0118891	PBDC1	polysaccharide biosynthesis domain containing 1
17122436	1.13984	2.20356	0.0020594	0.0256726	PEBP1; PEBP1P2	phosphatidylethanolamine binding protein 1; phosphatidylethanolamine binding protein 1 pseudogene 2		17075776	-1.57906	-2.98776	0.00500961	0.0382654	PBK	PDZ binding kinase
16908154	1.00496	2.00689	0.00625886	0.0426285	PECR	peroxisomal trans-2-enoyl-CoA reductase		17066118	-1.37358	-2.59113	5.65204e-05	0.00688125	PCM1	pericentriolar material 1
16844189	1.23841	2.35938	0.00197735	0.0251489	PGAP3	post-GPI attachment to proteins 3		16784883	-1.00513	-2.00713	0.000231782	0.0111672	PCNXL4	pecanex-like 4 (Drosophila)
16846389	1.00013	2.00018	0.00135295	0.0216828	PHOSPHO1	phosphatase, orphan 1		16697362	-1.05987	-2.08475	0.00312589	0.0307366	PDC	phosducin
16708038	1.34611	2.54227	0.00014617	0.00946407	PI4K2A; RP11-548K23.11	; phosphatidylinositol 4-kinase type 2 alpha		16975345	-1.40279	-2.64412	1.01242e-05	0.00470347	PDS5A	PDS5 cohesin associated factor A
16857080	1.32872	2.5118	0.000327165	0.0127686	PIAS4	protein inhibitor of activated STAT, 4		16773874	-1.08172	-2.11656	0.00066822	0.0161476	PDS5B	PDS5 cohesin associated factor B
16660367	1.10044	2.14419	0.000504007	0.0145888	PINK1	PTEN induced putative kinase 1		16965922	-1.14902	-2.21763	0.000478793	0.0143809	PGM2	phosphoglucomutase 2
16858991	1.23021	2.34601	0.000945165	0.0182721	PKN1	protein kinase N1		17009930	-1.62689	-3.08847	0.000336058	0.0129366	PHF3	PHD finger protein 3
16934029	1.39508	2.63003	0.00251244	0.0280697	PLA2G3	phospholipase A2, group III		17021004	-1.3559	-2.55957	4.4931e-05	0.00634163	PHIP	pleckstrin homology domain interacting protein
16860414	1.65129	3.14113	0.000600013	0.0156879	PLEKHF1	pleckstrin homology domain containing, family F (with FYVE domain) member 1		16802389	-1.01298	-2.01808	0.00169782	0.0236701	PIAS1	protein inhibitor of activated STAT, 1
16826760	1.74207	3.34515	0.000995903	0.0188195	PLLP	plasmolipin		16855026	-1.01521	-2.0212	0.000105459	0.00845205	PIAS2	protein inhibitor of activated STAT, 2
16866501	1.39519	2.63023	0.000277965	0.0118476	PLPPR3	phospholipid phosphatase related 3		16736226	-1.78258	-3.44041	1.74713e-05	0.00470347	PIK3C2A	phosphatidylinositol-4-phosphate 3-kinase, catalytic subunit type 2 alpha
16857630	1.09663	2.13854	0.00597239	0.0417369	PNPLA6	patatin-like phospholipase domain containing 6		16985518	-1.14991	-2.219	0.000305173	0.01226	PIK3R1	phosphoinositide-3-kinase, regulatory subunit 1 (alpha)
17010929	1.57996	2.98961	0.00148839	0.0222834	PNRC1	proline-rich nuclear receptor coactivator 1		16970563	-1.5445	-2.91702	0.00120492	0.0204874	PLK4	polo-like kinase 4
16869506	1.07678	2.10932	0.000532253	0.01487	PODNL1	podocan-like 1		17010941	-1.21974	-2.32905	0.00735265	0.0464228	PM20D2	peptidase M20 domain containing 2
16945124	1.18336	2.27104	0.000260731	0.0114851	PODXL2	podocalyxin-like 2		17102230	-1.03432	-2.04814	0.00248292	0.0279669	POLA1	polymerase (DNA directed), alpha 1, catalytic subunit
16871915	1.12135	2.1755	0.0011193	0.0197038	PPP1R14A	protein phosphatase 1, regulatory (inhibitor) subunit 14A		16986283	-1.50788	-2.84392	7.39213e-05	0.00780775	POLK	polymerase (DNA directed) kappa
16920857	1.07167	2.10187	0.000835091	0.0173197	PPP1R3D	protein phosphatase 1, regulatory subunit 3D		16957951	-1.43303	-2.70014	8.8287e-05	0.00813925	POLQ	polymerase (DNA directed), theta
17116706	1.24958	2.37772	0.00135592	0.0216906	PPP2R3B	protein phosphatase 2, regulatory subunit B'', beta		16987125	-1.27668	-2.42281	0.00245482	0.0278265	POLR3G	polymerase (RNA) III (DNA directed) polypeptide G (32kD)
16817811	1.18785	2.27813	8.15654e-05	0.00803227	PPP4C	protein phosphatase 4, catalytic subunit		16670248	-2.50557	-5.67875	0.000112121	0.00859718	PPIAL4F	peptidylprolyl isomerase A (cyclophilin A)-like 4F
17000605	1.17716	2.26131	0.00101857	0.018978	PROB1	proline-rich basic protein 1		16981004	-1.15541	-2.22747	0.000611418	0.0158044	PPID	peptidylprolyl isomerase D
17117179	1.07804	2.11117	0.00134679	0.0216357	PRORY	proline rich, Y-linked		16987720	-2.31258	-4.96769	7.49928e-07	0.00351955	PPIP5K2	diphosphoinositol pentakisphosphate kinase 2
16916166	1.07891	2.11244	0.000169675	0.00984053	PRPF6	pre-mRNA processing factor 6		16767932	-1.12193	-2.17638	0.000200051	0.0106864	PPP1R12A	protein phosphatase 1, regulatory subunit 12A
16856284	1.49207	2.81292	0.00623353	0.0425958	PRTN3	proteinase 3		16985277	-1.17849	-2.26339	0.000181189	0.0100689	PPWD1	peptidylprolyl isomerase domain and WD repeat containing 1
17073146	1.36144	2.56941	0.00247479	0.0279338	PTP4A3	protein tyrosine phosphatase type IVA, member 3		16659422	-1.26362	-2.40098	0.00516635	0.0389958	PRAMEF17	PRAME family member 17
16811816	1.03655	2.05132	0.00321931	0.0310053	PTPN9	protein tyrosine phosphatase, non-receptor type 9		16947875	-1.07014	-2.09964	6.20277e-05	0.00727412	PRKCI	protein kinase C, iota
16845158	1.09601	2.13762	0.000819539	0.0171549	PTRF	polymerase I and transcript release factor		16783800	-1.14831	-2.21654	0.000375574	0.0132763	PRPF39	pre-mRNA processing factor 39
16710769	1.36085	2.56836	0.000410852	0.0137433	PWWP2B	PWWP domain containing 2B		16903815	-1.06079	-2.08607	0.000239663	0.0112292	PRPF40A	PRP40 pre-mRNA processing factor 40 homolog A
16863344	1.3717	2.58775	0.00488649	0.0377408	QPCTL	glutaminyl-peptide cyclotransferase-like		16671129	-1.20921	-2.31211	0.00183557	0.0244983	PRR9	proline rich 9
16866539	1.14561	2.21239	0.00051471	0.0147117	R3HDM4	R3H domain containing 4		17117724	-1.0605	-2.08566	0.000560752	0.0152024	PSMD3	proteasome 26S subunit, non-ATPase 3
17115777	1.19938	2.2964	0.00663161	0.0437092	RAB39B	RAB39B, member RAS oncogene family		16897560	-1.20745	-2.3093	0.000664234	0.0161047	PSME4	proteasome activator subunit 4
16850278	1.14803	2.21612	0.00234253	0.0272757	RAB40B	RAB40B, member RAS oncogene family		17094718	-1.46792	-2.76624	1.84922e-05	0.00470347	PTAR1	protein prenyltransferase alpha subunit repeat containing 1
16814336	1.28678	2.43983	0.000235961	0.0112292	RAB40C	RAB40C, member RAS oncogene family		17097308	-1.03473	-2.04873	9.93437e-05	0.00842817	PTBP3	polypyrimidine tract binding protein 3
17054703	1.0008	2.00111	0.00120158	0.0204744	RADIL	Ras association and DIL domains		16968529	-1.14925	-2.21799	0.00365568	0.0329777	PTPN13	protein tyrosine phosphatase, non-receptor type 13 (APO-1/CD95 (Fas)-associated phosphatase)
16829690	1.10756	2.15481	0.00355428	0.0325188	RAP1GAP2	RAP1 GTPase activating protein 2		16749105	-1.14543	-2.21213	0.00829588	0.0492228	PYROXD1	pyridine nucleotide-disulphide oxidoreductase domain 1
17061129	1.10205	2.14659	0.000350587	0.0130543	RASA4; RASA4B; RP11-514P8.6; RP11-514P8.8	; RAS p21 protein activator 4; RAS p21 protein activator 4B		16723326	-1.29533	-2.45433	2.15282e-05	0.00470347	QSER1	glutamine and serine rich 1
16790529	1.00218	2.00303	0.000141326	0.00942968	RBM23	RNA binding motif protein 23		16718800	-1.52445	-2.87678	3.80418e-05	0.00600721	RAB11FIP2	RAB11 family interacting protein 2 (class I)
17125740	1.04087	2.05746	0.000722403	0.0165748	RBMY2QP	RNA binding motif protein, Y-linked, family 2, member Q pseudogene		16957929	-1.25742	-2.39069	0.000904936	0.0179661	RABL3	RAB, member of RAS oncogene family-like 3
16739796	1.05063	2.07143	0.00202786	0.0255066	RCOR2	REST corepressor 2		16989054	-1.65541	-3.15013	9.50529e-05	0.00828415	RAD50	RAD50 homolog, double strand break repair protein
16856604	1.61606	3.06537	0.000330145	0.0128114	REEP6	receptor accessory protein 6		16884126	-1.87643	-3.67165	0.000134395	0.00927906	RANBP2	RAN binding protein 2
16877555	1.12626	2.18293	0.00577528	0.0410289	RHOB	ras homolog family member B		16901912	-1.50293	-2.83419	4.1349e-05	0.00628865	RANBP2; RGPD1; RGPD2; RGPD3; RGPD4; RGPD5; RGPD6; RGPD8	RAN binding protein 2; RANBP2-like and GRIP domain containing 1; RANBP2-like and GRIP domain containing 2; RANBP2-like and GRIP domain containing 3; RANBP2-like and GRIP domain containing 4; RANBP2-like and GRIP domain containing 5; RANBP2-like and GRIP domain containing 6; RANBP2-like and GRIP domain containing 8
16774510	1.32496	2.50526	0.00155583	0.0227646	RN7SKP4	RNA, 7SK small nuclear pseudogene 4		16946393	-1.37691	-2.59711	0.00015604	0.00957794	RASA2	RAS p21 protein activator 2
16834559	1.50433	2.83692	0.000723836	0.0165748	RND2	Rho family GTPase 2		17077135	-1.27534	-2.42056	0.000638092	0.0158746	RB1CC1	RB1-inducible coiled-coil 1
16882291	1.0725	2.10308	0.00209582	0.0259411	RNF181	ring finger protein 181		16817090	-1.49337	-2.81546	6.38147e-05	0.00737522	RBBP6	retinoblastoma binding protein 6
16963400	1.35857	2.56431	9.01794e-05	0.008172	RNU4-89P	RNA, U4 small nuclear 89, pseudogene		16851397	-1.92089	-3.78656	1.921e-05	0.00470347	RBBP8	retinoblastoma binding protein 8
16885189	1.49692	2.8224	0.000276748	0.0118334	RNU4ATAC	RNA, U4atac small nuclear (U12-dependent splicing)		16919044	-1.09531	-2.13659	0.000701478	0.0164443	RBL1	retinoblastoma-like 1
16818150	1.11324	2.16331	0.000228134	0.0111516	RP11-196G11.6			17078751	-2.5166	-5.7223	0.000882486	0.0177041	REXO1L1P	REX1, RNA exonuclease 1 homolog-like 1, pseudogene
16725617	1.44702	2.72644	0.000624046	0.0158486	RP11-286N22.8			16975255	-1.26946	-2.41071	0.00016371	0.00972355	RFC1	replication factor C (activator 1) 1, 145kDa
16954730	1.13983	2.20354	0.000365438	0.0132463	RP11-330H6.5; TWF2	; twinfilin actin binding protein 2		16883978	-1.37216	-2.58858	0.000177089	0.0100386	RGPD4	RANBP2-like and GRIP domain containing 4
16684104	1.37373	2.5914	7.77043e-05	0.00790896	RP11-460I13.2			16995551	-1.11868	-2.17148	0.00371956	0.0333384	RICTOR	RPTOR independent companion of MTOR, complex 2
16898516	1.07697	2.1096	0.000434815	0.0139009	RP11-474G23.1			16886503	-1.40897	-2.65547	2.41067e-05	0.00505279	RIF1	replication timing regulatory factor 1
16824075	1.20893	2.31166	0.00133462	0.0215225	RP11-65J21.1			17004582	-1.06421	-2.09102	0.00247241	0.0279338	RIOK1	RIO kinase 1
16765790	1.87328	3.66364	0.00184855	0.0245524	RP11-762I7.5			17109114	-1.12853	-2.18636	0.00179769	0.0243112	RN7SKP290	RNA, 7SK small nuclear pseudogene 290
16724604	1.19865	2.29524	7.06177e-05	0.00771426	RP11-76I23.7			16974278	-2.06111	-4.17307	0.00292151	0.0299455	RNA5SP154	RNA, 5S ribosomal pseudogene 154
16824463	1.20743	2.30927	6.44889e-05	0.00739952	RPS15A	ribosomal protein S15a		16989804	-1.71776	-3.28925	0.000150528	0.00957794	RNA5SP194	RNA, 5S ribosomal pseudogene 194
17122682	1.33865	2.52915	1.34204e-05	0.00470347	RPS19P1	ribosomal protein S19 pseudogene 1		16742056	-1.32845	-2.51132	0.000911266	0.0179983	RNA5SP343	RNA, 5S ribosomal pseudogene 343
16799590	1.10289	2.14785	0.000208809	0.0107178	RPUSD2	RNA pseudouridylate synthase domain containing 2		16743554	-2.24984	-4.75631	0.000166634	0.00974991	RNA5SP346	RNA, 5S ribosomal pseudogene 346
17009079	1.39635	2.63234	0.000550514	0.0151382	RSPH9	radial spoke head 9 homolog (Chlamydomonas)		16853460	-1.57916	-2.98796	1.2703e-05	0.00470347	RNU1-109P	RNA, U1 small nuclear 109, pseudogene
16869337	1.71062	3.27301	0.00110416	0.0196324	RTBDN	retbindin		16984049	-1.25052	-2.37927	0.00049319	0.0144594	RNU6-1305P	RNA, U6 small nuclear 1305, pseudogene
16873332	1.40829	2.65422	0.00722381	0.0459197	RTN2	reticulon 2		16854145	-1.27806	-2.42512	0.00331275	0.0313004	ROCK1	Rho-associated, coiled-coil containing protein kinase 1
16834749	1.24092	2.36349	0.00565929	0.0407127	RUNDC3A	RUN domain containing 3A		16894491	-1.82371	-3.53991	1.71821e-05	0.00470347	ROCK2	Rho-associated, coiled-coil containing protein kinase 2
16693449	1.07757	2.11049	0.00214164	0.0262747	S100A4	S100 calcium binding protein A4		16659940	-1.64071	-3.1182	0.0015096	0.0224178	RP11-108M9.2; RP5-875O13.6
16932570	1.45097	2.73391	2.14616e-05	0.00470347	SCARF2	scavenger receptor class F, member 2		17081297	-1.81382	-3.51572	1.56037e-06	0.00351955	RP11-240B13.2
16892521	1.23334	2.35111	0.00643391	0.0432376	SCARNA5	small Cajal body-specific RNA 5		17125242	-1.13083	-2.18985	0.00057476	0.0153981	RP11-262H14.3
17073705	1.20497	2.30532	0.00115681	0.0199243	SCX	scleraxis bHLH transcription factor		17123988	-1.03096	-2.04338	0.000138746	0.00937601	RP11-480D4.6
16867349	1.17001	2.25014	0.00625828	0.0426285	SEMA6B	sema domain, transmembrane domain (TM), and cytoplasmic domain, (semaphorin) 6B		17120222	-1.71978	-3.29387	5.25726e-05	0.00655063	RP11-488L18.4
16829570	1.16473	2.24191	0.0059075	0.041498	SERPINF1	serpin peptidase inhibitor, clade F (alpha-2 antiplasmin, pigment epithelium derived factor), member 1		17120218	-1.56867	-2.96631	0.000152752	0.00957794	RP11-488L18.4
16872443	1.1358	2.1974	0.000641882	0.0158966	SERTAD1	SERTA domain containing 1		17120220	-1.536	-2.89989	3.79091e-05	0.00600721	RP11-488L18.4
16661544	1.82601	3.54555	0.00708326	0.0452489	SESN2	sestrin 2		17010851	-1.17613	-2.2597	0.000278643	0.0118476	RP3-382I10.7; SLC35A1	UPF0704 protein C6orf165 ; solute carrier family 35 (CMP-sialic acid transporter), member A1
16866993	1.00161	2.00223	0.000133758	0.00927906	SGTA	small glutamine-rich tetratricopeptide repeat (TPR)-containing, alpha		16826552	-1.12518	-2.18129	0.000160545	0.00966236	RPGRIP1L	RPGRIP1-like
16966422	1.29886	2.46034	0.0005365	0.0148905	SHISA3	shisa family member 3		16690067	-1.76118	-3.38974	1.60128e-05	0.00470347	SASS6	SAS-6 centriolar assembly protein
16842103	1.25412	2.38521	0.000857585	0.0174738	SHMT1	serine hydroxymethyltransferase 1 (soluble)		16970923	-1.06479	-2.09186	0.000157373	0.00957794	SCOC	short coiled-coil protein
16897159	1.1985	2.29502	0.00117292	0.0201583	SIX2	SIX homeobox 2		16755622	-1.09126	-2.1306	0.00313921	0.0307656	SCYL2	SCY1-like, kinase-like 2
16880712	1.31361	2.48563	0.00419836	0.0353723	SLC1A4	solute carrier family 1 (glutamate/neutral amino acid transporter), member 4		16977016	-1.2907	-2.44647	0.000714506	0.0165394	SDAD1	SDA1 domain containing 1
16876164	1.08642	2.12347	0.0004729	0.0142576	SLC27A5	solute carrier family 27 (fatty acid transporter), member 5		16855723	-1.59804	-3.02731	0.00178223	0.024274	SERPINB3	serpin peptidase inhibitor, clade B (ovalbumin), member 3
17043258	1.12018	2.17373	0.00440179	0.0359359	SLC29A4	solute carrier family 29 (equilibrative nucleoside transporter), member 4		17099263	-1.61046	-3.0535	1.65501e-05	0.00470347	SETX	senataxin
17012904	1.02807	2.0393	0.00693576	0.0448261	SLC35D3	solute carrier family 35, member D3		16906921	-1.21571	-2.32255	0.00192413	0.0249912	SF3B1	splicing factor 3b, subunit 1, 155kDa
16940965	1.23756	2.35799	0.00420752	0.035412	SLC38A3	solute carrier family 38, member 3		16951485	-1.4823	-2.79394	0.000519788	0.0147729	SGOL1	shugoshin-like 1 (S. pombe)
16873718	1.16532	2.24283	0.00540592	0.0398977	SLC8A2	solute carrier family 8 (sodium/calcium exchanger), member 2		16889251	-1.48979	-2.80848	5.33073e-05	0.00659068	SGOL2	shugoshin-like 2 (S. pombe)
16918407	1.09368	2.13417	0.00101168	0.0189315	SNTA1	syntrophin, alpha 1		16709223	-1.00081	-2.00112	0.000137901	0.00935909	SHOC2	SHOC2 leucine-rich repeat scaffold protein
17054540	1.05934	2.08398	0.000151387	0.00957794	SNX8	sorting nexin 8		16777278	-1.17474	-2.25752	0.00051958	0.0147729	SKA3	spindle and kinetochore associated complex subunit 3
16823866	1.02915	2.04083	0.000577699	0.0153981	SOCS1	suppressor of cytokine signaling 1		17078626	-1.49295	-2.81464	0.00169133	0.0236623	SLC10A5	solute carrier family 10, member 5
16921428	1.52317	2.87422	9.34009e-05	0.00827584	SOX18	SRY (sex determining region Y)-box 18		16739699	-1.11175	-2.16108	0.000871633	0.0175755	SLC22A24	solute carrier family 22, member 24
17005276	1.10377	2.14916	0.00320263	0.0309991	SOX4	SRY (sex determining region Y)-box 4		16854727	-1.03448	-2.04838	0.000993809	0.0188195	SLC39A6	solute carrier family 39 (zinc transporter), member 6
16926635	1.19331	2.28677	0.000202349	0.0106999	SPATC1L	spermatogenesis and centriole associated 1-like		17120386	-1.31161	-2.48219	0.00194488	0.0250473	SLC9B1	solute carrier family 9, subfamily B (NHA1, cation proton antiporter 1), member 1
17122340	1.01385	2.01929	0.00502695	0.0383193	SPEG	SPEG complex locus		16708887	-1.23167	-2.34839	0.000379585	0.0132763	SLK	STE20-like kinase
16726925	1.46373	2.7582	2.94814e-05	0.00548314	SSSCA1	Sjogren syndrome/scleroderma autoantigen 1		16942060	-1.16234	-2.2382	0.000411995	0.0137433	SLMAP	sarcolemma associated protein
16856463	1.07725	2.11001	0.00269109	0.0287284	STK11	serine/threonine kinase 11		17087716	-1.67109	-3.18454	0.000104104	0.00842817	SMC2	structural maintenance of chromosomes 2
17045425	1.03239	2.0454	0.00462918	0.036972	SUGCT	succinyl-CoA:glutarate-CoA transferase		16709140	-1.24629	-2.37231	0.00018646	0.0102776	SMC3	structural maintenance of chromosomes 3
17099498	1.07354	2.10459	0.00366367	0.0330123	SURF1	surfeit 1		16947556	-2.10071	-4.28921	1.52645e-05	0.00470347	SMC4	structural maintenance of chromosomes 4
16836735	1.19073	2.28268	0.00411128	0.0350085	TBX2	T-box 2		17085779	-1.81154	-3.51016	1.13397e-06	0.00351955	SMC5	structural maintenance of chromosomes 5
16916196	1.10276	2.14765	0.00395675	0.0344279	TCEA2	transcription elongation factor A (SII), 2		16894740	-1.4266	-2.68813	0.000176543	0.0100386	SMC6	structural maintenance of chromosomes 6
16823193	1.25837	2.39226	5.75896e-05	0.00690598	TCEB2	transcription elongation factor B (SIII), polypeptide 2 (18kDa, elongin B)		16850541	-1.63446	-3.10471	9.66578e-06	0.00470347	SMCHD1	structural maintenance of chromosomes flexible hinge domain containing 1
16872551	1.38588	2.61332	6.5481e-05	0.00745969	TGFB1	transforming growth factor, beta 1		16824481	-1.33633	-2.52509	7.73064e-05	0.00790896	SMG1	SMG1 phosphatidylinositol 3-kinase-related kinase
16857820	1.18153	2.26817	7.78548e-05	0.00790896	TGFBR3L	transforming growth factor, beta receptor III-like		17083647	-1.26021	-2.3953	0.000122741	0.00889817	SNAPC3	small nuclear RNA activating complex, polypeptide 3, 50kDa
16867409	1.00714	2.00993	0.00648346	0.0433927	TICAM1	toll-like receptor adaptor molecule 1		16988510	-1.29522	-2.45415	5.05324e-05	0.00655063	SNX2	sorting nexin 2
17073405	1.11922	2.1723	0.00101251	0.0189315	TIGD5	tigger transposable element derived 5		16896710	-1.06414	-2.09092	0.000165713	0.00974991	SOS1	son of sevenless homolog 1 (Drosophila)
17110639	1.24073	2.36318	0.00016689	0.00974991	TIMM17B	translocase of inner mitochondrial membrane 17 homolog B (yeast)		17060961	-1.69414	-3.23584	0.00115185	0.0199173	SPDYE6	speedy/RINGO cell cycle regulator family member E6
16857021	1.44337	2.71955	0.00598612	0.0417458	TJP3	tight junction protein 3		16988450	-1.12803	-2.18559	0.00295522	0.0299803	SRFBP1	serum response factor binding protein 1
16789777	1.24158	2.36458	0.000157529	0.00957794	TMEM121	transmembrane protein 121		17125876	-2.10256	-4.29472	1.7654e-06	0.00351955	SRGAP2B; SRGAP2C	SLIT-ROBO Rho GTPase activating protein 2B; SLIT-ROBO Rho GTPase activating protein 2C
16873940	1.55318	2.93463	0.00132254	0.0214144	TMEM143	transmembrane protein 143		16688961	-1.15627	-2.2288	0.000537897	0.0148939	SSX2IP	synovial sarcoma, X breakpoint 2 interacting protein
16873654	1.80183	3.48663	0.000671355	0.0161654	TMEM160	transmembrane protein 160		17048072	-1.58007	-2.98985	0.00030908	0.0123384	STEAP1	six transmembrane epithelial antigen of the prostate 1
16870543	1.08977	2.1284	0.000527259	0.0148301	TMEM161A	transmembrane protein 161A		16836232	-1.30978	-2.47903	0.000807722	0.0171469	STXBP4	syntaxin binding protein 4
16902254	1.05312	2.07501	0.000434921	0.0139009	TMEM185B	transmembrane protein 185B		16833037	-1.07866	-2.11207	7.6321e-05	0.00790418	SUZ12	SUZ12 polycomb repressive complex 2 subunit
16870211	1.32226	2.50057	0.00314041	0.0307656	TMEM221	transmembrane protein 221		16920806	-1.88687	-3.69832	0.000109543	0.00852241	SYCP2	synaptonemal complex protein 2
16875760	1.02182	2.03048	0.00497554	0.0381147	TMEM238	transmembrane protein 238		17012692	-1.09007	-2.12884	0.000655402	0.0160297	TAAR8	trace amine associated receptor 8
16859330	1.02624	2.03671	0.000168927	0.00983291	TMEM38A	transmembrane protein 38A		17109901	-1.01317	-2.01834	0.000334458	0.0129159	TAB3	TGF-beta activated kinase 1/MAP3K7 binding protein 3
16859840	1.27707	2.42347	0.00216017	0.0263331	TMEM59L	transmembrane protein 59-like		16743296	-1.05223	-2.07373	0.000706265	0.0164682	TAF1D	TATA box binding protein (TBP)-associated factor, RNA polymerase I, D, 41kDa
16834733	1.14042	2.20445	0.00273037	0.0289791	TMUB2	transmembrane and ubiquitin-like domain containing 2		17080559	-1.23966	-2.36143	0.000118757	0.00876875	TAF2	TAF2 RNA polymerase II, TATA box binding protein (TBP)-associated factor, 150kDa
16954817	1.10103	2.14507	0.000474562	0.0142807	TNNC1	troponin C type 1 (slow)		17112339	-1.17351	-2.2556	5.70303e-05	0.00689073	TAF9B	TAF9B RNA polymerase II, TATA box binding protein (TBP)-associated factor, 31kDa
16875599	1.08332	2.11891	0.00389536	0.0340974	TNNT1	troponin T type 1 (skeletal, slow)		16832658	-1.10424	-2.14985	0.00113093	0.0197561	TAOK1	TAO kinase 1
17099083	1.03098	2.04342	0.000501965	0.0145826	TOR1A	torsin family 1, member A (torsin A)		16761514	-1.18877	-2.27958	0.000453804	0.0141129	TAS2R19	taste receptor, type 2, member 19
16840732	1.30781	2.47566	0.00156948	0.0228596	TP53	tumor protein p53		16761460	-1.21892	-2.32772	0.00128627	0.021134	TAS2R9	taste receptor, type 2, member 9
16856182	1.15171	2.22176	0.00186666	0.0245524	TPGS1	tubulin polyglutamylase complex subunit 1		17044568	-1.16243	-2.23835	0.000206552	0.0107178	TAX1BP1	Tax1 (human T-cell leukemia virus type I) binding protein 1
16823413	1.26005	2.39505	2.40736e-05	0.00505279	TRAP1	TNF receptor-associated protein 1		16753498	-1.29973	-2.46183	4.90121e-05	0.00650604	TBK1	TANK-binding kinase 1
17081665	1.19143	2.2838	0.00426721	0.035553	TRAPPC9	trafficking protein particle complex 9		16961704	-1.0442	-2.06223	0.00219816	0.0265594	TBL1XR1	transducin (beta)-like 1 X-linked receptor 1
17063779	2.63305	6.20338	4.28553e-06	0.00470347	TRBV5-6	T cell receptor beta variable 5-6		16969414	-1.10036	-2.14408	0.000615495	0.0158446	TET2	tet methylcytosine dioxygenase 2
16734762	1.04584	2.06457	0.000282688	0.0118891	TRIM21	tripartite motif containing 21		16853377	-1.83159	-3.55929	5.5385e-06	0.00470347	THOC1	THO complex 1
17115998	1.46229	2.75545	0.00222017	0.0267241	TSPY2	testis specific protein, Y-linked 2		17113866	-1.1781	-2.26278	0.000379259	0.0132763	THOC2	THO complex 2
16934671	1.88712	3.69895	9.96576e-05	0.00842817	TST	thiosulfate sulfurtransferase (rhodanese)		16971293	-1.0877	-2.12535	0.000201379	0.0106999	TMEM184C	transmembrane protein 184C
17043049	1.01024	2.01425	0.00519335	0.0390702	TTYH3	tweety family member 3		16756431	-1.4279	-2.69055	0.00109051	0.0194873	TMEM263	transmembrane protein 263
16876191	1.16916	2.24881	0.00318041	0.0309672	UBE2M	ubiquitin-conjugating enzyme E2M		16966369	-1.30441	-2.46983	0.000529084	0.0148301	TMEM33	transmembrane protein 33
16708002	1.00119	2.00165	0.000508346	0.0146227	UBTD1	ubiquitin domain containing 1		16956027	-1.20806	-2.31026	0.000183802	0.0101787	TMF1	TATA element modulatory factor 1
16725910	1.02677	2.03746	0.000378169	0.0132763	UQCC3	ubiquinol-cytochrome c reductase complex assembly factor 3		16754935	-1.21363	-2.31921	0.00104012	0.0191223	TMTC3	transmembrane and tetratricopeptide repeat containing 3
17103104	1.14376	2.20956	0.00393423	0.0343058	USP11	ubiquitin specific peptidase 11		16985992	-1.45467	-2.74093	4.42417e-05	0.0063001	TNPO1	transportin 1
16842452	1.25729	2.39046	0.000109238	0.00852241	USP22	ubiquitin specific peptidase 22		17121738	-1.54692	-2.92192	6.49804e-06	0.00470347	TNPO1P2; TNPO1P3	transportin 1 pseudogene 2; transportin 1 pseudogene 3
17103715	1.05101	2.07198	0.00229583	0.0270552	USP27X	ubiquitin specific peptidase 27, X-linked		16844312	-1.70032	-3.24973	0.00173282	0.0239511	TOP2A	topoisomerase (DNA) II alpha
16747501	1.14071	2.2049	0.000251665	0.0113674	USP5	ubiquitin specific peptidase 5 (isopeptidase T)		16951601	-1.12732	-2.18453	0.00138923	0.0218941	TOP2B	topoisomerase (DNA) II beta
16863307	1.12903	2.18712	0.000236997	0.0112292	VASP	vasodilator-stimulated phosphoprotein		16959325	-1.72745	-3.31143	2.55474e-05	0.00511782	TOPBP1	topoisomerase (DNA) II binding protein 1
16937571	1.46296	2.75673	0.000561265	0.0152024	VHL	von Hippel-Lindau tumor suppressor, E3 ubiquitin protein ligase		16697299	-1.81918	-3.52881	3.28031e-05	0.00573646	TPR	translocated promoter region, nuclear basket protein
16857397	1.33716	2.52653	0.00212489	0.026154	VMAC	vimentin-type intermediate filament associated coiled-coil protein		16782016	-1.80322	-3.48999	0.00576449	0.0409705	TRAJ56	T cell receptor alpha joining 56
17046942	1.09437	2.1352	0.003987	0.0345497	VPS37D	vacuolar protein sorting 37 homolog D (S. cerevisiae)		16782010	-1.47812	-2.78585	0.00259682	0.0284412	TRAJ59	T cell receptor alpha joining 59 (non-functional)
16807848	1.26055	2.39588	0.00351338	0.0322967	VPS39	vacuolar protein sorting 39 homolog (S. cerevisiae)		16854558	-1.00754	-2.01048	0.000485815	0.0144557	TRAPPC8	trafficking protein particle complex 8
16933535	1.12782	2.18529	0.0027712	0.0291046	XBP1	X-box binding protein 1		16781867	-1.0712	-2.10118	0.0020765	0.025813	TRAV8-3	T cell receptor alpha variable 8-3
17107640	1.88394	3.69082	0.000178492	0.0100386	XX-FW81066F1.2			16781945	-1.05994	-2.08484	0.00360477	0.0327756	TRAV8-7	T cell receptor alpha variable 8-7 (non-functional)
16871921	1.18593	2.2751	0.000239686	0.0112292	YIF1B	Yip1 interacting factor homolog B (S. cerevisiae)		17063773	-1.28981	-2.44495	0.00658342	0.0436889	TRBV7-7	T cell receptor beta variable 7-7
16868827	1.05699	2.08058	0.00223002	0.026782	YIPF2	Yip1 domain family, member 2		16724715	-1.35879	-2.5647	0.0014082	0.0220399	TRIM48	tripartite motif containing 48
17019399	1.23269	2.35005	0.00143129	0.0220984	YIPF3	Yip1 domain family, member 3		16743200	-1.51838	-2.8647	0.000461144	0.0141129	TRIM48; TRIM49B; TRIM49D1; TRIM49D2	tripartite motif containing 48; tripartite motif containing 49B; tripartite motif containing 49D1; tripartite motif containing 49D2
16739536	1.1074	2.15457	0.000776332	0.0168688	ZBTB3	zinc finger and BTB domain containing 3		16724755	-2.17737	-4.5233	0.00833684	0.0493264	TRIM51	tripartite motif-containing 51
16715962	1.07804	2.11116	0.0054512	0.0399606	ZCCHC24	zinc finger, CCHC domain containing 24		16795987	-1.57811	-2.98579	5.24632e-05	0.00655063	TRIP11	thyroid hormone receptor interactor 11
16827353	1.30385	2.46888	0.00320378	0.0309991	ZDHHC1	zinc finger, DHHC-type containing 1		16667625	-1.10861	-2.15638	0.000101906	0.00842817	TRMT13	tRNA methyltransferase 13 homolog (S. cerevisiae)
17098911	1.24559	2.37116	0.0040037	0.0345598	ZER1	zyg-11 related, cell cycle regulator		16809138	-1.10756	-2.1548	0.00293744	0.0299803	TRPM7	transient receptor potential cation channel, subfamily M, member 7
16821794	1.17027	2.25053	2.95661e-05	0.00548314	ZFPM1	zinc finger protein, FOG family member 1		16922648	-1.40174	-2.64219	3.68862e-05	0.00600721	TTC3	tetratricopeptide repeat domain 3
16933691	1.81331	3.51448	3.75145e-05	0.00600721	ZMAT5	zinc finger, matrin-type 5		16998211	-1.85556	-3.61891	1.32515e-05	0.00470347	TTC37	tetratricopeptide repeat domain 37
16919915	1.11851	2.17122	0.00554928	0.0402997	ZMYND8	zinc finger, MYND-type containing 8		17010552	-2.22349	-4.67022	4.84062e-05	0.00650604	TTK	TTK protein kinase
16866221	1.01089	2.01516	0.00429921	0.0356346	ZNF274	zinc finger protein 274		16688864	-1.46464	-2.75995	5.22336e-05	0.00655063	TTLL7	tubulin tyrosine ligase-like family member 7
17053066	1.28165	2.43116	0.000402132	0.0136751	ZNF282	zinc finger protein 282		16946553	-1.3197	-2.49614	2.43943e-05	0.00505279	U2SURP	U2 snRNP-associated SURP domain containing
16873221	1.12348	2.17871	5.92708e-05	0.00705455	ZNF296	zinc finger protein 296		16811249	-1.16373	-2.24036	0.000176963	0.0100386	UACA	uveal autoantigen with coiled-coil domains and ankyrin repeats
16875108	1.06958	2.09882	0.00744271	0.0466845	ZNF320	zinc finger protein 320		16673056	-1.03282	-2.04602	0.00192455	0.0249912	UAP1	UDP-N-acetylglucosamine pyrophosphorylase 1
16857608	1.32312	2.50206	0.0040797	0.0348699	ZNF358	zinc finger protein 358		16991669	-2.15382	-4.45004	3.59105e-05	0.00600721	UBLCP1	ubiquitin-like domain containing CTD phosphatase 1
16765542	1.75184	3.36787	0.00497182	0.0381147	ZNF385A	zinc finger protein 385A		17011098	-1.07439	-2.10583	0.00731126	0.046257	UFL1	UFM1-specific ligase 1
16868177	1.24436	2.36914	8.20577e-05	0.00803227	ZNF414	zinc finger protein 414		16967339	-1.5152	-2.85838	0.00135762	0.0216961	UGT2B10; UGT2B11; UGT2B24P; UGT2B25P; UGT2B27P; UGT2B28; UGT2B7	UDP glucuronosyltransferase 2 family, polypeptide B10; UDP glucuronosyltransferase 2 family, polypeptide B11; UDP glucuronosyltransferase 2 family, polypeptide B24 pseudogene; UDP glucuronosyltransferase 2 family, polypeptide B25 pseudogene; UDP glucuronosyltransferase 2 family, polypeptide B27 pseudogene; UDP glucuronosyltransferase 2 family, polypeptide B28; UDP glucuronosyltransferase 2 family…
16875979	1.09198	2.13167	0.00568368	0.0407414	ZNF416	zinc finger protein 416		16982418	-1.5396	-2.90713	0.000965005	0.0184764	UGT2B10; UGT2B11; UGT2B24P; UGT2B27P; UGT2B28; UGT2B7	UDP glucuronosyltransferase 2 family, polypeptide B10; UDP glucuronosyltransferase 2 family, polypeptide B11; UDP glucuronosyltransferase 2 family, polypeptide B24 pseudogene; UDP glucuronosyltransferase 2 family, polypeptide B27 pseudogene; UDP glucuronosyltransferase 2 family, polypeptide B28; UDP glucuronosyltransferase 2 family, polypeptide B7
16873042	1.09193	2.13159	0.00502698	0.0383193	ZNF428	zinc finger protein 428		16769007	-1.26616	-2.40521	1.52272e-05	0.00470347	UHRF1BP1L	UHRF1 binding protein 1-like
16866088	1.01046	2.01455	0.000953794	0.0183943	ZNF530	zinc finger protein 530		16711761	-1.44252	-2.71796	7.113e-06	0.00470347	UPF2	UPF2 regulator of nonsense transcripts homolog (yeast)
16866002	1.17485	2.25769	0.00305516	0.0303894	ZNF543	zinc finger protein 543		16967925	-1.22106	-2.33117	0.000153506	0.00957794	USO1	USO1 vesicle transport factor
16862646	1.28166	2.43118	0.000698081	0.0164443	ZNF574	zinc finger protein 574		16665447	-1.4245	-2.68422	4.16852e-05	0.00628865	USP1	ubiquitin specific peptidase 1
16865726	1.23243	2.34962	0.00174898	0.0240152	ZNF581	zinc finger protein 581		16965004	-1.81295	-3.51359	0.00518432	0.0390566	USP17L10; USP17L11; USP17L13; USP17L15; USP17L17; USP17L18; USP17L20; USP17L21; USP17L22; USP17L24; USP17L25; USP17L26	ubiquitin specific peptidase 17-like family member 10; ubiquitin specific peptidase 17-like family member 11; ubiquitin specific peptidase 17-like family member 13; ubiquitin specific peptidase 17-like family member 15; ubiquitin specific peptidase 17-like family member 17; ubiquitin specific peptidase 17-like family member 18; ubiquitin specific peptidase 17-like family member 20; ubiquitin spec…
16868995	1.23312	2.35075	0.00325379	0.0310843	ZNF653	zinc finger protein 653		16687638	-1.1699	-2.24996	0.000130199	0.00924408	USP24	ubiquitin specific peptidase 24
16973296	1.07383	2.10502	0.0027744	0.0291046	ZNF732	zinc finger protein 732		16800991	-1.50826	-2.84468	4.91688e-05	0.00650604	USP8	ubiquitin specific peptidase 8
16825813	1.47842	2.78644	0.00191769	0.0249676	ZNF768	zinc finger protein 768		16662692	-1.32642	-2.50779	0.00112426	0.0197259	UTP11L	UTP11-like, U3 small nucleolar ribonucleoprotein (yeast)
16817876	1.64618	3.13003	0.000508846	0.0146227	ZNF771	zinc finger protein 771		16986117	-1.03844	-2.05401	0.00574578	0.0409353	UTP15	UTP15, U3 small nucleolar ribonucleoprotein, homolog (S. cerevisiae)
16826016	1.28067	2.42953	0.000848432	0.0173634	ZNF843	zinc finger protein 843		16755750	-1.30229	-2.46621	0.00023244	0.0111672	UTP20	UTP20 small subunit (SSU) processome component
16740320	1.30865	2.47709	0.00019435	0.0105432	ZNHIT2	zinc finger, HIT-type containing 2		17086074	-1.17925	-2.26458	0.00084655	0.0173634	VPS13A	vacuolar protein sorting 13 homolog A (S. cerevisiae)
16858865	1.56827	2.96548	0.00591445	0.0415	ZSWIM4	zinc finger, SWIM-type containing 4		16793190	-1.24994	-2.37832	0.00195001	0.0250473	WDHD1	WD repeat and HMG-box DNA binding protein 1
								16972553	-1.3073	-2.47478	8.59269e-05	0.00806146	WDR17	WD repeat domain 17
								16987914	-1.03843	-2.05399	0.0041301	0.03507	WDR36	WD repeat domain 36
								16888674	-1.07062	-2.10033	0.00191262	0.0249219	WDR75	WD repeat domain 75
								17070514	-1.13209	-2.19175	9.8057e-05	0.00842817	WWP1	WW domain containing E3 ubiquitin protein ligase 1
								16673507	-1.21281	-2.31789	0.00300077	0.0301635	XCL1	chemokine (C motif) ligand 1
								16959925	-1.30934	-2.47828	0.000313586	0.0124461	XRN1	5'-3' exoribonuclease 1
								16888751	-1.01803	-2.02516	0.00440684	0.0359513	Y_RNA	Y RNA
								17045354	-1.54055	-2.90906	6.04542e-05	0.00714211	YAE1D1	Yae1 domain containing 1
								16853445	-1.43206	-2.69831	0.000232826	0.0111672	YES1	YES proto-oncogene 1, Src family tyrosine kinase
								16956932	-1.20591	-2.30682	0.000240088	0.0112292	ZBTB11	zinc finger and BTB domain containing 11
								17106640	-1.24674	-2.37305	0.000114236	0.00867597	ZBTB33	zinc finger and BTB domain containing 33
								16697580	-2.27745	-4.84821	5.85254e-06	0.00470347	ZBTB41	zinc finger and BTB domain containing 41
								16888485	-1.18376	-2.27168	0.00010392	0.00842817	ZC3H15	zinc finger CCCH-type containing 15
								16718473	-1.23316	-2.35081	0.000375116	0.0132763	ZDHHC6	zinc finger, DHHC-type containing 6
								16767540	-1.64982	-3.13793	0.000210185	0.0107178	ZFC3H1	zinc finger, C3H1-type containing
								16986700	-1.30185	-2.46544	0.000220014	0.0110229	ZFYVE16	zinc finger, FYVE domain containing 16
								16663014	-1.05841	-2.08263	0.000443984	0.0140498	ZMPSTE24	zinc metallopeptidase STE24
								16662359	-1.01009	-2.01404	0.000233161	0.0111672	ZMYM4	zinc finger, MYM-type 4
								16958464	-1.02838	-2.03973	0.000170933	0.00987758	ZNF148	zinc finger protein 148
								16860168	-1.08626	-2.12322	0.00253574	0.0281898	ZNF431	zinc finger protein 431
								16864819	-1.47281	-2.77562	0.000160337	0.00966236	ZNF480	zinc finger protein 480
								16881293	-1.27659	-2.42265	1.17159e-05	0.00470347	ZNF638	zinc finger protein 638
								16942935	-1.37206	-2.58839	0.00321859	0.0310053	ZNF654	zinc finger protein 654
								17094194	-1.32014	-2.49691	0.00736626	0.0464228	ZNF658	zinc finger protein 658
								16875056	-1.2597	-2.39445	0.000400648	0.0136694	ZNF83	zinc finger protein 83

## Sheet: Comparison 2 Raw Data
probe	logFC	AveExpr	t	P.Value	adj.P.Val	B	Gene Symbol	Description
16673544	-2.37329	7.48097	-12.7055	6.21577e-07	0.00351955	6.47748	BLZF1	basic leucine zipper nuclear factor 1
16767794	-2.19601	7.6752	-12.535	6.95598e-07	0.00351955	6.38452	OSBPL8	oxysterol binding protein-like 8
16987720	-2.31258	7.33079	-12.4222	7.49928e-07	0.00351955	6.32205	PPIP5K2	diphosphoinositol pentakisphosphate kinase 2
17085779	-1.81154	7.05107	-11.8181	1.13397e-06	0.00351955	5.97399	SMC5	structural maintenance of chromosomes 5
16900737	-2.10739	7.62535	-11.4392	1.48415e-06	0.00351955	5.74341	ANKRD36B	ankyrin repeat domain 36B
17081297	-1.81382	10.1727	-11.3699	1.56037e-06	0.00351955	5.70016	RP11-240B13.2
16762700	-2.08463	8.74223	-11.2247	1.73443e-06	0.00351955	5.6085	ERGIC2	ERGIC and golgi 2
17125876	-2.10256	9.27393	-11.2006	1.7654e-06	0.00351955	5.59311	SRGAP2B; SRGAP2C	SLIT-ROBO Rho GTPase activating protein 2B; SLIT-ROBO Rho GTPase activating protein 2C
16985353	-1.77765	9.20428	-11.0357	1.99411e-06	0.00353379	5.48685	ERBB2IP	erbb2 interacting protein
16768478	-1.85755	6.73584	-10.6726	2.62285e-06	0.00418319	5.24564	EEA1	early endosome antigen 1
16966971	-1.72302	6.17484	-10.1255	4.02686e-06	0.00470347	4.86251	CEP135	centrosomal protein 135kDa
17063779	2.63305	6.33719	10.0481	4.28553e-06	0.00470347	4.80631	TRBV5-6	T cell receptor beta variable 5-6
16793353	-1.75058	6.33206	-9.85636	5.0088e-06	0.00470347	4.66493	EXOC5	exocyst complex component 5
17118224	-1.56268	6.71315	-9.82909	5.12225e-06	0.00470347	4.64456	NCRNA00171; ZNRD1-AS1	; ZNRD1 antisense RNA 1
17118226	-1.56268	6.71315	-9.82909	5.12225e-06	0.00470347	4.64456	NCRNA00171; ZNRD1-AS1	; ZNRD1 antisense RNA 1
17118230	-1.56268	6.71315	-9.82909	5.12225e-06	0.00470347	4.64456	NCRNA00171; ZNRD1-AS1	; ZNRD1 antisense RNA 1
17118244	-1.56268	6.71315	-9.82909	5.12225e-06	0.00470347	4.64456	NCRNA00171; ZNRD1-AS1	; ZNRD1 antisense RNA 1
16853377	-1.83159	7.56656	-9.73445	5.5385e-06	0.00470347	4.57335	THOC1	THO complex 1
16697580	-2.27745	8.1857	-9.66812	5.85254e-06	0.00470347	4.52296	ZBTB41	zinc finger and BTB domain containing 41
16818927	-1.65293	7.66603	-9.62202	6.08234e-06	0.00470347	4.48771	CHD9	chromodomain helicase DNA binding protein 9
17121738	-1.54692	5.26805	-9.54332	6.49804e-06	0.00470347	4.42708	TNPO1P2; TNPO1P3	transportin 1 pseudogene 2; transportin 1 pseudogene 3
16899985	-1.59125	7.46925	-9.52218	6.615e-06	0.00470347	4.4107	RANBP2; RGPD1; RGPD2; RGPD3; RGPD4; RGPD5; RGPD6; RGPD8	RAN binding protein 2; RANBP2-like and GRIP domain containing 1; RANBP2-like and GRIP domain containing 2; RANBP2-like and GRIP domain containing 3; RANBP2-like and GRIP domain containing 4; RANBP2-like and GRIP domain containing 5; RANBP2-like and GRIP domain containing 6; RANBP2-like and GRIP domain containing 8
16711761	-1.44252	6.63332	-9.43657	7.113e-06	0.00470347	4.34393	UPF2	UPF2 regulator of nonsense transcripts homolog (yeast)
17018274	1.50465	7.93487	9.40428	7.31146e-06	0.00470347	4.31857	BAK1	BCL2-antagonist/killer 1
16976074	-1.59214	8.46166	-9.26041	8.27315e-06	0.00470347	4.20438	CLOCK	clock circadian regulator
16943107	-1.72441	6.65984	-9.21958	8.57098e-06	0.00470347	4.17162	CRYBG3	beta-gamma crystallin domain containing 3
16757990	1.74182	7.13717	9.12511	9.30642e-06	0.00470347	4.09519	ACADS	acyl-CoA dehydrogenase, C-2 to C-3 short chain
16767717	-1.9598	7.73476	-9.1062	9.46186e-06	0.00470347	4.07979	KRR1	KRR1, small subunit (SSU) processome component, homolog (yeast)
16850541	-1.63446	8.2438	-9.08191	9.66578e-06	0.00470347	4.05994	SMCHD1	structural maintenance of chromosomes flexible hinge domain containing 1
16792810	-1.42121	7.5558	-9.04203	1.0011e-05	0.00470347	4.02726	NIN	ninein (GSK3B interacting protein)
16719892	1.29282	8.98308	9.03523	1.00713e-05	0.00470347	4.02166	ECHS1	enoyl CoA hydratase, short chain, 1, mitochondrial
16975345	-1.40279	9.02793	-9.0293	1.01242e-05	0.00470347	4.01678	PDS5A	PDS5 cohesin associated factor A
16674470	-1.88744	7.74825	-9.01772	1.02283e-05	0.00470347	4.00724	CEP350	centrosomal protein 350kDa
16882507	-1.54591	7.43776	-8.95324	1.08298e-05	0.00470347	3.9539	RANBP2; RGPD1; RGPD2; RGPD3; RGPD4; RGPD5; RGPD6; RGPD8	RAN binding protein 2; RANBP2-like and GRIP domain containing 1; RANBP2-like and GRIP domain containing 2; RANBP2-like and GRIP domain containing 3; RANBP2-like and GRIP domain containing 4; RANBP2-like and GRIP domain containing 5; RANBP2-like and GRIP domain containing 6; RANBP2-like and GRIP domain containing 8
16881293	-1.27659	7.08251	-8.86514	1.17159e-05	0.00470347	3.88033	ZNF638	zinc finger protein 638
17011079	-1.71926	6.72579	-8.79262	1.25055e-05	0.00470347	3.81918	MANEA	mannosidase, endo-alpha
16853460	-1.57916	4.48896	-8.77526	1.2703e-05	0.00470347	3.80446	RNU1-109P	RNA, U1 small nuclear 109, pseudogene
16998211	-1.85556	6.65473	-8.72859	1.32515e-05	0.00470347	3.76474	TTC37	tetratricopeptide repeat domain 37
17122682	1.33865	7.74902	8.71465	1.34204e-05	0.00470347	3.75283	RPS19P1	ribosomal protein S19 pseudogene 1
16810847	-1.31556	7.11878	-8.70717	1.3512e-05	0.00470347	3.74643	DENND4A	DENN/MADD domain containing 4A
16685222	1.27732	6.67518	8.70378	1.35536e-05	0.00470347	3.74354	EVA1B	eva-1 homolog B (C. elegans)
16953993	1.66577	7.74993	8.63757	1.43979e-05	0.00470347	3.68663	CCDC71	coiled-coil domain containing 71
16768579	-1.38419	6.01545	-8.63542	1.44263e-05	0.00470347	3.68477	CEP83	centrosomal protein 83kDa
16769007	-1.26616	6.79747	-8.57658	1.52272e-05	0.00470347	3.63379	UHRF1BP1L	UHRF1 binding protein 1-like
16947556	-2.10071	8.04037	-8.57392	1.52645e-05	0.00470347	3.63148	SMC4	structural maintenance of chromosomes 4
16924668	-1.39912	6.51318	-8.53948	1.57571e-05	0.00470347	3.60147	LTN1	listerin E3 ubiquitin protein ligase 1
16734953	-1.66947	3.06477	-8.52313	1.59973e-05	0.00470347	3.58717	OR52N5	olfactory receptor, family 52, subfamily N, member 5
16690067	-1.76118	7.28118	-8.52208	1.60128e-05	0.00470347	3.58626	SASS6	SAS-6 centriolar assembly protein
16897719	-1.93129	7.24759	-8.51528	1.61139e-05	0.00470347	3.5803	CCDC88A	coiled-coil domain containing 88A
16832852	-1.56689	6.72262	-8.50903	1.62075e-05	0.00470347	3.57483	ATAD5	ATPase family, AAA domain containing 5
17099263	-1.61046	8.07587	-8.48648	1.65501e-05	0.00470347	3.55503	SETX	senataxin
16901716	-1.71452	7.98214	-8.47146	1.67828e-05	0.00470347	3.54181	RANBP2; RGPD1; RGPD2; RGPD3; RGPD4; RGPD5; RGPD6; RGPD8	RAN binding protein 2; RANBP2-like and GRIP domain containing 1; RANBP2-like and GRIP domain containing 2; RANBP2-like and GRIP domain containing 3; RANBP2-like and GRIP domain containing 4; RANBP2-like and GRIP domain containing 5; RANBP2-like and GRIP domain containing 6; RANBP2-like and GRIP domain containing 8
16894491	-1.82371	6.6427	-8.4462	1.71821e-05	0.00470347	3.51954	ROCK2	Rho-associated, coiled-coil containing protein kinase 2
16736226	-1.78258	8.62437	-8.42831	1.74713e-05	0.00470347	3.50372	PIK3C2A	phosphatidylinositol-4-phosphate 3-kinase, catalytic subunit type 2 alpha
16978568	-2.32223	6.37666	-8.42352	1.75497e-05	0.00470347	3.49947	CENPE	centromere protein E, 312kDa
16802605	-1.36239	6.05535	-8.41824	1.76364e-05	0.00470347	3.4948	LRRC49	leucine rich repeat containing 49
17099893	1.41207	5.16568	8.39391	1.80425e-05	0.00470347	3.4732	CARD9	caspase recruitment domain family, member 9
16744078	-1.32281	7.26946	-8.38449	1.82025e-05	0.00470347	3.46482	NPAT	nuclear protein, ataxia-telangiectasia locus
16687851	-1.18879	6.85799	-8.37794	1.83148e-05	0.00470347	3.45899	MYSM1	Myb-like, SWIRM and MPN domains 1
17094718	-1.46792	8.30175	-8.36767	1.84922e-05	0.00470347	3.44983	PTAR1	protein prenyltransferase alpha subunit repeat containing 1
16911212	-1.5794	9.57727	-8.33849	1.90067e-05	0.00470347	3.42376	MCM8	minichromosome maintenance 8 homologous recombination repair factor
16851397	-1.92089	8.37943	-8.3272	1.921e-05	0.00470347	3.41365	RBBP8	retinoblastoma binding protein 8
16675673	-1.41549	8.64096	-8.32544	1.92419e-05	0.00470347	3.41208	CAMSAP2	calmodulin regulated spectrin-associated protein family, member 2
16736847	-1.4039	9.75614	-8.31114	1.95033e-05	0.00470347	3.39924	LIN7C	lin-7 homolog C (C. elegans)
16984083	-1.70589	7.95486	-8.28238	2.00411e-05	0.00470347	3.37337	NIPBL	Nipped-B homolog (Drosophila)
16783047	-1.75746	7.68256	-8.27381	2.02044e-05	0.00470347	3.36564	G2E3	G2/M-phase specific E3 ubiquitin protein ligase
16866709	1.66437	7.90843	8.26355	2.04018e-05	0.00470347	3.35638	AC005943.2; MBD3	; methyl-CpG binding domain protein 3
16763138	-1.62899	5.88227	-8.24636	2.07375e-05	0.00470347	3.34084	KIF21A	kinesin family member 21A
17118220	-1.35734	5.91845	-8.21735	2.1318e-05	0.00470347	3.31453	NCRNA00171; ZNRD1-AS1	; ZNRD1 antisense RNA 1
17118234	-1.35734	5.91845	-8.21735	2.1318e-05	0.00470347	3.31453	NCRNA00171; ZNRD1-AS1	; ZNRD1 antisense RNA 1
17118236	-1.35734	5.91845	-8.21735	2.1318e-05	0.00470347	3.31453	NCRNA00171; ZNRD1-AS1	; ZNRD1 antisense RNA 1
16932570	1.45097	7.64966	8.21031	2.14616e-05	0.00470347	3.30813	SCARF2	scavenger receptor class F, member 2
16723326	-1.29533	8.79893	-8.20706	2.15282e-05	0.00470347	3.30517	QSER1	glutamine and serine rich 1
16823413	1.26005	10.4603	8.09055	2.40736e-05	0.00505279	3.19844	TRAP1	TNF receptor-associated protein 1
16886503	-1.40897	7.43539	-8.08913	2.41067e-05	0.00505279	3.19713	RIF1	replication timing regulatory factor 1
16697695	-1.83361	7.38857	-8.07799	2.43673e-05	0.00505279	3.18684	KIF14	kinesin family member 14
16946553	-1.3197	8.13594	-8.07684	2.43943e-05	0.00505279	3.18578	U2SURP	U2 snRNP-associated SURP domain containing
16991859	-1.82807	6.6231	-8.05009	2.50337e-05	0.00511782	3.16101	HMMR	hyaluronan-mediated motility receptor (RHAMM)
16959325	-1.72745	8.19113	-8.02914	2.55474e-05	0.00511782	3.14156	TOPBP1	topoisomerase (DNA) II binding protein 1
17010876	-1.25501	8.53918	-8.01925	2.57939e-05	0.00511782	3.13236	ORC3	origin recognition complex, subunit 3
16730061	-1.48648	6.18283	-8.01139	2.59918e-05	0.00511782	3.12503	CEP295	centrosomal protein 295kDa
16883426	-1.21969	7.96848	-7.94291	2.77872e-05	0.0054046	3.06096	EIF5B	eukaryotic translation initiation factor 5B
16874327	1.42357	7.81402	7.91374	2.8593e-05	0.00548314	3.0335	NOSIP	nitric oxide synthase interacting protein
16869221	1.1819	7.60184	7.90278	2.89025e-05	0.00548314	3.02316	CTD-2192J16.24; WDR83OS	; WD repeat domain 83 opposite strand
16726925	1.46373	8.58957	7.88261	2.94814e-05	0.00548314	3.00409	SSSCA1	Sjogren syndrome/scleroderma autoantigen 1
16821794	1.17027	7.27048	7.8797	2.95661e-05	0.00548314	3.00133	ZFPM1	zinc finger protein, FOG family member 1
17121024	-1.22629	6.28355	-7.81847	3.14095e-05	0.00573646	2.94313	HNRNPA3P5	heterogeneous nuclear ribonucleoprotein A3 pseudogene 5
16954175	1.1614	8.1862	7.80553	3.1815e-05	0.00573646	2.93077	IP6K1	inositol hexakisphosphate kinase 1
16812824	1.66187	7.29903	7.78668	3.24162e-05	0.00573646	2.91273	NMB	neuromedin B
16701106	-1.60601	6.36622	-7.78285	3.25399e-05	0.00573646	2.90906	CHML	choroideremia-like (Rab escort protein 2)
16697299	-1.81918	7.95054	-7.77475	3.28031e-05	0.00573646	2.9013	TPR	translocated promoter region, nuclear basket protein
16971139	-1.36523	8.87232	-7.766	3.30901e-05	0.00573646	2.89289	ABCE1	ATP-binding cassette, sub-family E (OABP), member 1
16762573	-1.38969	8.45655	-7.69251	3.56127e-05	0.00600721	2.82199	ASUN	asunder spermatogenesis regulator
16991669	-2.15382	8.0959	-7.68421	3.59105e-05	0.00600721	2.81394	UBLCP1	ubiquitin-like domain containing CTD phosphatase 1
16728331	1.25107	7.90092	7.66302	3.66838e-05	0.00600721	2.79335	FADD	Fas (TNFRSF6)-associated via death domain
16922648	-1.40174	7.29348	-7.65755	3.68862e-05	0.00600721	2.78803	TTC3	tetratricopeptide repeat domain 3
16820601	-1.44365	9.06086	-7.64804	3.72411e-05	0.00600721	2.77877	NFAT5	nuclear factor of activated T-cells 5, tonicity-responsive
16933691	1.81331	7.21015	7.64079	3.75145e-05	0.00600721	2.77169	ZMAT5	zinc finger, matrin-type 5
16713085	-1.51648	10.5261	-7.63701	3.76577e-05	0.00600721	2.76801	KIF5B	kinesin family member 5B
17120220	-1.536	6.66002	-7.63042	3.79091e-05	0.00600721	2.76157	RP11-488L18.4
16718800	-1.52445	8.3094	-7.62696	3.80418e-05	0.00600721	2.75819	RAB11FIP2	RAB11 family interacting protein 2 (class I)
16938935	-1.61968	6.88954	-7.58215	3.98066e-05	0.00622427	2.71429	GOLGA4	golgin A4
16901912	-1.50293	8.50487	-7.54475	4.1349e-05	0.00628865	2.67745	RANBP2; RGPD1; RGPD2; RGPD3; RGPD4; RGPD5; RGPD6; RGPD8	RAN binding protein 2; RANBP2-like and GRIP domain containing 1; RANBP2-like and GRIP domain containing 2; RANBP2-like and GRIP domain containing 3; RANBP2-like and GRIP domain containing 4; RANBP2-like and GRIP domain containing 5; RANBP2-like and GRIP domain containing 6; RANBP2-like and GRIP domain containing 8
17118238	-1.27497	6.06922	-7.5445	4.13594e-05	0.00628865	2.67721	NCRNA00171; ZNRD1-AS1	; ZNRD1 antisense RNA 1
16665447	-1.4245	7.5277	-7.5368	4.16852e-05	0.00628865	2.6696	USP1	ubiquitin specific peptidase 1
16756241	-1.36831	7.71226	-7.53388	4.18097e-05	0.00628865	2.66671	KIAA1033	KIAA1033
16816479	-1.8816	8.14398	-7.525	4.21899e-05	0.00628865	2.65793	CCP110	centriolar coiled coil protein 110kDa
16809263	-1.59915	8.18353	-7.50856	4.29044e-05	0.0063001	2.64164	DMXL2	Dmx-like 2
16671707	1.14554	7.09409	7.48553	4.39272e-05	0.0063001	2.61877	MTX1	metaxin 1
16884204	-1.73785	7.57684	-7.48015	4.41701e-05	0.0063001	2.61342	RANBP2; RGPD1; RGPD2; RGPD3; RGPD4; RGPD5; RGPD6; RGPD8	RAN binding protein 2; RANBP2-like and GRIP domain containing 1; RANBP2-like and GRIP domain containing 2; RANBP2-like and GRIP domain containing 3; RANBP2-like and GRIP domain containing 4; RANBP2-like and GRIP domain containing 5; RANBP2-like and GRIP domain containing 6; RANBP2-like and GRIP domain containing 8
16767270	-1.11972	5.11003	-7.48006	4.41742e-05	0.0063001	2.61333	MDM1	Mdm1 nuclear protein
16985992	-1.45467	9.53692	-7.47857	4.42417e-05	0.0063001	2.61185	TNPO1	transportin 1
17021004	-1.3559	7.78196	-7.4635	4.4931e-05	0.00634163	2.59683	PHIP	pleckstrin homology domain interacting protein
16707503	-1.08623	6.3376	-7.44999	4.55588e-05	0.00637384	2.58335	EXOC6	exocyst complex component 6
17123558	-1.64484	9.38019	-7.4149	4.72354e-05	0.00650604	2.54823	CEP170; CEP170P1	centrosomal protein 170kDa; centrosomal protein 170kDa pseudogene 1
16967602	-1.11089	6.23998	-7.41088	4.74318e-05	0.00650604	2.54419	MOB1B	MOB kinase activator 1B
17010552	-2.22349	7.15388	-7.3912	4.84062e-05	0.00650604	2.52441	TTK	TTK protein kinase
16753498	-1.29973	6.2813	-7.37918	4.90121e-05	0.00650604	2.51231	TBK1	TANK-binding kinase 1
16800991	-1.50826	7.02621	-7.3761	4.91688e-05	0.00650604	2.5092	USP8	ubiquitin specific peptidase 8
17122204	-1.68672	7.23178	-7.37269	4.9343e-05	0.00650604	2.50576	ANKRD36; ANKRD36B; ANKRD36BP2; ANKRD36C	ankyrin repeat domain 36; ankyrin repeat domain 36B; ankyrin repeat domain 36B pseudogene 2; ankyrin repeat domain 36C
16815120	1.31877	6.08449	7.37237	4.93593e-05	0.00650604	2.50544	NTN3	netrin 3
16791991	1.20922	8.54605	7.36092	4.99484e-05	0.00652973	2.49389	NFKBIA	nuclear factor of kappa light polypeptide gene enhancer in B-cells inhibitor, alpha
16988510	-1.29522	8.13451	-7.34973	5.05324e-05	0.00655063	2.48257	SNX2	sorting nexin 2
17095991	1.19414	8.32927	7.32443	5.18792e-05	0.00655063	2.45695	BARX1	BARX homeobox 1
16800524	1.12635	4.48126	7.32435	5.1884e-05	0.00655063	2.45686	DUOXA2	dual oxidase maturation factor 2
16688864	-1.46464	7.16732	-7.3179	5.22336e-05	0.00655063	2.45031	TTLL7	tubulin tyrosine ligase-like family member 7
16795987	-1.57811	6.86327	-7.31369	5.24632e-05	0.00655063	2.44604	TRIP11	thyroid hormone receptor interactor 11
17120222	-1.71978	6.07221	-7.31169	5.25726e-05	0.00655063	2.44401	RP11-488L18.4
16889251	-1.48979	6.35353	-7.29839	5.33073e-05	0.00659068	2.43048	SGOL2	shugoshin-like 2 (S. pombe)
16998007	-1.24748	5.2302	-7.27476	5.46407e-05	0.00670357	2.40639	CETN3	centrin, EF-hand protein, 3
17066118	-1.37358	7.20292	-7.2425	5.65204e-05	0.00688125	2.37338	PCM1	pericentriolar material 1
17112339	-1.17351	9.53849	-7.23395	5.70303e-05	0.00689073	2.36461	TAF9B	TAF9B RNA polymerase II, TATA box binding protein (TBP)-associated factor, 31kDa
16823193	1.25837	10.3218	7.22467	5.75896e-05	0.00690598	2.35508	TCEB2	transcription elongation factor B (SIII), polypeptide 2 (18kDa, elongin B)
16873221	1.12348	7.39851	7.19735	5.92708e-05	0.00705455	2.32698	ZNF296	zinc finger protein 296
17045354	-1.54055	8.02614	-7.17863	6.04542e-05	0.00714211	2.30765	YAE1D1	Yae1 domain containing 1
16947875	-1.07014	8.65544	-7.15435	6.20277e-05	0.00727412	2.28253	PRKCI	protein kinase C, iota
16935386	1.08158	6.27419	7.14185	6.28551e-05	0.00731735	2.26957	CHADL	chondroadherin-like
16817090	-1.49337	8.90284	-7.12759	6.38147e-05	0.00737522	2.25474	RBBP6	retinoblastoma binding protein 6
16824463	1.20743	6.36185	7.1177	6.44889e-05	0.00739952	2.24445	RPS15A	ribosomal protein S15a
16872551	1.38588	9.73736	7.10336	6.5481e-05	0.00745969	2.22951	TGFB1	transforming growth factor, beta 1
16857744	1.05656	10.0654	7.09266	6.62318e-05	0.00749171	2.21834	CTD-3214H19.16; TRAPPC5	; trafficking protein particle complex 5
16985852	-1.43178	7.05606	-7.07432	6.75414e-05	0.00754202	2.19916	BDP1	B double prime 1, subunit of RNA polymerase III transcription initiation factor IIIB
16700239	1.39684	3.53402	7.07099	6.7782e-05	0.00754202	2.19568	HIST3H2A	histone cluster 3, H2a
16888047	-1.20838	7.43545	-7.06668	6.80952e-05	0.00754202	2.19116	AGPS	alkylglycerone phosphate synthase
16798919	-1.34763	8.4492	-7.04338	6.98152e-05	0.00767919	2.16671	ARHGAP11A	Rho GTPase activating protein 11A
16724604	1.19865	6.29652	7.03272	7.06177e-05	0.00771426	2.15551	RP11-76I23.7
17026529	-1.1664	8.16814	-7.0221	7.1428e-05	0.00774155	2.14432	GABBR1	gamma-aminobutyric acid (GABA) B receptor, 1
16664091	1.13579	8.38607	7.00728	7.25751e-05	0.00774155	2.12869	MMACHC	methylmalonic aciduria (cobalamin deficiency) cblC type, with homocystinuria
17036121	-1.17641	8.17075	-7.00429	7.28091e-05	0.00774155	2.12553	GABBR1	gamma-aminobutyric acid (GABA) B receptor, 1
17038872	-1.17641	8.17075	-7.00429	7.28091e-05	0.00774155	2.12553	GABBR1	gamma-aminobutyric acid (GABA) B receptor, 1
16986283	-1.50788	5.19621	-6.99021	7.39213e-05	0.00780775	2.11065	POLK	polymerase (DNA directed) kappa
16847996	-1.61546	7.92033	-6.96643	7.58434e-05	0.00790418	2.08545	HELZ	helicase with zinc finger
16796325	-1.41794	8.17615	-6.96595	7.58821e-05	0.00790418	2.08495	DICER1	dicer 1, ribonuclease type III
16833037	-1.07866	9.61505	-6.96062	7.6321e-05	0.00790418	2.07928	SUZ12	SUZ12 polycomb repressive complex 2 subunit
16824481	-1.33633	8.94022	-6.94876	7.73064e-05	0.00790896	2.06668	SMG1	SMG1 phosphatidylinositol 3-kinase-related kinase
16684104	1.37373	6.69042	6.94402	7.77043e-05	0.00790896	2.06164	RP11-460I13.2
16857820	1.18153	6.39743	6.94223	7.78548e-05	0.00790896	2.05974	TGFBR3L	transforming growth factor, beta receptor III-like
16799598	-1.92398	8.16014	-6.93398	7.85544e-05	0.00792952	2.05095	CASC5	cancer susceptibility candidate 5
17016697	-1.21455	8.04039	-6.91054	8.0579e-05	0.00803227	2.02594	GABBR1	gamma-aminobutyric acid (GABA) B receptor, 1
16817811	1.18785	9.18953	6.89935	8.15654e-05	0.00803227	2.01397	PPP4C	protein phosphatase 4, catalytic subunit
16815252	1.42109	8.75566	6.89715	8.17607e-05	0.00803227	2.01162	FLYWCH2	FLYWCH family member 2
16868177	1.24436	7.84355	6.89382	8.20577e-05	0.00803227	2.00806	ZNF414	zinc finger protein 414
16701185	-1.45649	6.78653	-6.8886	8.25252e-05	0.00803227	2.00247	CEP170; CEP170P1	centrosomal protein 170kDa; centrosomal protein 170kDa pseudogene 1
17033830	-1.1548	8.02461	-6.88712	8.26581e-05	0.00803227	2.00089	GABBR1	gamma-aminobutyric acid (GABA) B receptor, 1
16893531	1.1139	9.40181	6.87384	8.38642e-05	0.00803227	1.98664	BOK	BCL2-related ovarian killer
17094893	1.43841	5.27125	6.87192	8.40403e-05	0.00803227	1.98457	ALDH1A1	aldehyde dehydrogenase 1 family, member A1
17028593	-1.14971	8.16482	-6.87121	8.41049e-05	0.00803227	1.98382	GABBR1	gamma-aminobutyric acid (GABA) B receptor, 1
16751655	1.17749	7.47026	6.86203	8.49521e-05	0.00806146	1.97395	IGFBP6	insulin-like growth factor binding protein 6
17031378	-1.21248	8.55824	-6.8521	8.58796e-05	0.00806146	1.96327	GABBR1	gamma-aminobutyric acid (GABA) B receptor, 1
16972553	-1.3073	6.79498	-6.85159	8.59269e-05	0.00806146	1.96272	WDR17	WD repeat domain 17
17021122	-1.38717	8.07217	-6.84361	8.66805e-05	0.00807406	1.95413	IBTK	inhibitor of Bruton agammaglobulinemia tyrosine kinase
16958014	-1.29422	6.22456	-6.83948	8.70737e-05	0.00807406	1.94967	GOLGB1	golgin B1
16957951	-1.43303	6.31084	-6.82685	8.8287e-05	0.00813925	1.93605	POLQ	polymerase (DNA directed), theta
16707944	-1.20624	7.57243	-6.81493	8.94488e-05	0.00817101	1.92317	C10orf12	chromosome 10 open reading frame 12
16868130	0.974064	8.9589	6.81282	8.96561e-05	0.00817101	1.92089	CD320	CD320 molecule
16963400	1.35857	3.85887	6.80752	9.01794e-05	0.008172	1.91516	RNU4-89P	RNA, U4 small nuclear 89, pseudogene
16939960	-1.85675	7.55355	-6.79735	9.11938e-05	0.00817678	1.90413	KIF15	kinesin family member 15
17010104	-1.35777	6.83255	-6.79573	9.1356e-05	0.00817678	1.90238	FAM135A	family with sequence similarity 135, member A
16858687	1.33753	10.0545	6.79162	9.17703e-05	0.00817678	1.89792	ASNA1	arsA arsenite transporter, ATP-binding, homolog 1 (bacterial)
16921428	1.52317	7.35888	6.77563	9.34009e-05	0.00827584	1.88056	SOX18	SRY (sex determining region Y)-box 18
16734313	1.24689	9.70506	6.7636	9.46485e-05	0.00828415	1.86748	CTSD	cathepsin D
16870493	1.08622	10.1818	6.7631	9.47008e-05	0.00828415	1.86694	COPE	coatomer protein complex, subunit epsilon
16989054	-1.65541	8.20237	-6.75974	9.50529e-05	0.00828415	1.86328	RAD50	RAD50 homolog, double strand break repair protein
16856187	1.2949	8.59052	6.75069	9.60076e-05	0.00832187	1.85342	CDC34	cell division cycle 34
17070514	-1.13209	7.32842	-6.7316	9.8057e-05	0.00842817	1.83258	WWP1	WW domain containing E3 ubiquitin protein ligase 1
17097308	-1.03473	10.1264	-6.71984	9.93437e-05	0.00842817	1.81972	PTBP3	polypyrimidine tract binding protein 3
16768205	-1.36541	5.6905	-6.71839	9.95036e-05	0.00842817	1.81813	CEP290	centrosomal protein 290kDa
16934671	1.88712	8.19437	6.71699	9.96576e-05	0.00842817	1.81661	TST	thiosulfate sulfurtransferase (rhodanese)
16675174	-1.17997	7.16405	-6.70387	0.00010112	0.00842817	1.80223	C1orf27	chromosome 1 open reading frame 27
16868472	1.17356	8.67109	6.69899	0.000101669	0.00842817	1.79688	FBXL12	F-box and leucine-rich repeat protein 12
16667625	-1.10861	4.81121	-6.6969	0.000101906	0.00842817	1.79458	TRMT13	tRNA methyltransferase 13 homolog (S. cerevisiae)
16689020	-1.20303	6.17818	-6.69235	0.000102423	0.00842817	1.78958	MCOLN3	mucolipin 3
16998463	-1.4741	7.45116	-6.68998	0.000102693	0.00842817	1.78698	CHD1	chromodomain helicase DNA binding protein 1
16675192	-2.07272	5.20748	-6.68355	0.00010343	0.00842817	1.77992	OCLM	oculomedin
17076372	-0.990826	7.37228	-6.68099	0.000103725	0.00842817	1.77711	WHSC1L1	Wolf-Hirschhorn syndrome candidate 1-like 1
16888485	-1.18376	8.94078	-6.67931	0.00010392	0.00842817	1.77525	ZC3H15	zinc finger CCCH-type containing 15
17087716	-1.67109	7.36769	-6.67772	0.000104104	0.00842817	1.77351	SMC2	structural maintenance of chromosomes 2
17123096	-1.15964	6.21624	-6.67173	0.000104801	0.00844175	1.76692	AC007731.1; FAM230A	; family with sequence similarity 230, member A
16855026	-1.01521	8.52401	-6.66612	0.000105459	0.00845205	1.76074	PIAS2	protein inhibitor of activated STAT, 2
16887179	-0.991053	9.61275	-6.65922	0.000106273	0.00847475	1.75314	CERS6	ceramide synthase 6
16758130	1.40733	8.57828	6.65328	0.000106981	0.00848876	1.74657	ORAI1	ORAI calcium release-activated calcium modulator 1
16879958	-1.07261	8.25971	-6.6455	0.000107914	0.00850761	1.73799	FOXN2	forkhead box N2
16887334	-0.99917	7.06013	-6.64243	0.000108285	0.00850761	1.7346	SSB	Sjogren syndrome antigen B (autoantigen La)
16842452	1.25729	10.2925	6.63459	0.000109238	0.00852241	1.72594	USP22	ubiquitin specific peptidase 22
16920806	-1.88687	6.30094	-6.63211	0.000109543	0.00852241	1.72319	SYCP2	synaptonemal complex protein 2
17107134	-1.1558	7.07362	-6.62651	0.000110231	0.00853438	1.71699	DDX26B	DEAD/H (Asp-Glu-Ala-Asp/His) box polypeptide 26B
17112376	-1.63424	8.04433	-6.61429	0.000111752	0.00859718	1.70345	BRWD3	bromodomain and WD repeat domain containing 3
16670248	-2.50557	5.23672	-6.61135	0.000112121	0.00859718	1.70019	PPIAL4F	peptidylprolyl isomerase A (cyclophilin A)-like 4F
17006024	-1.66639	4.78771	-6.59508	0.000114188	0.00867597	1.68212	OR2J2	olfactory receptor, family 2, subfamily J, member 2
17106640	-1.24674	7.85953	-6.5947	0.000114236	0.00867597	1.6817	ZBTB33	zinc finger and BTB domain containing 33
16856661	1.36524	9.42329	6.58468	0.000115529	0.0087326	1.67056	CSNK1G2	casein kinase 1, gamma 2
17070381	-1.90316	5.75334	-6.57545	0.000116736	0.00875073	1.66028	LRRCC1	leucine rich repeat and coiled-coil centrosomal protein 1
16738393	-1.04877	4.24138	-6.57446	0.000116867	0.00875073	1.65917	OR5M1	olfactory receptor, family 5, subfamily M, member 1
16835346	0.949895	9.50941	6.56472	0.000118157	0.00876623	1.6483	PNPO	pyridoxamine 5'-phosphate oxidase
16662525	1.04484	6.68456	6.56459	0.000118173	0.00876623	1.64817	ADPRHL2	ADP-ribosylhydrolase like 2
17080559	-1.23966	9.21046	-6.56022	0.000118757	0.00876875	1.64329	TAF2	TAF2 RNA polymerase II, TATA box binding protein (TBP)-associated factor, 150kDa
16952414	1.22276	6.55582	6.5515	0.00011993	0.00878333	1.63355	CSRNP1	cysteine-serine-rich nuclear protein 1
17017885	1.25028	3.13808	6.5493	0.00012023	0.00878333	1.63108	HLA-DRB5	major histocompatibility complex, class II, DR beta 5
17077921	-1.12876	7.65482	-6.54653	0.000120606	0.00878333	1.62799	ARFGEF1	ADP-ribosylation factor guanine nucleotide-exchange factor 1 (brefeldin A-inhibited)
17083647	-1.26021	8.48972	-6.531	0.000122741	0.00889817	1.61061	SNAPC3	small nuclear RNA activating complex, polypeptide 3, 50kDa
16702071	-1.3457	7.68056	-6.51287	0.000125287	0.00903699	1.59027	FAM208B	family with sequence similarity 208, member B
16907526	-1.00353	7.92032	-6.50935	0.000125789	0.00903699	1.58631	INO80D	INO80 complex subunit D
16851933	-1.15278	8.27889	-6.49713	0.000127545	0.00912205	1.57257	GALNT1	polypeptide N-acetylgalactosaminyltransferase 1
16687638	-1.1699	7.7998	-6.47901	0.000130199	0.00924408	1.55216	USP24	ubiquitin specific peptidase 24
16888708	-1.06693	6.49715	-6.47758	0.000130411	0.00924408	1.55055	ASNSD1	asparagine synthetase domain containing 1
16867948	0.958585	9.81542	6.46593	0.000132152	0.00927906	1.53739	XAB2	XPA binding protein 2
16665536	-1.2691	5.00774	-6.46063	0.000132952	0.00927906	1.53141	EFCAB7	EF-hand calcium binding domain 7
16732801	-1.6774	5.71204	-6.45935	0.000133146	0.00927906	1.52996	OR10G8	olfactory receptor, family 10, subfamily G, member 8
16866993	1.00161	9.8796	6.45533	0.000133758	0.00927906	1.52541	SGTA	small glutamine-rich tetratricopeptide repeat (TPR)-containing, alpha
17060270	0.943112	6.73843	6.45151	0.000134342	0.00927906	1.52109	ZNF394	zinc finger protein 394
16884126	-1.87643	6.4629	-6.45117	0.000134395	0.00927906	1.5207	RANBP2	RAN binding protein 2
17023927	-0.948878	5.51374	-6.44706	0.000135026	0.00928243	1.51606	AHI1	Abelson helper integration site 1
17064299	1.33823	6.47351	6.43457	0.000136967	0.00935909	1.5019	KCNH2	potassium channel, voltage gated eag related subfamily H, member 2
16960647	-1.04161	6.58789	-6.43156	0.000137439	0.00935909	1.49848	DHX36	DEAH (Asp-Glu-Ala-His) box polypeptide 36
16709223	-1.00081	7.61926	-6.42862	0.000137901	0.00935909	1.49515	SHOC2	SHOC2 leucine-rich repeat scaffold protein
17123988	-1.03096	3.99885	-6.42328	0.000138746	0.00937601	1.48908	RP11-480D4.6
16857177	1.32877	6.84317	6.41959	0.000139334	0.00937601	1.48489	MPND	MPN domain containing
16911070	1.1608	6.79959	6.41596	0.000139914	0.00937601	1.48077	AP5S1	adaptor-related protein complex 5, sigma 1 subunit
16790529	1.00218	8.5373	6.40719	0.000141326	0.00942968	1.4708	RBM23	RNA binding motif protein 23
16906184	-0.968821	9.92825	-6.40151	0.000142251	0.00942968	1.46432	NCKAP1	NCK-associated protein 1
16838737	0.974528	7.15268	6.40005	0.000142489	0.00942968	1.46267	CHMP6	charged multivesicular body protein 6
16660992	1.0769	7.3032	6.39159	0.000143878	0.00945317	1.45303	MTFR1L	mitochondrial fission regulator 1-like
16678496	1.30271	9.80002	6.38937	0.000144246	0.00945317	1.4505	HIST3H2BB	histone cluster 3, H2bb
17119902	-1.03673	9.69353	-6.38711	0.000144622	0.00945317	1.44791	NPM1P39	nucleophosmin 1 (nucleolar phosphoprotein B23, numatrin) pseudogene 39
16708038	1.34611	8.15659	6.37784	0.00014617	0.00946407	1.43733	PI4K2A; RP11-548K23.11	; phosphatidylinositol 4-kinase type 2 alpha
17090611	1.01579	6.20315	6.37687	0.000146334	0.00946407	1.43622	NTNG2	netrin G2
16695042	-1.6708	5.00271	-6.37547	0.000146569	0.00946407	1.43463	OR6Y1	olfactory receptor, family 6, subfamily Y, member 1
16992809	1.22712	10.9345	6.36378	0.000148554	0.0095536	1.42126	HIGD2A	HIG1 hypoxia inducible domain family, member 2A
16977624	0.952568	5.08792	6.35471	0.000150116	0.00957794	1.41087	NKX6-1	NK6 homeobox 1
16989804	-1.71776	5.51786	-6.35233	0.000150528	0.00957794	1.40815	RNA5SP194	RNA, 5S ribosomal pseudogene 194
17054540	1.05934	7.70336	6.3474	0.000151387	0.00957794	1.4025	SNX8	sorting nexin 8
17088797	-1.37929	3.81085	-6.34357	0.000152056	0.00957794	1.39811	OR1J4	olfactory receptor, family 1, subfamily J, member 4
17120218	-1.56867	6.56376	-6.33962	0.000152752	0.00957794	1.39357	RP11-488L18.4
16967925	-1.22106	8.69737	-6.33535	0.000153506	0.00957794	1.38868	USO1	USO1 vesicle transport factor
16844894	0.966929	8.51092	6.32796	0.000154823	0.00957794	1.38019	P3H4	prolyl 3-hydroxylase family member 4 (non-enzymatic)
16838988	0.949497	9.43813	6.32768	0.000154874	0.00957794	1.37986	GPS1	G protein pathway suppressor 1
17002598	-0.989591	8.69676	-6.3251	0.000155336	0.00957794	1.37689	PANK3	pantothenate kinase 3
16697544	-1.96619	8.34489	-6.32205	0.000155885	0.00957794	1.37339	ASPM	abnormal spindle microtubule assembly
16946393	-1.37691	5.69637	-6.32119	0.00015604	0.00957794	1.3724	RASA2	RAS p21 protein activator 2
16970923	-1.06479	5.82311	-6.31384	0.000157373	0.00957794	1.36394	SCOC	short coiled-coil protein
16773840	-1.39742	6.22107	-6.31325	0.000157481	0.00957794	1.36326	BRCA2	breast cancer 2, early onset
16789777	1.24158	5.90166	6.31298	0.000157529	0.00957794	1.36295	TMEM121	transmembrane protein 121
16996201	-1.13672	7.58295	-6.31073	0.000157941	0.00957794	1.36036	DHX29	DEAH (Asp-Glu-Ala-His) box polypeptide 29
16864819	-1.47281	6.00978	-6.29774	0.000160337	0.00966236	1.34539	ZNF480	zinc finger protein 480
16826552	-1.12518	6.0084	-6.29662	0.000160545	0.00966236	1.3441	RPGRIP1L	RPGRIP1-like
16764964	1.05585	4.8911	6.28665	0.000162413	0.00972355	1.33259	KRT71	keratin 71, type II
16975255	-1.26946	7.76858	-6.27981	0.00016371	0.00972355	1.32468	RFC1	replication factor C (activator 1) 1, 145kDa
17108546	-1.42122	8.56635	-6.2781	0.000164035	0.00972355	1.3227	BRCC3	BRCA1/BRCA2-containing complex, subunit 3
16732109	0.99765	7.00211	6.27784	0.000164085	0.00972355	1.3224	VPS11	vacuolar protein sorting 11 homolog (S. cerevisiae)
17086167	-1.20731	7.95184	-6.27509	0.00016461	0.00972355	1.31922	CEP78	centrosomal protein 78kDa
16896710	-1.06414	8.34347	-6.26935	0.000165713	0.00974991	1.31257	SOS1	son of sevenless homolog 1 (Drosophila)
16743554	-2.24984	7.6709	-6.26459	0.000166634	0.00974991	1.30706	RNA5SP346	RNA, 5S ribosomal pseudogene 346
17110639	1.24073	6.20969	6.26327	0.00016689	0.00974991	1.30553	TIMM17B	translocase of inner mitochondrial membrane 17 homolog B (yeast)
16859330	1.02624	7.80934	6.25285	0.000168927	0.00983291	1.29345	TMEM38A	transmembrane protein 38A
16916166	1.07891	7.87665	6.24906	0.000169675	0.00984053	1.28906	PRPF6	pre-mRNA processing factor 6
16958464	-1.02838	7.15333	-6.24273	0.000170933	0.00987758	1.2817	ZNF148	zinc finger protein 148
17112519	-1.11459	6.32087	-6.23387	0.00017271	0.00994425	1.2714	CHM	choroideremia (Rab escort protein 1)
16877413	1.14089	6.08288	6.23009	0.000173473	0.00995225	1.26701	MYCN	v-myc avian myelocytomatosis viral oncogene neuroblastoma derived homolog
16894740	-1.4266	7.35151	-6.21509	0.000176543	0.0100386	1.24954	SMC6	structural maintenance of chromosomes 6
16811249	-1.16373	5.88479	-6.21306	0.000176963	0.0100386	1.24718	UACA	uveal autoantigen with coiled-coil domains and ankyrin repeats
16883978	-1.37216	6.30833	-6.21245	0.000177089	0.0100386	1.24647	RGPD4	RANBP2-like and GRIP domain containing 4
16791909	-1.49217	8.12975	-6.20674	0.000178277	0.0100386	1.23981	BAZ1A	bromodomain adjacent to zinc finger domain, 1A
17107640	1.88394	4.74056	6.20572	0.000178492	0.0100386	1.23861	XX-FW81066F1.2
16820285	0.924837	7.66858	6.20446	0.000178755	0.0100386	1.23714	THAP11	THAP domain containing 11
16712035	1.70037	6.3088	6.2008	0.000179523	0.0100463	1.23287	ACBD7	acyl-CoA binding domain containing 7
16682835	1.16791	7.39489	6.19485	0.000180779	0.0100689	1.22592	MUL1	mitochondrial E3 ubiquitin protein ligase 1
16985277	-1.17849	6.45485	-6.19292	0.000181189	0.0100689	1.22366	PPWD1	peptidylprolyl isomerase domain and WD repeat containing 1
16956027	-1.20806	6.12487	-6.18072	0.000183802	0.0101787	1.2094	TMF1	TATA element modulatory factor 1
16709140	-1.24629	8.29457	-6.16851	0.00018646	0.0102776	1.19509	SMC3	structural maintenance of chromosomes 3
16784947	-1.00002	6.75523	-6.16447	0.000187347	0.0102776	1.19036	MNAT1	MNAT CDK-activating kinase assembly factor 1
16777571	0.966025	5.19413	6.16368	0.000187522	0.0102776	1.18943	SHISA2	shisa family member 2
16970863	-1.27	7.64569	-6.1561	0.000189202	0.0103342	1.18053	NAA15	N(alpha)-acetyltransferase 15, NatA auxiliary subunit
16673767	-0.959554	10.6137	-6.14372	0.000191983	0.0104503	1.16598	PRRC2C	proline-rich coiled-coil 2C
16740320	1.30865	6.91601	6.13334	0.00019435	0.0105432	1.15376	ZNHIT2	zinc finger, HIT-type containing 2
16872039	1.07382	11.5431	6.11369	0.000198916	0.0106864	1.1306	ECH1	enoyl CoA hydratase 1, peroxisomal
16779119	-1.14357	8.53926	-6.10934	0.000199941	0.0106864	1.12547	KPNA3	karyopherin alpha 3 (importin alpha 4)
16767932	-1.12193	6.98385	-6.10888	0.000200051	0.0106864	1.12492	PPP1R12A	protein phosphatase 1, regulatory subunit 12A
16792550	-0.974965	7.10431	-6.10865	0.000200105	0.0106864	1.12465	NEMF	nuclear export mediator factor
16707221	-1.98107	6.80045	-6.10765	0.000200341	0.0106864	1.12347	KIF20B	kinesin family member 20B
16971293	-1.0877	8.68777	-6.10329	0.000201379	0.0106999	1.11831	TMEM184C	transmembrane protein 184C
16926635	1.19331	5.10246	6.09924	0.000202349	0.0106999	1.11352	SPATC1L	spermatogenesis and centriole associated 1-like
16700074	-1.32831	9.15034	-6.09816	0.000202606	0.0106999	1.11225	CDC42BPA	CDC42 binding protein kinase alpha (DMPK-like)
17082250	1.04366	7.8232	6.08565	0.000205635	0.0107178	1.09744	FAM83H	family with sequence similarity 83, member H
17044568	-1.16243	7.74256	-6.0819	0.000206552	0.0107178	1.093	TAX1BP1	Tax1 (human T-cell leukemia virus type I) binding protein 1
17120202	-0.928372	5.38952	-6.08079	0.000206824	0.0107178	1.09169	RP11-74E24.2; ZC3H11A; ZC3H11B	; zinc finger CCCH-type containing 11A; zinc finger CCCH-type containing 11B pseudogene
17091299	1.1571	9.15561	6.07595	0.000208016	0.0107178	1.08595	FAM69B	family with sequence similarity 69, member B
16935290	0.921743	7.34295	6.07534	0.000208168	0.0107178	1.08522	MKL1	megakaryoblastic leukemia (translocation) 1
16875262	0.973701	5.60554	6.07456	0.00020836	0.0107178	1.0843	OSCAR	osteoclast associated, immunoglobulin-like receptor
16799590	1.10289	7.74628	6.07275	0.000208809	0.0107178	1.08215	RPUSD2	RNA pseudouridylate synthase domain containing 2
17048321	-0.937092	9.22095	-6.06952	0.000209611	0.0107178	1.07832	ANKIB1	ankyrin repeat and IBR domain containing 1
17000532	0.893322	6.30149	6.06799	0.000209995	0.0107178	1.0765	SIL1	SIL1 nucleotide exchange factor
16767540	-1.64982	6.73646	-6.06722	0.000210185	0.0107178	1.07559	ZFC3H1	zinc finger, C3H1-type containing
17073577	1.46052	8.43825	6.06662	0.000210338	0.0107178	1.07487	MAF1	MAF1 homolog, negative regulator of RNA polymerase III
16890675	1.03329	7.74669	6.05321	0.000213719	0.0108554	1.05894	IGFBP2	insulin-like growth factor binding protein 2, 36kDa
17061582	1.18792	5.95538	6.04734	0.000215221	0.0108861	1.05195	CCDC71L	coiled-coil domain containing 71-like
16815374	0.950012	5.8766	6.04551	0.000215689	0.0108861	1.04978	ZNF205	zinc finger protein 205
17060976	1.07929	6.28552	6.03156	0.000219307	0.0110229	1.03316	ALKBH4	alkB homolog 4, lysine demthylase
16986700	-1.30185	6.97607	-6.02887	0.000220014	0.0110229	1.02995	ZFYVE16	zinc finger, FYVE domain containing 16
16704909	-1.12424	6.64264	-6.02545	0.000220914	0.0110229	1.02587	AGAP6	ArfGAP with GTPase domain, ankyrin repeat and PH domain 6
17112020	1.56533	7.84186	6.0245	0.000221164	0.0110229	1.02474	CITED1	Cbp/p300-interacting transactivator, with Glu/Asp-rich carboxy-terminal domain, 1
17073565	0.953421	10.1062	6.02125	0.000222025	0.0110314	1.02086	CYC1	cytochrome c-1
16861314	0.93922	6.39144	6.01743	0.000223042	0.0110475	1.01629	SDHAF1	succinate dehydrogenase complex assembly factor 1
16797603	1.17039	5.24925	6.01458	0.000223803	0.0110509	1.01289	IGHV3-73	immunoglobulin heavy variable 3-73
16880538	-1.17342	7.703	-6.0082	0.000225518	0.0110798	1.00526	EHBP1	EH domain binding protein 1
16919466	1.12751	8.18018	6.00724	0.000225777	0.0110798	1.00411	ADA	adenosine deaminase
16818150	1.11324	5.98426	5.99856	0.000228134	0.0111516	0.993729	RP11-196G11.6
16718553	-1.2592	5.8795	-5.99622	0.000228776	0.0111516	0.990919	DCLRE1A	DNA cross-link repair 1A
16970536	-2.01536	9.11982	-5.99417	0.000229339	0.0111516	0.988465	HSPA4L	heat shock 70kDa protein 4-like
16948738	1.12167	9.54885	5.99074	0.000230284	0.0111635	0.984353	AP2M1	adaptor-related protein complex 2, mu 1 subunit
16784883	-1.00513	8.16774	-5.98533	0.000231782	0.0111672	0.977873	PCNXL4	pecanex-like 4 (Drosophila)
16755750	-1.30229	7.40555	-5.98297	0.00023244	0.0111672	0.975036	UTP20	UTP20 small subunit (SSU) processome component
16853445	-1.43206	8.82596	-5.98159	0.000232826	0.0111672	0.97338	YES1	YES proto-oncogene 1, Src family tyrosine kinase
16662359	-1.01009	9.20665	-5.98039	0.000233161	0.0111672	0.971941	ZMYM4	zinc finger, MYM-type 4
16814336	1.28678	7.72427	5.97045	0.000235961	0.0112292	0.960006	RAB40C	RAB40C, member RAS oncogene family
16709429	-1.08035	8.62995	-5.96866	0.000236468	0.0112292	0.957857	NHLRC2	NHL repeat containing 2
16863307	1.12903	7.91034	5.9668	0.000236997	0.0112292	0.955624	VASP	vasodilator-stimulated phosphoprotein
16896481	-1.03842	6.46354	-5.96142	0.000238536	0.0112292	0.949149	CEBPZ	CCAAT/enhancer binding protein (C/EBP), zeta
16867663	1.02272	8.96928	5.96044	0.000238817	0.0112292	0.947971	GTF2F1	general transcription factor IIF, polypeptide 1, 74kDa
16903815	-1.06079	7.34041	-5.9575	0.000239663	0.0112292	0.944436	PRPF40A	PRP40 pre-mRNA processing factor 40 homolog A
16871921	1.18593	8.87936	5.95742	0.000239686	0.0112292	0.944341	YIF1B	Yip1 interacting factor homolog B (S. cerevisiae)
16956932	-1.20591	7.15883	-5.95603	0.000240088	0.0112292	0.942665	ZBTB11	zinc finger and BTB domain containing 11
16968051	-1.20492	6.37218	-5.95224	0.000241186	0.0112367	0.938101	2011-09-01	septin 11
16863239	0.879766	8.47762	5.94722	0.000242648	0.0112367	0.932056	BLOC1S3	biogenesis of lysosomal organelles complex-1, subunit 3
16776188	-0.97921	7.54583	-5.94511	0.000243266	0.0112367	0.929509	TPP2	tripeptidyl peptidase II
16757416	0.9008	7.81131	5.9418	0.000244238	0.0112367	0.925519	RITA1	RBPJ interacting and tubulin associated 1
16838879	1.15858	8.52325	5.94154	0.000244315	0.0112367	0.925207	MRPL12; RP13-1032I1.10; SLC25A10	; mitochondrial ribosomal protein L12; solute carrier family 25 (mitochondrial carrier; dicarboxylate transporter), member 10
16986600	-0.899642	8.58052	-5.94099	0.000244476	0.0112367	0.924546	PAPD4	PAP associated domain containing 4
16996983	-1.16217	6.57018	-5.9374	0.000245537	0.0112531	0.920212	NAIP; RP11-1319K7.1	; NLR family, apoptosis inhibitory protein
16932008	0.984176	8.08679	5.92726	0.000248559	0.011359	0.907973	BID	BH3 interacting domain death agonist
16930635	1.00536	10.3161	5.92406	0.000249521	0.0113664	0.904109	ACO2	aconitase 2, mitochondrial
17052679	0.999796	6.1859	5.92198	0.000250149	0.0113664	0.901594	TRBC2; TRBJ2-5	T cell receptor beta constant 2; T cell receptor beta joining 2-5
16747501	1.14071	8.91359	5.91698	0.000251665	0.0113674	0.895546	USP5	ubiquitin specific peptidase 5 (isopeptidase T)
16720077	1.348	9.66443	5.91668	0.000251758	0.0113674	0.895177	IFITM2	interferon induced transmembrane protein 2
16667694	1.0545	5.26489	5.91435	0.000252466	0.0113674	0.892368	GPR88	G protein-coupled receptor 88
16968354	1.11574	5.05208	5.91254	0.00025302	0.0113674	0.890172	FGF5	fibroblast growth factor 5
16791669	-0.90842	7.34748	-5.90215	0.000256221	0.0114547	0.877589	HECTD1	HECT domain containing E3 ubiquitin protein ligase 1
16882746	-1.14677	3.59551	-5.90144	0.000256442	0.0114547	0.876726	IGKV2D-26	immunoglobulin kappa variable 2D-26
17108056	1.42041	7.36266	5.89926	0.000257118	0.0114547	0.874092	DUSP9	dual specificity phosphatase 9
16927840	0.894064	5.92201	5.89387	0.000258804	0.0114851	0.867549	IGLL5; IGLV3-1	immunoglobulin lambda variable 3-1; immunoglobulin lambda-like polypeptide 5
16814137	1.35345	6.21081	5.88903	0.000260327	0.0114851	0.861674	HBQ1	hemoglobin, theta 1
16945124	1.18336	8.07246	5.88775	0.000260731	0.0114851	0.860122	PODXL2	podocalyxin-like 2
16657680	1.01379	7.37458	5.88621	0.000261216	0.0114851	0.85826	B3GALT6	UDP-Gal:betaGal beta 1,3-galactosyltransferase polypeptide 6
17018416	0.847614	8.65757	5.88563	0.000261401	0.0114851	0.857551	C6orf106	chromosome 6 open reading frame 106
17049461	0.999188	7.87728	5.86559	0.000267839	0.0117356	0.833187	POP7	POP7 homolog, ribonuclease P/MRP subunit
17077004	-0.935473	10.9414	-5.86111	0.000269302	0.0117674	0.827732	SNAI2	snail family zinc finger 2
16807071	-0.965463	8.13097	-5.85577	0.000271056	0.0118117	0.821227	ZNF770	zinc finger protein 770
17049814	0.966725	7.43093	5.84911	0.000273261	0.0118334	0.813112	ORAI2	ORAI calcium release-activated calcium modulator 2
16861987	0.952693	8.44728	5.84598	0.000274305	0.0118334	0.809292	MED29	mediator complex subunit 29
17068582	-1.16568	7.50229	-5.84063	0.0002761	0.0118334	0.802758	HOOK3	hook microtubule-tethering protein 3
16758242	0.907268	6.73492	5.83992	0.000276338	0.0118334	0.801894	BCL7A	B-cell CLL/lymphoma 7A
16921591	-0.951996	8.90211	-5.83918	0.00027659	0.0118334	0.800981	USP25	ubiquitin specific peptidase 25
16873007	1.46524	8.81539	5.83897	0.000276658	0.0118334	0.800734	ETHE1	ethylmalonic encephalopathy 1
16885189	1.49692	7.7883	5.8387	0.000276748	0.0118334	0.800407	RNU4ATAC	RNA, U4atac small nuclear (U12-dependent splicing)
16866501	1.39519	8.49891	5.83511	0.000277965	0.0118476	0.796013	PLPPR3	phospholipid phosphatase related 3
17010851	-1.17613	7.49483	-5.83311	0.000278643	0.0118476	0.793572	RP3-382I10.7; SLC35A1	UPF0704 protein C6orf165 ; solute carrier family 35 (CMP-sialic acid transporter), member A1
17049120	1.00963	7.57178	5.83115	0.000279309	0.0118476	0.791179	AP4M1	adaptor-related protein complex 4, mu 1 subunit
16984829	-0.976683	8.39373	-5.82727	0.000280633	0.0118722	0.786438	SKIV2L2	superkiller viralicidic activity 2-like 2 (S. cerevisiae)
16734762	1.04584	6.15805	5.8213	0.000282688	0.0118891	0.779127	TRIM21	tripartite motif containing 21
16869387	0.98026	8.17726	5.82056	0.000282944	0.0118891	0.778221	GADD45GIP1	growth arrest and DNA-damage-inducible, gamma interacting protein 1
17104983	-1.1659	7.39561	-5.81866	0.000283602	0.0118891	0.775892	PBDC1	polysaccharide biosynthesis domain containing 1
16863568	1.08771	7.55599	5.81747	0.000284014	0.0118891	0.774438	CCDC9	coiled-coil domain containing 9
16895208	-0.866297	6.659	-5.81199	0.000285921	0.0119376	0.767731	ITSN2	intersectin 2
16905371	-1.54527	6.14499	-5.80902	0.000286963	0.0119498	0.764084	KIAA1715	KIAA1715
17090660	1.19227	6.45476	5.80223	0.000289356	0.0120088	0.755758	C9orf9	chromosome 9 open reading frame 9
17100350	1.53395	6.7058	5.80073	0.000289887	0.0120088	0.753922	LRRC26	leucine rich repeat containing 26
16773034	0.883229	6.3168	5.79837	0.000290726	0.0120124	0.751026	IL17D	interleukin 17D
16921441	1.17257	5.7211	5.79273	0.00029274	0.0120134	0.744102	LKAAEAR1	LKAAEAR motif containing 1
16854683	-0.933021	7.23799	-5.79079	0.000293439	0.0120134	0.741712	ZNF24	zinc finger protein 24
16825897	0.847299	8.53383	5.78878	0.000294161	0.0120134	0.739248	BCL7C	B-cell CLL/lymphoma 7C
16774362	-1.19849	5.93314	-5.78833	0.000294325	0.0120134	0.73869	AKAP11	A kinase (PRKA) anchor protein 11
16799707	0.959268	7.64553	5.78779	0.000294517	0.0120134	0.738035	VPS18	vacuolar protein sorting 18 homolog (S. cerevisiae)
16863946	0.914308	10.1021	5.77936	0.000297579	0.0120768	0.727663	RUVBL2	RuvB-like AAA ATPase 2
16837230	-1.15898	9.42651	-5.77934	0.000297585	0.0120768	0.727644	BPTF	bromodomain PHD finger transcription factor
16822035	0.980276	6.03147	5.77695	0.000298461	0.0120816	0.724695	DPEP1	dipeptidase 1 (renal)
17100697	-1.25965	9.25395	-5.77311	0.000299871	0.012108	0.719968	MT-ND6	mitochondrially encoded NADH dehydrogenase 6
16732428	-0.828112	8.3388	-5.76388	0.000303288	0.012215	0.708606	ARHGEF12	Rho guanine nucleotide exchange factor (GEF) 12
16985518	-1.14991	7.70821	-5.75884	0.000305173	0.01226	0.702391	PIK3R1	phosphoinositide-3-kinase, regulatory subunit 1 (alpha)
16729557	-1.42465	5.9142	-5.74919	0.000308819	0.0123384	0.690476	DDIAS	DNA damage-induced apoptosis suppressor
17048072	-1.58007	3.28889	-5.7485	0.00030908	0.0123384	0.68963	STEAP1	six transmembrane epithelial antigen of the prostate 1
16981266	-1.09083	5.10042	-5.74754	0.000309445	0.0123384	0.688445	DDX60L	DEAD (Asp-Glu-Ala-Asp) box polypeptide 60-like
16959925	-1.30934	7.3079	-5.73675	0.000313586	0.0124461	0.675109	XRN1	5'-3' exoribonuclease 1
16854185	-1.50056	6.58473	-5.73644	0.000313707	0.0124461	0.674721	ESCO1	establishment of sister chromatid cohesion N-acetyltransferase 1
16679832	0.947713	7.68248	5.72156	0.000319519	0.012623	0.6563	ZNF672	zinc finger protein 672
17101815	-0.974133	8.42686	-5.72097	0.000319751	0.012623	0.655572	TXLNG	taxilin gamma
16954325	0.999907	5.61721	5.71881	0.000320604	0.0126255	0.652898	MON1A	MON1 secretory trafficking family member A
16859817	1.39927	9.26574	5.71044	0.000323937	0.0127253	0.642516	KXD1	KxDL motif containing 1
16822809	0.853577	9.44435	5.7083	0.000324794	0.0127276	0.639864	MRPS34	mitochondrial ribosomal protein S34
16857080	1.32872	7.99002	5.70242	0.000327165	0.0127686	0.632563	PIAS4	protein inhibitor of activated STAT, 4
16725091	-1.74149	4.86972	-5.70174	0.000327442	0.0127686	0.631715	OR4D10	olfactory receptor, family 4, subfamily D, member 10
17050300	-0.877778	6.78574	-5.69721	0.000329284	0.0128091	0.626084	DLD	dihydrolipoamide dehydrogenase
16856604	1.61606	9.3632	5.6951	0.000330145	0.0128114	0.623461	REEP6	receptor accessory protein 6
17092688	-0.954554	7.31552	-5.6913	0.0003317	0.0128405	0.618744	HAUS6	HAUS augmin-like complex, subunit 6
17109901	-1.01317	7.27862	-5.68462	0.000334458	0.0129159	0.61043	TAB3	TGF-beta activated kinase 1/MAP3K7 binding protein 3
17009930	-1.62689	7.604	-5.68077	0.000336058	0.0129366	0.605638	PHF3	PHD finger protein 3
16673154	-1.69311	6.74774	-5.67943	0.000336616	0.0129366	0.603972	NUF2	NUF2, NDC80 kinetochore complex component
16838750	0.857575	7.49916	5.67125	0.00034005	0.0129607	0.593779	BAIAP2	BAI1-associated protein 2
17002777	0.915351	7.82403	5.67096	0.000340175	0.0129607	0.593412	STK10	serine/threonine kinase 10
16992390	1.2765	6.31583	5.6683	0.000341301	0.0129607	0.590091	NEURL1B	neuralized E3 ubiquitin protein ligase 1B
16836315	-1.05465	7.84016	-5.66523	0.000342605	0.0129607	0.586262	DGKE	diacylglycerol kinase, epsilon 64kDa
16737017	-1.59417	8.24	-5.66279	0.000343643	0.0129607	0.583223	DCDC1	doublecortin domain containing 1
16793096	-1.30931	8.08705	-5.66224	0.000343879	0.0129607	0.582533	DDHD1	DDHD domain containing 1
16872904	0.922835	2.99747	5.66154	0.000344176	0.0129607	0.581667	PSG11	pregnancy specific beta-1-glycoprotein 11
16824258	1.04867	5.58736	5.66073	0.000344522	0.0129607	0.580657	MYH11	myosin, heavy chain 11, smooth muscle
16708154	0.837211	5.69421	5.66065	0.000344558	0.0129607	0.580554	NKX2-3	NK2 homeobox 3
16863783	1.02602	8.20838	5.65639	0.000346388	0.0129929	0.575232	GRWD1	glutamate-rich WD repeat containing 1
16870387	0.903878	10.4458	5.65487	0.000347041	0.0129929	0.573339	LSM4	LSM4 homolog, U6 small nuclear RNA and mRNA degradation associated
16820249	1.5215	7.07351	5.64841	0.000349843	0.0130543	0.565262	PARD6A	par-6 family cell polarity regulator alpha
17061129	1.10205	6.71829	5.6467	0.000350587	0.0130543	0.563129	RASA4; RASA4B; RP11-514P8.6; RP11-514P8.8	; RAS p21 protein activator 4; RAS p21 protein activator 4B
16813029	1.18461	6.69212	5.64544	0.000351138	0.0130543	0.561551	HAPLN3	hyaluronan and proteoglycan link protein 3
16682861	1.25785	6.78922	5.64213	0.000352588	0.013055	0.55741	KIF17	kinesin family member 17
16669997	-0.924515	7.3941	-5.64135	0.000352934	0.013055	0.556426	NBPF12	neuroblastoma breakpoint family, member 12
16700934	-0.914201	9.34497	-5.63981	0.000353611	0.013055	0.5545	HEATR1	HEAT repeat containing 1
17059660	-1.0655	8.33729	-5.63504	0.000355718	0.0130741	0.548532	KRIT1	KRIT1, ankyrin repeat containing
16664852	1.67984	7.33862	5.63492	0.00035577	0.0130741	0.548384	CPT2	carnitine palmitoyltransferase 2
16665475	-1.19601	7.33137	-5.63073	0.000357633	0.0131124	0.543135	ATG4C	autophagy related 4C, cysteine peptidase
16856226	1.06511	5.24724	5.628	0.000358853	0.0131269	0.539714	FGF22	fibroblast growth factor 22
17048879	1.10726	9.4027	5.62574	0.000359868	0.0131339	0.536877	ARPC1B	actin related protein 2/3 complex, subunit 1B, 41kDa
16657767	0.864787	6.97092	5.61499	0.000364728	0.0132463	0.523397	VWA1	von Willebrand factor A domain containing 1
16967048	-0.820612	10.5995	-5.61449	0.000364956	0.0132463	0.522767	SRP72	signal recognition particle 72kDa
16954730	1.13983	8.98772	5.61343	0.000365438	0.0132463	0.52144	RP11-330H6.5; TWF2	; twinfilin actin binding protein 2
16843829	-0.991201	7.99749	-5.60734	0.00036823	0.0132763	0.513791	DDX52	DEAD (Asp-Glu-Ala-Asp) box polypeptide 52
16705701	0.912781	9.603	5.60456	0.000369511	0.0132763	0.510301	H2AFY2	H2A histone family, member Y2
17020317	-1.00816	6.0109	-5.60151	0.000370926	0.0132763	0.50646	DST	dystonin
16662993	-0.97916	7.32274	-5.5982	0.000372465	0.0132763	0.502297	RLF	rearranged L-myc fusion
17000104	0.849691	6.84632	5.59649	0.00037326	0.0132763	0.500154	PITX1	paired-like homeodomain 1
16857438	1.83713	6.78389	5.59536	0.00037379	0.0132763	0.498728	ALKBH7	alkB homolog 7
16803050	0.901463	5.26679	5.59381	0.000374517	0.0132763	0.496775	CYP1A2	cytochrome P450, family 1, subfamily A, polypeptide 2
16718473	-1.23316	7.36067	-5.59253	0.000375116	0.0132763	0.495167	ZDHHC6	zinc finger, DHHC-type containing 6
16783800	-1.14831	6.27169	-5.59156	0.000375574	0.0132763	0.493941	PRPF39	pre-mRNA processing factor 39
16777682	0.939116	4.41077	5.5911	0.000375791	0.0132763	0.493361	URAD	ureidoimidazoline (2-oxo-4-hydroxy-4-carboxy-5-) decarboxylase
16953123	0.841685	8.62232	5.58842	0.000377054	0.0132763	0.489988	SCAP	SREBF chaperone
16931788	1.07059	6.00785	5.58756	0.000377461	0.0132763	0.488902	MAPK8IP2	mitogen-activated protein kinase 8 interacting protein 2
16725910	1.02677	6.27982	5.58606	0.000378169	0.0132763	0.487019	UQCC3	ubiquinol-cytochrome c reductase complex assembly factor 3
16734044	1.01642	7.27132	5.58486	0.00037874	0.0132763	0.485503	DEAF1	DEAF1 transcription factor
17113866	-1.1781	7.76819	-5.58376	0.000379259	0.0132763	0.484125	THOC2	THO complex 2
16708887	-1.23167	8.00007	-5.58308	0.000379585	0.0132763	0.483262	SLK	STE20-like kinase
16931590	0.913289	7.1994	5.58014	0.000380984	0.0132961	0.479562	PIM3	Pim-3 proto-oncogene, serine/threonine kinase
16859600	1.11229	7.71823	5.57757	0.000382215	0.0133099	0.476319	MAP1S	microtubule-associated protein 1S
16810104	-1.15646	7.71135	-5.57197	0.00038491	0.0133685	0.469255	ICE2	interactor of little elongation complex ELL subunit 2
16897056	-0.998723	9.73832	-5.5706	0.000385572	0.0133685	0.467525	LRPPRC	leucine-rich pentatricopeptide repeat containing
16757391	0.985365	5.72053	5.56562	0.000387993	0.0134232	0.461231	DTX1	deltex 1, E3 ubiquitin ligase
16829260	0.855526	4.4818	5.5502	0.000395584	0.0136562	0.441744	PABPN1L	poly(A) binding protein, nuclear 1-like (cytoplasmic)
16922260	-0.869336	7.91875	-5.54563	0.000397864	0.0136694	0.435965	IFNAR1	interferon (alpha, beta and omega) receptor 1
16816200	1.15089	8.57191	5.54469	0.000398337	0.0136694	0.434769	NDE1	nudE neurodevelopment protein 1
17004551	0.796421	8.01504	5.54373	0.000398819	0.0136694	0.433552	RREB1	ras responsive element binding protein 1
16822801	1.56935	8.15952	5.54116	0.000400111	0.0136694	0.430299	NME3	NME/NM23 nucleoside diphosphate kinase 3
16875056	-1.2597	6.16886	-5.54009	0.000400648	0.0136694	0.42895	ZNF83	zinc finger protein 83
16948249	-1.00135	7.88343	-5.53918	0.000401108	0.0136694	0.427795	MFN1	mitofusin 1
17053066	1.28165	7.51171	5.53716	0.000402132	0.0136751	0.425232	ZNF282	zinc finger protein 282
16757255	-0.974216	9.85837	-5.53312	0.000404182	0.0136959	0.420115	PTPN11	protein tyrosine phosphatase, non-receptor type 11
16715426	0.816851	9.15419	5.53183	0.00040484	0.0136959	0.41848	MRPS16	mitochondrial ribosomal protein S16
16809457	-0.95961	7.04606	-5.53089	0.000405321	0.0136959	0.417286	MYO5A	myosin VA
17009482	-1.31615	5.87313	-5.52742	0.000407098	0.0137122	0.412884	CENPQ	centromere protein Q
16832227	-1.702	3.91299	-5.52593	0.000407862	0.0137122	0.410997	CDRT15L2	CMT1A duplicated region transcript 15-like 2
16887062	-0.891819	4.18003	-5.52492	0.000408383	0.0137122	0.409714	SCN2A	sodium channel, voltage gated, type II alpha subunit
16710769	1.36085	5.81832	5.52014	0.000410852	0.0137433	0.403648	PWWP2B	PWWP domain containing 2B
16942060	-1.16234	7.32246	-5.51794	0.000411995	0.0137433	0.400853	SLMAP	sarcolemma associated protein
16879883	-0.961254	7.23413	-5.51679	0.000412594	0.0137433	0.39939	MSH2	mutS homolog 2
16739239	0.918431	4.67346	5.51445	0.000413816	0.0137433	0.396415	SCGB1D4	secretoglobin, family 1D, member 4
16884877	-1.27495	8.48164	-5.51283	0.000414663	0.0137433	0.394357	DDX18	DEAD (Asp-Glu-Ala-Asp) box polypeptide 18
16702967	-0.866081	9.85761	-5.50985	0.000416226	0.0137433	0.390571	ARL5B	ADP-ribosylation factor-like 5B
17054803	0.992796	6.27421	5.50873	0.000416816	0.0137433	0.389146	RP11-1275H24.1
17002846	1.2649	7.63136	5.50795	0.000417228	0.0137433	0.388153	DUSP1	dual specificity phosphatase 1
16792381	-1.47211	6.85639	-5.50528	0.00041864	0.0137433	0.384753	MIS18BP1	MIS18 binding protein 1
17100183	0.958496	8.8353	5.50507	0.000418746	0.0137433	0.384497	FBXW5	F-box and WD repeat domain containing 5
17093474	0.891131	7.18078	5.50376	0.000419443	0.0137433	0.382825	RPP25L	ribonuclease P/MRP 25kDa subunit-like
16877473	-1.35033	6.22803	-5.50337	0.000419648	0.0137433	0.382332	GEN1	GEN1 Holliday junction 5' flap endonuclease
16803304	1.31667	7.4743	5.4982	0.000422402	0.0137875	0.37575	ISL2	ISL LIM homeobox 2
16924327	-0.863934	6.75337	-5.49653	0.000423296	0.0137875	0.373621	C21orf91	chromosome 21 open reading frame 91
16872243	0.994042	5.96158	5.49423	0.000424531	0.0137875	0.37069	EID2	EP300 interacting inhibitor of differentiation 2
16710906	0.83992	7.18516	5.49335	0.000425002	0.0137875	0.369574	ZNF511	zinc finger protein 511
16692632	0.981778	6.29476	5.49178	0.000425846	0.0137875	0.367576	HIST2H2BE	histone cluster 2, H2be
16952031	-0.859205	6.53198	-5.48956	0.000427045	0.0137875	0.364746	CLASP2	cytoplasmic linker associated protein 2
17110429	1.00655	9.30235	5.48956	0.000427049	0.0137875	0.364737	NDUFB11	NADH dehydrogenase (ubiquinone) 1 beta subcomplex, 11, 17.3kDa
16893958	0.91008	5.88994	5.48361	0.000430276	0.0138636	0.357159	TSSC1	tumor suppressing subtransferable candidate 1
16926942	0.947183	8.27602	5.48012	0.000432186	0.013897	0.352701	USP18	ubiquitin specific peptidase 18
16856812	0.973508	7.87078	5.47804	0.000433327	0.0139009	0.350047	THOP1	thimet oligopeptidase 1
16898516	1.07697	5.28647	5.47533	0.000434815	0.0139009	0.346595	RP11-474G23.1
16902254	1.05312	7.6632	5.47514	0.000434921	0.0139009	0.346349	TMEM185B	transmembrane protein 185B
16849400	0.932552	5.39615	5.47019	0.00043766	0.0139605	0.340029	SOCS3	suppressor of cytokine signaling 3
16738845	-0.829011	2.26158	-5.4672	0.000439327	0.0139857	0.336202	MS4A4E	membrane-spanning 4-domains, subfamily A, member 4E
16697245	-0.89434	7.15488	-5.46097	0.000442814	0.0140498	0.328242	IVNS1ABP	influenza virus NS1A binding protein
16857153	0.861211	5.51344	5.45925	0.000443784	0.0140498	0.326038	SHD	Src homology 2 domain containing transforming protein D
16663014	-1.05841	9.07845	-5.4589	0.000443984	0.0140498	0.325586	ZMPSTE24	zinc metallopeptidase STE24
16848873	1.08654	7.64446	5.45731	0.000444878	0.0140502	0.323561	GALK1	galactokinase 1
16843376	0.864469	8.21807	5.45001	0.000449027	0.0141101	0.314211	NLE1	notchless homolog 1 (Drosophila)
16805422	0.973418	5.61357	5.44992	0.000449077	0.0141101	0.314101	NR2F2	nuclear receptor subfamily 2, group F, member 2
16676228	-0.842522	9.30739	-5.44931	0.000449429	0.0141101	0.313311	ZC3H11A	zinc finger CCCH-type containing 11A
16857567	0.963027	7.33336	5.44374	0.000452625	0.0141129	0.306176	ARHGEF18; CTD-2207O23.3	; Rho/Rac guanine nucleotide exchange factor (GEF) 18
16956661	-1.00396	8.36322	-5.44199	0.000453631	0.0141129	0.303938	CLDND1	claudin domain containing 1
16761514	-1.18877	3.64211	-5.44169	0.000453804	0.0141129	0.303555	TAS2R19	taste receptor, type 2, member 19
16658129	0.879161	4.75298	5.43849	0.000455657	0.0141129	0.299451	ACTRT2	actin-related protein T2
17053019	-1.04862	9.94716	-5.4346	0.000457923	0.0141129	0.294455	CUL1	cullin 1
16934491	0.884006	8.86856	5.43451	0.000457972	0.0141129	0.294347	MYH9	myosin, heavy chain 9, non-muscle
16722032	-0.990625	6.27083	-5.43351	0.000458557	0.0141129	0.293062	USP47	ubiquitin specific peptidase 47
16845812	1.26311	7.72282	5.43305	0.000458827	0.0141129	0.292469	C1QL1	complement component 1, q subcomponent-like 1
16809929	-0.979823	6.37018	-5.43164	0.000459649	0.0141129	0.290666	SLTM	SAFB-like, transcription modulator
16729896	-1.51838	5.61574	-5.4291	0.000461144	0.0141129	0.287395	TRIM48; TRIM49B; TRIM49D1; TRIM49D2	tripartite motif containing 48; tripartite motif containing 49B; tripartite motif containing 49D1; tripartite motif containing 49D2
16743200	-1.51838	5.61574	-5.4291	0.000461144	0.0141129	0.287395	TRIM48; TRIM49B; TRIM49D1; TRIM49D2	tripartite motif containing 48; tripartite motif containing 49B; tripartite motif containing 49D1; tripartite motif containing 49D2
16853298	1.00427	7.25794	5.42844	0.000461532	0.0141129	0.286549	CTDP1	CTD (carboxy-terminal domain, RNA polymerase II, polypeptide A) phosphatase, subunit 1
16893149	0.910193	5.44286	5.42675	0.000462525	0.0141129	0.284383	AC062017.1
16860499	-0.92339	7.52196	-5.42658	0.000462623	0.0141129	0.284168	ZNF507	zinc finger protein 507
17116730	1.08035	7.23414	5.42489	0.00046362	0.0141129	0.282001	ASMTL	acetylserotonin O-methyltransferase-like
17040387	0.854563	5.99517	5.4248	0.000463676	0.0141129	0.28188	HLA-A	major histocompatibility complex, class I, A
16672353	-1.76998	4.59072	-5.42259	0.000464985	0.0141258	0.279039	OR10R2	olfactory receptor, family 10, subfamily R, member 2
16736891	-1.47012	7.028	-5.41662	0.000468542	0.0142068	0.271363	KIF18A	kinesin family member 18A
16945702	-1.3631	7.43189	-5.41221	0.000471188	0.0142436	0.265691	DNAJC13	DnaJ (Hsp40) homolog, subfamily C, member 13
16730540	-1.37998	7.80196	-5.41162	0.000471542	0.0142436	0.264934	BIRC2	baculoviral IAP repeat containing 2
16876164	1.08642	6.39061	5.40937	0.0004729	0.0142576	0.262037	SLC27A5	solute carrier family 27 (fatty acid transporter), member 5
16954817	1.10103	7.02158	5.40662	0.000474562	0.0142807	0.258501	TNNC1	troponin C type 1 (slow)
16965922	-1.14902	9.12776	-5.39968	0.000478793	0.0143809	0.249558	PGM2	phosphoglucomutase 2
16734240	0.80582	6.63783	5.39461	0.000481905	0.0144069	0.243031	TOLLIP	toll interacting protein
17125550	-1.31741	7.52204	-5.39399	0.000482289	0.0144069	0.242227	MFN1; RP1-136J15.5	; mitofusin 1
16919567	0.783573	8.35898	5.39386	0.000482368	0.0144069	0.242062	SDC4	syndecan 4
16814488	0.867028	7.75947	5.39067	0.000484341	0.0144388	0.237949	STUB1	STIP1 homology and U-box containing protein 1, E3 ubiquitin protein ligase
16854558	-1.00754	6.653	-5.3883	0.000485815	0.0144557	0.234888	TRAPPC8	trafficking protein particle complex 8
17045144	-1.08798	5.91439	-5.38567	0.000487452	0.0144568	0.231497	2007-09-01	septin 7
16719697	0.841391	6.57225	5.38393	0.000488539	0.0144568	0.229252	NKX6-2	NK6 homeobox 2
16914070	0.982671	6.54582	5.38388	0.000488572	0.0144568	0.229184	PKIG	protein kinase (cAMP-dependent, catalytic) inhibitor gamma
16789895	-0.993328	4.54721	-5.38085	0.000490472	0.0144594	0.225272	OR4K13	olfactory receptor, family 4, subfamily K, member 13
16730591	-1.40845	8.50172	-5.38055	0.000490659	0.0144594	0.224889	DYNC2H1	dynein, cytoplasmic 2, heavy chain 1
16669255	-1.12492	7.60047	-5.37777	0.000492408	0.0144594	0.221302	MAN1A2	mannosidase, alpha, class 1A, member 2
16858386	1.05956	9.13991	5.37748	0.000492593	0.0144594	0.220924	LDLR	low density lipoprotein receptor
16984049	-1.25052	3.88348	-5.37654	0.00049319	0.0144594	0.219703	RNU6-1305P	RNA, U6 small nuclear 1305, pseudogene
16738315	-1.53182	5.92412	-5.37379	0.00049493	0.0144611	0.216155	OR4C12; OR4C2P	olfactory receptor, family 4, subfamily C, member 12; olfactory receptor, family 4, subfamily C, member 2 pseudogene
16849604	0.840307	5.90076	5.37358	0.000495063	0.0144611	0.215884	RBFOX3	RNA binding protein, fox-1 homolog (C. elegans) 3
16739872	1.03296	6.78411	5.37058	0.000496969	0.0144746	0.21201	BAD	BCL2-associated agonist of cell death
16707631	-0.893356	6.73172	-5.37	0.000497341	0.0144746	0.211256	PLCE1	phospholipase C, epsilon 1
17099083	1.03098	8.5939	5.36279	0.000501965	0.0145826	0.201927	TOR1A	torsin family 1, member A (torsin A)
17065047	-1.46192	6.07957	-5.35964	0.000504	0.0145888	0.19785	AC011043.1	uncharacterized protein LOC389831
16660367	1.10044	6.65154	5.35963	0.000504007	0.0145888	0.197836	PINK1	PTEN induced putative kinase 1
16866946	0.842884	8.21483	5.35794	0.000505101	0.0145939	0.19565	TIMM13	translocase of inner mitochondrial membrane 13 homolog (yeast)
16708002	1.00119	7.02302	5.35296	0.000508346	0.0146227	0.189195	UBTD1	ubiquitin domain containing 1
16745628	-1.12632	4.33062	-5.35268	0.000508526	0.0146227	0.188837	OR6T1	olfactory receptor, family 6, subfamily T, member 1
16817876	1.64618	6.637	5.35219	0.000508846	0.0146227	0.188204	ZNF771	zinc finger protein 771
16749939	-0.770626	3.85554	-5.34907	0.000510895	0.0146552	0.184152	LRRK2	leucine-rich repeat kinase 2
17082238	0.957813	6.17147	5.34634	0.00051269	0.0146802	0.180615	CCDC166	coiled-coil domain containing 166
16866539	1.14561	8.54705	5.34328	0.00051471	0.0147117	0.176652	R3HDM4	R3H domain containing 4
16829518	1.08979	4.70761	5.33741	0.000518611	0.0147729	0.169038	BHLHA9	basic helix-loop-helix family, member a9
16777278	-1.17474	8.39548	-5.33597	0.00051958	0.0147729	0.167157	SKA3	spindle and kinetochore associated complex subunit 3
16951485	-1.4823	8.23311	-5.33565	0.000519788	0.0147729	0.166753	SGOL1	shugoshin-like 1 (S. pombe)
16823570	0.964558	7.46855	5.33289	0.00052164	0.0147729	0.163168	CDIP1	cell death-inducing p53 target 1
16825779	0.93077	6.10243	5.33272	0.000521754	0.0147729	0.162946	2001-09-01	septin 1
17054631	0.864413	4.58142	5.33175	0.000522408	0.0147729	0.161683	CARD11	caspase recruitment domain family, member 11
16738628	-1.57115	5.61937	-5.32956	0.000523882	0.0147883	0.158843	OR5B21	olfactory receptor, family 5, subfamily B, member 21
16932199	0.848108	5.62971	5.32818	0.00052482	0.0147886	0.15704	GSC2	goosecoid homeobox 2
16870543	1.08977	9.37751	5.32458	0.000527259	0.0148301	0.152364	TMEM161A	transmembrane protein 161A
16760814	0.988975	3.37856	5.32247	0.000528693	0.0148301	0.149624	APOBEC1	apolipoprotein B mRNA editing enzyme, catalytic polypeptide 1
16966369	-1.30441	8.92377	-5.3219	0.000529084	0.0148301	0.14888	TMEM33	transmembrane protein 33
16869506	1.07678	6.96989	5.31727	0.000532253	0.01487	0.142858	PODNL1	podocan-like 1
16946016	1.31616	8.64925	5.31681	0.00053257	0.01487	0.142257	PCCB	propionyl CoA carboxylase, beta polypeptide
16958532	1.16898	4.94136	5.31574	0.000533304	0.01487	0.140867	ALG1L	ALG1, chitobiosyldiphosphodolichol beta-mannosyltransferase-like
16966422	1.29886	7.72076	5.31111	0.0005365	0.0148905	0.134842	SHISA3	shisa family member 3
16799538	0.869642	7.42517	5.31096	0.000536606	0.0148905	0.134643	IVD	isovaleryl-CoA dehydrogenase
16732037	0.859893	4.81942	5.31062	0.000536837	0.0148905	0.134208	CXCR5	chemokine (C-X-C motif) receptor 5
16688961	-1.15627	5.96493	-5.3091	0.000537897	0.0148939	0.132219	SSX2IP	synovial sarcoma, X breakpoint 2 interacting protein
16746906	0.762729	9.11773	5.30425	0.000541279	0.014958	0.125898	TEAD4	TEA domain family member 4
17093186	0.88856	9.1719	5.3031	0.000542084	0.014958	0.124398	B4GALT1	UDP-Gal:betaGlcNAc beta 1,4- galactosyltransferase, polypeptide 1
16769972	0.751823	7.96529	5.2983	0.000545456	0.015025	0.118143	GLTP	glycolipid transfer protein
17009079	1.39635	6.06228	5.29116	0.000550514	0.0151382	0.108833	RSPH9	radial spoke head 9 homolog (Chlamydomonas)
17005234	0.78559	7.32465	5.28704	0.000553461	0.0151513	0.103447	E2F3	E2F transcription factor 3
16880176	-0.780885	5.43573	-5.28609	0.000554141	0.0151513	0.102208	EML6	echinoderm microtubule associated protein like 6
16788406	0.77129	6.08165	5.28418	0.000555511	0.0151513	0.0997181	SLC25A47	solute carrier family 25, member 47
16818114	1.38634	8.29162	5.28342	0.000556057	0.0151513	0.0987264	HSD3B7	hydroxy-delta-5-steroid dehydrogenase, 3 beta- and steroid delta-isomerase 7
16964743	1.04497	5.80125	5.28288	0.00055645	0.0151513	0.0980142	BLOC1S4	biogenesis of lysosomal organelles complex-1, subunit 4, cappuccino
16859856	0.993545	8.53534	5.28254	0.000556692	0.0151513	0.0975748	CRTC1	CREB regulated transcription coactivator 1
17117724	-1.0605	6.38538	-5.27693	0.000560752	0.0152024	0.0902435	PSMD3	proteasome 26S subunit, non-ATPase 3
16937571	1.46296	7.3994	5.27623	0.000561265	0.0152024	0.0893207	VHL	von Hippel-Lindau tumor suppressor, E3 ubiquitin protein ligase
16830103	-0.887791	8.08726	-5.276	0.000561429	0.0152024	0.0890263	RABEP1	rabaptin, RAB GTPase binding effector protein 1
16856159	1.19899	6.72784	5.26948	0.000566199	0.0152812	0.0804904	PARD6G	par-6 family cell polarity regulator gamma
17071584	-0.982301	8.27298	-5.2694	0.000566254	0.0152812	0.0803933	ATP6V1C1	ATPase, H+ transporting, lysosomal 42kDa, V1 subunit C1
16966186	-1.04833	6.51016	-5.2654	0.000569197	0.0153347	0.0751617	N4BP2	NEDD4 binding protein 2
16715734	0.917809	5.55256	5.2603	0.000572979	0.0153981	0.0684792	DUPD1	dual specificity phosphatase and pro isomerase domain containing 1
17125242	-1.13083	4.51928	-5.25791	0.00057476	0.0153981	0.0653473	RP11-262H14.3
17075542	0.9623	5.97744	5.25648	0.000575827	0.0153981	0.0634773	NKX2-6	NK2 homeobox 6
17013468	-0.930745	6.13901	-5.25587	0.000576287	0.0153981	0.0626707	STXBP5	syntaxin binding protein 5 (tomosyn)
16917317	-1.21794	5.75898	-5.25497	0.000576961	0.0153981	0.0614907	ESF1	ESF1 nucleolar pre-rRNA processing protein homolog
16823866	1.02915	5.1997	5.25399	0.000577699	0.0153981	0.0602005	SOCS1	suppressor of cytokine signaling 1
17121158	0.917718	5.94076	5.24977	0.000580869	0.0153981	0.0546795	CTD-2022H16.3
16875941	1.06339	4.04681	5.24909	0.000581386	0.0153981	0.0537812	DUXA	double homeobox A
16825548	0.799655	9.16261	5.24863	0.000581731	0.0153981	0.0531827	CDIPT	CDP-diacylglycerol--inositol 3-phosphatidyltransferase
16867097	0.992227	7.64235	5.24844	0.00058188	0.0153981	0.0529241	CACTIN	cactin, spliceosome C complex subunit
16905013	-0.955193	8.75024	-5.24805	0.000582171	0.0153981	0.052419	TLK1	tousled-like kinase 1
16742115	1.10072	7.55955	5.24626	0.000583526	0.0154084	0.0500734	LIPT2	lipoyl(octanoyl) transferase 2 (putative)
16945212	1.88329	7.91307	5.244	0.000585243	0.0154282	0.0471086	EEFSEC	eukaryotic elongation factor, selenocysteine-tRNA-specific
16864076	1.19669	6.26173	5.23756	0.000590174	0.0155325	0.0386397	DKKL1	dickkopf-like 1
16673899	-0.864735	8.81848	-5.2348	0.000592295	0.0155626	0.0350192	SUCO	SUN domain containing ossification factor
16848453	0.759601	7.83298	5.23051	0.000595611	0.015624	0.029384	SLC39A11	solute carrier family 39, member 11
17055013	0.794852	7.11869	5.22602	0.000599107	0.0156879	0.0234765	DAGLB	diacylglycerol lipase, beta
16860414	1.65129	6.84359	5.22486	0.000600013	0.0156879	0.0219511	PLEKHF1	pleckstrin homology domain containing, family F (with FYVE domain) member 1
16860545	1.00915	8.31136	5.21984	0.000603956	0.0157407	0.0153398	NUDT19	nudix (nucleoside diphosphate linked moiety X)-type motif 19
16866514	1.41617	8.71962	5.21977	0.000604005	0.0157407	0.0152573	MED16	mediator complex subunit 16
16949619	-1.08376	5.26152	-5.21632	0.000606735	0.015786	0.0107053	OSTN	osteocrin
16817391	-0.882931	9.31218	-5.2145	0.000608174	0.0157977	0.00831462	CTB-134H23.2; NPIPB15; NPIPB6; NPIPB7; NPIPB8; NPIPB9	; nuclear pore complex interacting protein family, member B15; nuclear pore complex interacting protein family, member B6; nuclear pore complex interacting protein family, member B7; nuclear pore complex interacting protein family, member B8; nuclear pore complex interacting protein family, member B9
16859300	0.930334	8.63447	5.21213	0.000610061	0.0158044	0.0051865	AP1M1	adaptor-related protein complex 1, mu 1 subunit
16981004	-1.15541	7.50374	-5.21043	0.000611418	0.0158044	0.00294407	PPID	peptidylprolyl isomerase D
16867378	0.755942	8.80001	5.21029	0.000611526	0.0158044	0.00276526	DPP9	dipeptidyl-peptidase 9
16669721	-0.881796	8.15694	-5.2092	0.000612396	0.0158044	0.0013305	NBPF10; NBPF14	neuroblastoma breakpoint family, member 10; neuroblastoma breakpoint family, member 14
16969414	-1.10036	7.03154	-5.20534	0.000615495	0.0158446	-0.00376578	TET2	tet methylcytosine dioxygenase 2
16777896	-1.2066	8.80796	-5.20471	0.000615999	0.0158446	-0.00459301	HSPH1	heat shock 105kDa/110kDa protein 1
16867766	1.36042	9.38642	5.20075	0.000619194	0.0158446	-0.00981497	CD70	CD70 molecule
16871235	1.31616	6.34638	5.19986	0.000619916	0.0158446	-0.0109917	CEBPA	CCAAT/enhancer binding protein (C/EBP), alpha
16912900	0.870062	5.88879	5.19884	0.000620737	0.0158446	-0.0123282	ASIP	agouti signaling protein
17024362	-0.81573	5.73392	-5.19716	0.000622109	0.0158446	-0.0145573	ADAT2	adenosine deaminase, tRNA-specific 2
16999631	-0.814155	7.84982	-5.1968	0.000622399	0.0158446	-0.0150286	FNIP1	folliculin interacting protein 1
16788083	-1.22457	6.84797	-5.1967	0.000622478	0.0158446	-0.0151561	PAPOLA	poly(A) polymerase alpha
17120722	-0.932873	5.52576	-5.19619	0.000622897	0.0158446	-0.0158351	RP11-153M3.1
16725617	1.44702	6.32296	5.19478	0.000624046	0.0158486	-0.0176957	RP11-286N22.8
17102951	1.26332	6.482	5.19251	0.000625901	0.0158529	-0.0206932	CHST7	carbohydrate (N-acetylglucosamine 6-O) sulfotransferase 7
17079448	-1.52043	7.15235	-5.19214	0.000626204	0.0158529	-0.0211823	NIPAL2	NIPA-like domain containing 2
16675558	-0.931241	7.77332	-5.19074	0.000627352	0.0158547	-0.0230317	NEK7	NIMA-related kinase 7
16861930	0.864622	7.09758	5.18832	0.000629339	0.0158547	-0.0262253	PAK4	p21 protein (Cdc42/Rac)-activated kinase 4
16986895	-0.834755	5.89359	-5.18569	0.000631508	0.0158547	-0.0296981	XRCC4	X-ray repair complementing defective repair in Chinese hamster cells 4
16910953	0.815318	8.18848	5.18564	0.000631548	0.0158547	-0.0297625	MRPS26	mitochondrial ribosomal protein S26
17053917	1.16903	5.24764	5.18469	0.000632335	0.0158547	-0.031021	EN2	engrailed homeobox 2
16792135	0.85982	5.66492	5.18413	0.000632804	0.0158547	-0.0317686	NKX2-1	NK2 homeobox 1
17036504	0.782386	8.26544	5.18361	0.000633232	0.0158547	-0.0324522	HLA-B	major histocompatibility complex, class I, B
17116748	0.972407	7.96256	5.18107	0.000635337	0.0158746	-0.0358025	DHRSX	dehydrogenase/reductase (SDR family) X-linked
17106933	0.800887	5.25047	5.17823	0.000637705	0.0158746	-0.0395591	RAB33A	RAB33A, member RAS oncogene family
17077135	-1.27534	7.28845	-5.17777	0.000638092	0.0158746	-0.0401725	RB1CC1	RB1-inducible coiled-coil 1
17042827	0.802304	6.16655	5.17682	0.000638887	0.0158746	-0.0414298	CYP2W1	cytochrome P450, family 2, subfamily W, polypeptide 1
16839254	0.849027	7.97912	5.17668	0.000639004	0.0158746	-0.0416153	GEMIN4	gem (nuclear organelle) associated protein 4
16773547	0.871186	5.92224	5.17411	0.000641163	0.0158966	-0.0450207	PDX1	pancreatic and duodenal homeobox 1
16872443	1.1358	8.32856	5.17325	0.000641882	0.0158966	-0.0461536	SERTAD1	SERTA domain containing 1
17107983	0.935063	4.3553	5.16845	0.000645935	0.0159485	-0.0525103	ZFP92	ZFP92 zinc finger protein
16855898	0.751091	11.595	5.16807	0.000646259	0.0159485	-0.053017	CBLN2	cerebellin 2 precursor
17099027	1.32533	7.82156	5.16722	0.000646979	0.0159485	-0.0541401	IER5L	immediate early response 5-like
16934568	0.894667	8.86631	5.16343	0.000650198	0.0159808	-0.059154	FOXRED2	FAD-dependent oxidoreductase domain containing 2
16783414	1.1688	4.24786	5.16332	0.000650294	0.0159808	-0.0593031	INSM2	insulinoma-associated 2
16858468	0.82769	11.4202	5.16002	0.000653114	0.0160142	-0.0636737	PRKCSH	protein kinase C substrate 80K-H
16882797	-0.808703	4.12595	-5.15939	0.00065366	0.0160142	-0.0645164	IGKV1D-8	immunoglobulin kappa variable 1D-8
17012692	-1.09007	3.72637	-5.15736	0.000655402	0.0160297	-0.0672055	TAAR8	trace amine associated receptor 8
17050002	-1.1264	7.69597	-5.15631	0.000656304	0.0160297	-0.0685936	KMT2E	lysine (K)-specific methyltransferase 2E
16832880	0.973206	7.67125	5.15474	0.000657661	0.0160383	-0.0706802	ADAP2	ArfGAP with dual PH domains 2
16714798	-1.06929	6.94018	-5.15206	0.000659981	0.0160703	-0.0742382	JMJD1C	jumonji domain containing 1C
16881514	-1.03009	7.11961	-5.15053	0.000661308	0.0160781	-0.0762669	ALMS1	Alstrom syndrome protein 1
16897560	-1.20745	8.6005	-5.14717	0.000664234	0.0161047	-0.0807252	PSME4	proteasome activator subunit 4
17049779	0.953856	7.10555	5.14696	0.000664422	0.0161047	-0.0810122	SH2B2	SH2B adaptor protein 2
17080686	-1.82232	4.74856	-5.14342	0.000667515	0.0161476	-0.0857038	AC016405.1
16773874	-1.08172	6.88063	-5.14262	0.00066822	0.0161476	-0.0867691	PDS5B	PDS5 cohesin associated factor B
17090322	-0.801144	8.44715	-5.13952	0.00067095	0.0161654	-0.0908878	FUBP3	far upstream element (FUSE) binding protein 3
16873654	1.80183	10.0766	5.13906	0.000671355	0.0161654	-0.0914985	TMEM160	transmembrane protein 160
17015987	-0.764183	8.45878	-5.13669	0.000673455	0.0161654	-0.0946537	DEK	DEK proto-oncogene
16975310	-0.914183	10.68	-5.13656	0.000673567	0.0161654	-0.094821	UGDH	UDP-glucose 6-dehydrogenase
16809748	-1.44759	6.80447	-5.13525	0.000674731	0.0161654	-0.0965661	MNS1	meiosis-specific nuclear structural 1
16771430	0.923827	8.12581	5.13427	0.000675599	0.0161654	-0.0978641	CAMKK2	calcium/calmodulin-dependent protein kinase kinase 2, beta
16848489	1.17305	7.42221	5.13377	0.000676049	0.0161654	-0.0985373	CDC42EP4	CDC42 effector protein (Rho GTPase binding) 4
16856299	1.415	7.93718	5.12931	0.000680025	0.0162361	-0.10446	CFD	complement factor D (adipsin)
16817869	0.965037	6.39017	5.12532	0.000683613	0.0162974	-0.109777	ZNF48	zinc finger protein 48
17024448	-1.13741	6.85296	-5.12377	0.000685005	0.0163062	-0.111833	FBXO30	F-box protein 30
16939203	-0.767305	8.35891	-5.11858	0.000689706	0.0163823	-0.118743	XYLB	xylulokinase homolog (H. influenzae)
16674618	1.41639	7.01757	5.11798	0.000690258	0.0163823	-0.119552	IER5	immediate early response 5
16836985	1.20947	6.99927	5.11409	0.000693805	0.0164218	-0.12473	MAP3K3	mitogen-activated protein kinase kinase kinase 3
17069677	-0.745742	6.43522	-5.11387	0.000694005	0.0164218	-0.125021	CSPP1	centrosome and spindle pole associated protein 1
16968675	-1.12666	9.8432	-5.11278	0.000695008	0.0164218	-0.126481	HSP90AB3P	heat shock protein 90kDa alpha (cytosolic), class B member 3, pseudogene
16862646	1.28166	8.03223	5.10943	0.000698081	0.0164443	-0.130939	ZNF574	zinc finger protein 574
16731253	-0.92239	6.05759	-5.10767	0.000699712	0.0164443	-0.133297	PTS	6-pyruvoyltetrahydropterin synthase
17119904	-0.870002	8.07954	-5.10758	0.000699793	0.0164443	-0.133414	NPM1P39	nucleophosmin 1 (nucleolar phosphoprotein B23, numatrin) pseudogene 39
16876428	-1.41139	3.8303	-5.10669	0.000700613	0.0164443	-0.134597	CH17-408M7.1
16919044	-1.09531	6.92996	-5.10576	0.000701478	0.0164443	-0.135844	RBL1	retinoblastoma-like 1
17023887	-1.00938	7.30253	-5.10423	0.000702894	0.0164443	-0.137881	HBS1L	HBS1-like translational GTPase
16822581	0.994279	7.43509	5.10392	0.000703178	0.0164443	-0.13829	RPUSD1	RNA pseudouridylate synthase domain containing 1
16657730	1.16381	6.37922	5.10151	0.000705425	0.0164682	-0.141515	CPTP	ceramide-1-phosphate transfer protein
16743296	-1.05223	7.97854	-5.10061	0.000706265	0.0164682	-0.142716	TAF1D	TATA box binding protein (TBP)-associated factor, RNA polymerase I, D, 41kDa
16961420	-0.738417	7.1976	-5.09939	0.0007074	0.0164705	-0.144339	PHC3	polyhomeotic homolog 3 (Drosophila)
16979526	-0.866773	8.13845	-5.09469	0.000711813	0.0165206	-0.150624	BBS7	Bardet-Biedl syndrome 7
16662676	1.17105	6.29719	5.09466	0.000711839	0.0165206	-0.150661	C1orf122	chromosome 1 open reading frame 122
16802362	0.938188	5.06395	5.09379	0.000712659	0.0165206	-0.151825	SKOR1	SKI family transcriptional corepressor 1
16977016	-1.2907	7.8262	-5.09183	0.000714506	0.0165394	-0.15444	SDAD1	SDA1 domain containing 1
16808268	-0.969345	5.51836	-5.09011	0.000716133	0.016553	-0.156739	CATSPER2	cation channel, sperm associated 2
17125740	1.04087	4.40685	5.08352	0.000722403	0.0165748	-0.16555	RBMY2QP	RNA binding motif protein, Y-linked, family 2, member Q pseudogene
16736014	-0.967396	8.00369	-5.08349	0.000722433	0.0165748	-0.165591	COPB1	coatomer protein complex, subunit beta 1
16758135	0.778207	6.91744	5.08217	0.000723697	0.0165748	-0.167357	TMEM120B	transmembrane protein 120B
16834559	1.50433	8.25977	5.08202	0.000723836	0.0165748	-0.167553	RND2	Rho family GTPase 2
16828514	0.812617	9.23961	5.08194	0.000723911	0.0165748	-0.167657	KARS	lysyl-tRNA synthetase
16867197	0.806117	7.15796	5.08007	0.000725709	0.0165748	-0.170164	DAPK3	death-associated protein kinase 3
17006261	0.799673	7.98491	5.07932	0.000726428	0.0165748	-0.171165	HLA-E	major histocompatibility complex, class I, E
17032993	0.799673	7.98491	5.07932	0.000726428	0.0165748	-0.171165	HLA-E	major histocompatibility complex, class I, E
17035115	0.799673	7.98491	5.07932	0.000726428	0.0165748	-0.171165	HLA-E	major histocompatibility complex, class I, E
16948063	-1.3102	5.81902	-5.07342	0.000732131	0.0166588	-0.179069	NLGN1	neuroligin 1
17058551	1.1463	7.06702	5.07335	0.000732198	0.0166588	-0.179161	DNAJC30	DnaJ (Hsp40) homolog, subfamily C, member 30
17114382	0.970717	5.084	5.07006	0.0007354	0.0166867	-0.183572	FAM127C	family with sequence similarity 127, member C
16821033	-1.05211	5.92612	-5.06994	0.000735517	0.0166867	-0.183733	NPIPB15	nuclear pore complex interacting protein family, member B15
16842984	-0.99026	8.07483	-5.06856	0.000736864	0.0166935	-0.185583	NUFIP2	nuclear fragile X mental retardation protein interacting protein 2
16667715	-0.916262	9.498	-5.0673	0.000738089	0.0166976	-0.187261	SLC30A7	solute carrier family 30 (zinc transporter), member 7
16840568	0.808849	8.55986	5.06129	0.000744002	0.0168075	-0.195328	PHF23	PHD finger protein 23
16909537	0.840392	7.6155	5.05606	0.00074918	0.016821	-0.202339	PDE6D	phosphodiesterase 6D, cGMP-specific, rod, delta
16970258	-1.35968	6.74369	-5.05532	0.000749916	0.016821	-0.203331	KIAA1109	KIAA1109
16943954	-0.929683	7.13246	-5.05339	0.000751843	0.016821	-0.205926	SLC35A5	solute carrier family 35, member A5
16741000	1.33479	6.54872	5.05002	0.000755211	0.016821	-0.210445	CORO1B	coronin, actin binding protein, 1B
16868679	0.728977	6.8141	5.04686	0.00075839	0.016821	-0.214691	ICAM3	intercellular adhesion molecule 3
17027443	0.828835	7.97329	5.04546	0.000759799	0.016821	-0.216568	HLA-E	major histocompatibility complex, class I, E
17030288	0.828835	7.97329	5.04546	0.000759799	0.016821	-0.216568	HLA-E	major histocompatibility complex, class I, E
17037774	0.828835	7.97329	5.04546	0.000759799	0.016821	-0.216568	HLA-E	major histocompatibility complex, class I, E
17040488	0.828835	7.97329	5.04546	0.000759799	0.016821	-0.216568	HLA-E	major histocompatibility complex, class I, E
16889563	1.08464	6.83938	5.04478	0.000760487	0.016821	-0.217483	FZD7	frizzled class receptor 7
16734397	0.853997	5.8976	5.04382	0.000761457	0.016821	-0.218771	TH	tyrosine hydroxylase
16678191	0.953465	6.88594	5.04322	0.000762073	0.016821	-0.219589	ADCK3	aarF domain containing kinase 3
17124060	-0.926622	5.71523	-5.043	0.000762294	0.016821	-0.219882	NAIP; RP11-1305N21.3; RP11-497H16.7; RP11-848G14.2	; NLR family, apoptosis inhibitory protein
16727194	0.782456	7.03666	5.04272	0.000762571	0.016821	-0.22025	SART1	squamous cell carcinoma antigen recognized by T cells 1
16957479	-0.754919	4.93275	-5.0421	0.000763199	0.016821	-0.221082	CFAP44	cilia and flagella associated protein 44
16728141	0.813448	5.47093	5.04112	0.0007642	0.016821	-0.222407	GAL	galanin/GMAP prepropeptide
17059427	-0.742025	6.76588	-5.03961	0.000765733	0.016821	-0.224433	TMEM243	transmembrane protein 243, mitochondrial
16977217	-0.859363	5.46598	-5.03905	0.000766301	0.016821	-0.225183	PAQR3	progestin and adipoQ receptor family member III
16887463	0.717526	5.57849	5.03771	0.000767673	0.016821	-0.226992	SP5	Sp5 transcription factor
16839462	0.841779	7.7351	5.03753	0.000767854	0.016821	-0.22723	RILP	Rab interacting lysosomal protein
16873268	0.855565	10.1161	5.03753	0.000767855	0.016821	-0.227231	ERCC2	excision repair cross-complementation group 2
17024020	-0.991178	6.64167	-5.03671	0.000768689	0.016821	-0.228329	BCLAF1	BCL2-associated transcription factor 1
17125226	-0.936138	6.80103	-5.03649	0.000768915	0.016821	-0.228625	ANKRD20A5P; CR848007.2; RP11-146D12.2; RP11-195B21.3	; ankyrin repeat domain 20 family, member A5, pseudogene
16797784	0.79334	7.98795	5.03552	0.000769912	0.016821	-0.229936	CYFIP1	cytoplasmic FMR1 interacting protein 1
16738174	-0.843057	8.33217	-5.03162	0.000773912	0.0168688	-0.235175	FNBP4	formin binding protein 4
16853210	0.77149	4.39791	5.03041	0.000775161	0.0168688	-0.236805	GALR1	galanin receptor 1
16879408	-0.747282	9.25254	-5.02948	0.000776127	0.0168688	-0.238065	EML4	echinoderm microtubule associated protein like 4
16739536	1.1074	6.29717	5.02928	0.000776332	0.0168688	-0.238332	ZBTB3	zinc finger and BTB domain containing 3
16820414	0.869591	6.7037	5.02585	0.000779889	0.0169126	-0.242955	PRMT7	protein arginine methyltransferase 7
16697166	-1.01784	6.83248	-5.02293	0.000782922	0.0169126	-0.246879	EDEM3	ER degradation enhancer, mannosidase alpha-like 3
16808717	-1.9125	9.39547	-5.02293	0.000782928	0.0169126	-0.246887	AC066615.1
16842999	0.927655	9.40942	5.02127	0.00078466	0.0169126	-0.249122	GIT1	G protein-coupled receptor kinase interacting ArfGAP 1
17076285	0.884326	6.35698	5.02052	0.000785437	0.0169126	-0.250123	RAB11FIP1	RAB11 family interacting protein 1 (class I)
16918351	0.855096	7.28775	5.01908	0.000786949	0.0169126	-0.252067	COMMD7	COMM domain containing 7
16961826	-0.779212	7.98458	-5.0185	0.000787557	0.0169126	-0.252848	MRPL47	mitochondrial ribosomal protein L47
17056031	-0.861069	8.89026	-5.0167	0.00078945	0.0169126	-0.255275	HNRNPA2B1	heterogeneous nuclear ribonucleoprotein A2/B1
16740608	0.820547	8.89356	5.01607	0.000790112	0.0169126	-0.256124	FIBP	fibroblast growth factor (acidic) intracellular binding protein
16815198	0.907812	9.46873	5.01605	0.000790136	0.0169126	-0.256154	KCTD5	potassium channel tetramerization domain containing 5
16927797	0.855149	4.86813	5.01595	0.000790243	0.0169126	-0.256291	IGLV3-22	immunoglobulin lambda variable 3-22 (gene/pseudogene)
17100420	1.34914	7.00387	5.01455	0.000791713	0.0169126	-0.25817	NRARP	NOTCH-regulated ankyrin repeat protein
17004194	0.852983	5.03204	5.01376	0.000792551	0.0169126	-0.25924	FOXQ1	forkhead box Q1
16721773	-1.0478	10.4387	-5.01315	0.000793193	0.0169126	-0.260059	IPO7	importin 7
16700798	0.95949	7.83215	5.01174	0.000794687	0.0169219	-0.261962	GNG4	guanine nucleotide binding protein (G protein), gamma 4
16710322	1.0981	6.06675	5.00114	0.000806011	0.0171401	-0.276271	LHPP	phospholysine phosphohistidine inorganic pyrophosphate phosphatase
16836232	-1.30978	6.33207	-4.99955	0.000807722	0.0171469	-0.278415	STXBP4	syntaxin binding protein 4
16954567	0.95608	6.44897	4.99719	0.000810274	0.0171469	-0.281606	CISH	cytokine inducible SH2-containing protein
16804902	-1.0773	6.87641	-4.99591	0.000811665	0.0171469	-0.283341	BLM	Bloom syndrome, RecQ helicase-like
16908483	0.878881	5.23173	4.99563	0.000811969	0.0171469	-0.283719	FEV	FEV (ETS oncogene family)
16900425	0.766534	5.00811	4.99561	0.000811992	0.0171469	-0.283748	ADRA2B	adrenoceptor alpha 2B
16693427	0.863148	4.25993	4.99488	0.000812781	0.0171469	-0.284731	S100A7	S100 calcium binding protein A7
16852622	-0.751845	6.32522	-4.99027	0.000817804	0.0171549	-0.290962	MALT1	MALT1 paracaspase
16700806	-0.756134	5.56739	-4.99009	0.000818002	0.0171549	-0.291206	LYST	lysosomal trafficking regulator
17039217	0.77238	6.50489	4.98995	0.000818154	0.0171549	-0.291394	CDSN	corneodesmosin
16858339	1.18924	6.52883	4.98932	0.000818844	0.0171549	-0.292248	C19orf52	chromosome 19 open reading frame 52
16845158	1.09601	7.96054	4.98868	0.000819539	0.0171549	-0.293105	PTRF	polymerase I and transcript release factor
17064603	-1.16446	8.58095	-4.98743	0.000820918	0.0171549	-0.294806	KMT2C	lysine (K)-specific methyltransferase 2C
16784256	-0.795562	8.77978	-4.98731	0.000821041	0.0171549	-0.294957	STYX	serine/threonine/tyrosine interacting protein
17079220	-1.34406	7.13938	-4.98666	0.000821765	0.0171549	-0.295849	FSBP; RAD54B	RAD54 homolog B (S. cerevisiae); fibrinogen silencer binding protein
16976827	0.928037	5.29821	4.98508	0.000823498	0.0171686	-0.29798	CXCL5	chemokine (C-X-C motif) ligand 5
16742491	-0.798473	7.7618	-4.98179	0.000827128	0.0172218	-0.302429	CLNS1A	chloride channel, nucleotide-sensitive, 1A
16664460	0.946063	5.43675	4.97759	0.000831795	0.0172963	-0.30812	FOXD2	forkhead box D2
16921159	0.771835	5.59378	4.97467	0.000835049	0.0173197	-0.312069	BHLHE23	basic helix-loop-helix family, member e23
16920857	1.07167	6.90876	4.97464	0.000835091	0.0173197	-0.31212	PPP1R3D	protein phosphatase 1, regulatory subunit 3D
[truncated: 15,180 more rows]

## Sheet: Comparison 2 Genelist
UPREGULATED								DOWNREGULATED
[truncated: 473 more rows]
