# Supplementary material for: CD10−/ALDH− cells are the sole cisplatin-resistant component of a novel ovarian cancer stem cell hierarchy
Source: Cell Death Dis. 2017 Oct 19;8(10):e3128–. doi: 10.1038/cddis.2017.379 (PMC5680566; doi:10.1038/cddis.2017.379)
Supplement: Supplementary Data 7 [file cddis2017379x7.xlsx]

## Sheet: Sheet1
UPREGULATED					DOWNREGULATED
Biological Process					Biological Process
Term	Count	P-Value	Benjamini		Term	Count	P-Value	Benjamini
Molecular Function
Term	Count	P-Value	Benjamini
Pathway (Kegg)
Term	Count	P-Value	Benjamini
Pathway (Panther)
Term	Count	P-Value	Benjamini

## Sheet: Index
Supplementary Data 6
DAVID Analysis used to identify inherent cisplatin-resistance molecular mechanisms expressed by CD10-/ALDH- A2780cis cells
Comparison 1
CD10-/ALDH- vs cisCD10-/ALDH-
Comparison 2
A2780cis Parent vs cisCD10-/ALDH-
Raw data and Genelist with cut-offs imposed are shown

## Sheet: Comparison 1
UPREGULATED					DOWNREGULATED
Biological Process					Biological Process
Term	Count	P-Value	Benjamini		Term	Count	P-Value	Benjamini
biological regulation	130	0.0032	0.06		cellular process	166	0.03	0.6
regulation of biological process	126	0.0017	0.041		multicellular organismal process	89	8.1e-05	0.028
regulation of cellular process	121	0.0025	0.051		developmental process	73	1.7e-05	0.029
multicellular organismal process	101	2.6e-08	4.9e-06		multicellular organismal development	66	7.1e-05	0.041
developmental process	88	1e-10	6.3e-08		localization	63	0.0014	0.22
multicellular organismal development	83	8.6e-11	8.1e-08		anatomical structure development	60	7.9e-05	0.034
anatomical structure development	76	1.7e-10	7.8e-08		system development	58	2.9e-05	0.025
system development	71	5.5e-10	2.1e-07		establishment of localization	54	0.0076	0.34
regulation of metabolic process	70	0.007	0.1		transport	53	0.0098	0.38
regulation of cellular metabolic process	69	0.0036	0.064		cell differentiation	41	0.00063	0.15
regulation of primary metabolic process	66	0.004	0.069		cellular developmental process	41	0.0014	0.2
regulation of macromolecule metabolic process	65	0.0049	0.082		organ development	41	0.002	0.22
response to stimulus	63	0.048	0.39		negative regulation of biological process	37	0.031	0.6
regulation of biosynthetic process	60	0.0055	0.089		negative regulation of cellular process	36	0.015	0.42
positive regulation of biological process	59	2e-07	3.4e-05		regulation of biological quality	31	0.034	0.62
regulation of cellular biosynthetic process	59	0.0075	0.11		anatomical structure morphogenesis	29	0.0081	0.35
positive regulation of cellular process	58	1.7e-08	3.5e-06		nervous system development	28	0.0043	0.29
regulation of macromolecule biosynthetic process	58	0.005	0.082		ion transport	24	0.00079	0.16
organ development	57	5e-09	1.2e-06		regulation of cell communication	23	0.047	0.66
regulation of nitrogen compound metabolic process	57	0.0084	0.12		cell development	22	0.00045	0.12
regulation of nucleobase, nucleoside, nucleotide and nucleic acid metabolic process	56	0.011	0.14		regulation of cell proliferation	22	0.0052	0.31
regulation of gene expression	56	0.015	0.17		response to external stimulus	22	0.025	0.55
anatomical structure morphogenesis	54	1e-13	1.9e-10		regulation of developmental process	21	0.0019	0.23
regulation of transcription	53	0.0088	0.12		cell communication	21	0.012	0.41
cellular developmental process	50	2e-06	0.00029		organ morphogenesis	19	0.0015	0.2
cell differentiation	48	3.5e-06	0.00044		tissue development	19	0.0083	0.35
negative regulation of biological process	47	0.0001	0.0054		cation transport	18	0.0029	0.25
nervous system development	43	4.3e-09	1.2e-06		cell-cell signaling	17	0.014	0.42
negative regulation of cellular process	43	0.00024	0.01		metal ion transport	16	0.0033	0.26
regulation of RNA metabolic process	42	0.0026	0.053		regulation of cell differentiation	15	0.013	0.42
response to stress	41	0.0012	0.033		synaptic transmission	12	0.0042	0.3
regulation of transcription, DNA-dependent	41	0.0031	0.06		skeletal system development	12	0.007	0.35
organ morphogenesis	30	3.3e-09	1e-06		transmission of nerve impulse	12	0.013	0.43
regulation of multicellular organismal process	29	0.00023	0.0099		positive regulation of cell proliferation	12	0.04	0.62
positive regulation of metabolic process	28	0.00041	0.015		positive regulation of developmental process	11	0.0075	0.36
response to chemical stimulus	28	0.033	0.31		secretion	11	0.012	0.42
tissue development	27	4.4e-06	0.00053		negative regulation of transcription, DNA-dependent	11	0.035	0.62
regulation of programmed cell death	27	0.00013	0.0067		negative regulation of RNA metabolic process	11	0.039	0.63
regulation of cell death	27	0.00014	0.0069		di-, tri-valent inorganic cation transport	10	0.0011	0.19
regulation of cell proliferation	26	0.00021	0.0092		secretion by cell	10	0.0033	0.25
regulation of apoptosis	26	0.00028	0.012		negative regulation of signal transduction	10	0.005	0.31
positive regulation of macromolecule metabolic process	26	0.00073	0.024		positive regulation of cell differentiation	10	0.0063	0.34
positive regulation of cellular metabolic process	26	0.0011	0.031		negative regulation of cell communication	10	0.01	0.38
neurogenesis	25	7.5e-06	0.00071		negative regulation of developmental process	10	0.014	0.42
generation of neurons	24	7.3e-06	0.00072		cation homeostasis	10	0.024	0.56
regulation of cell communication	24	0.029	0.28		negative regulation of cell differentiation	9	0.014	0.41
cell development	23	0.00018	0.0085		response to extracellular stimulus	9	0.015	0.42
regulation of developmental process	23	0.00035	0.014		cell morphogenesis involved in differentiation	9	0.026	0.57
positive regulation of biosynthetic process	23	0.00053	0.019		cellular cation homeostasis	9	0.032	0.61
negative regulation of macromolecule metabolic process	23	0.0011	0.031		hemopoietic or lymphoid organ development	9	0.036	0.62
negative regulation of metabolic process	23	0.0023	0.049		immune system development	9	0.049	0.66
response to external stimulus	23	0.014	0.17		calcium ion transport	8	0.0047	0.3
immune system process	23	0.034	0.32		peptidyl-amino acid modification	8	0.0095	0.38
embryonic development	22	8.8e-05	0.0049		protein oligomerization	8	0.014	0.42
positive regulation of macromolecule biosynthetic process	22	0.00059	0.02		regulation of nervous system development	8	0.022	0.53
positive regulation of cellular biosynthetic process	22	0.0011	0.031		cellular di-, tri-valent inorganic cation homeostasis	8	0.048	0.66
cell adhesion	22	0.0014	0.036		protein homooligomerization	7	0.0026	0.25
biological adhesion	22	0.0014	0.036		exocytosis	7	0.0066	0.34
response to organic substance	22	0.002	0.045		regulation of neurogenesis	7	0.034	0.62
regulation of transcription from RNA polymerase II promoter	22	0.0022	0.047		embryonic organ development	7	0.04	0.63
cellular response to stimulus	22	0.0087	0.12		response to organic cyclic substance	6	0.032	0.61
regulation of signal transduction	22	0.018	0.2		response to hypoxia	6	0.046	0.66
neuron differentiation	21	6.5e-06	0.00069		positive regulation of neurogenesis	5	0.011	0.38
positive regulation of nitrogen compound metabolic process	21	0.0012	0.033		regeneration	5	0.018	0.47
cell motion	20	7e-05	0.0041		positive regulation of cell development	5	0.018	0.47
positive regulation of nucleobase, nucleoside, nucleotide and nucleic acid metabolic process	20	0.002	0.045		generation of a signal involved in cell-cell signaling	5	0.035	0.62
negative regulation of cellular metabolic process	20	0.0092	0.12		spleen development	4	0.0025	0.25
cell morphogenesis	19	4.8e-06	0.00054		collagen catabolic process	4	0.0029	0.26
cellular component morphogenesis	19	2.1e-05	0.0015		multicellular organismal catabolic process	4	0.0061	0.34
positive regulation of cell proliferation	19	3.7e-05	0.0025		collagen metabolic process	4	0.0076	0.35
positive regulation of gene expression	19	0.0022	0.047		multicellular organismal macromolecule metabolic process	4	0.01	0.38
embryonic morphogenesis	18	2.7e-06	0.00036		multicellular organismal metabolic process	4	0.016	0.44
neuron development	18	9.9e-06	0.0009		regulation of Wnt receptor signaling pathway	4	0.029	0.59
central nervous system development	18	0.00017	0.0079		mesenchymal cell differentiation	4	0.038	0.63
regulation of cell differentiation	18	0.0009	0.028		mesenchymal cell development	4	0.038	0.63
positive regulation of transcription	18	0.0038	0.067		mesenchyme development	4	0.04	0.63
regulation of localization	18	0.0081	0.11		fat cell differentiation	4	0.042	0.63
multi-organism process	18	0.022	0.24		peptidyl-lysine modification	3	0.025	0.56
skeletal system development	17	1.8e-05	0.0014		chondrocyte differentiation	3	0.028	0.58
positive regulation of transcription, DNA-dependent	17	0.0017	0.04		positive regulation of stress-activated protein kinase signaling pathway	3	0.037	0.62
positive regulation of RNA metabolic process	17	0.0019	0.043		negative regulation of BMP signaling pathway	3	0.037	0.62
sensory organ development	16	1.3e-06	0.00021		adult walking behavior	3	0.04	0.63
cell projection organization	16	0.00033	0.013		L-amino acid transport	3	0.043	0.64
locomotion	16	0.0017	0.041		brown fat cell differentiation	3	0.047	0.66
negative regulation of gene expression	16	0.0071	0.11
response to wounding	16	0.011	0.15		Molecular Function
cell morphogenesis involved in differentiation	15	1.4e-05	0.0011		Term	Count	P-Value	Benjamini
enzyme linked receptor protein signaling pathway	15	0.00051	0.019		catalytic activity	92	0.0098	0.57
positive regulation of transcription from RNA polymerase II promoter	15	0.0011	0.031		ion binding	74	0.035	0.58
negative regulation of macromolecule biosynthetic process	15	0.03	0.28		metal ion binding	73	0.03	0.64
negative regulation of cellular biosynthetic process	15	0.036	0.32		cation binding	73	0.036	0.55
negative regulation of biosynthetic process	15	0.041	0.35		transporter activity	28	0.0094	0.62
cell morphogenesis involved in neuron differentiation	14	1.2e-05	0.001		transmembrane transporter activity	24	0.0052	0.59
cell projection morphogenesis	14	6.4e-05	0.004		calcium ion binding	23	0.012	0.54
cell part morphogenesis	14	0.0001	0.0054		substrate-specific transmembrane transporter activity	21	0.015	0.57
cell migration	14	0.00021	0.0092		ion transmembrane transporter activity	20	0.0079	0.63
cell motility	14	0.00058	0.02		transcription factor binding	14	0.033	0.63
localization of cell	14	0.00058	0.02		transcription activator activity	12	0.034	0.62
negative regulation of transcription, DNA-dependent	14	0.0022	0.047		channel activity	12	0.034	0.61
negative regulation of RNA metabolic process	14	0.0026	0.053		passive transmembrane transporter activity	12	0.035	0.6
cytoskeleton organization	14	0.012	0.15		active transmembrane transporter activity	11	0.036	0.57
negative regulation of transcription	14	0.017	0.2		metallopeptidase activity	9	0.0048	0.71
negative regulation of nucleobase, nucleoside, nucleotide and nucleic acid metabolic process	14	0.038	0.33		cofactor binding	9	0.027	0.65
negative regulation of nitrogen compound metabolic process	14	0.041	0.35		secondary active transmembrane transporter activity	8	0.029	0.66
axonogenesis	13	2.6e-05	0.0019		vitamin binding	7	0.011	0.55
regulation of cell development	13	4.8e-05	0.0031		lyase activity	7	0.021	0.6
neuron projection morphogenesis	13	6.9e-05	0.0042		protein tyrosine kinase activity	7	0.032	0.64
neuron projection development	13	0.00038	0.015		vitamin B6 binding	6	0.001	0.4
negative regulation of programmed cell death	13	0.0065	0.099		pyridoxal phosphate binding	6	0.001	0.4
negative regulation of cell death	13	0.0067	0.1		metalloendopeptidase activity	6	0.017	0.54
response to hormone stimulus	13	0.0077	0.11		antiporter activity	5	0.016	0.56
response to endogenous stimulus	13	0.016	0.18		inositol 1,4,5-trisphosphate-sensitive calcium-release channel activity	2	0.042	0.6
positive regulation of apoptosis	13	0.024	0.25		glycogen phosphorylase activity	2	0.042	0.6
positive regulation of programmed cell death	13	0.025	0.26
positive regulation of cell death	13	0.026	0.26		Pathway (Kegg)
epithelium development	12	0.00051	0.018		Term	Count	P-Value	Benjamini
reproductive developmental process	12	0.0016	0.041		Pathways in cancer	11	0.032	0.64
pattern specification process	12	0.0019	0.044		PPAR signaling pathway	6	0.0043	0.34
positive regulation of developmental process	12	0.0026	0.053		Long-term depression	6	0.0043	0.34
brain development	12	0.0035	0.064		Phosphatidylinositol signaling system	5	0.028	0.75
anatomical structure formation involved in morphogenesis	12	0.014	0.17
negative regulation of apoptosis	12	0.015	0.18
regionalization	11	0.00064	0.021
tube development	11	0.0015	0.037
negative regulation of developmental process	11	0.0048	0.081
negative regulation of transcription from RNA polymerase II promoter	11	0.0057	0.09
chordate embryonic development	11	0.023	0.25
embryonic development ending in birth or egg hatching	11	0.025	0.26
embryonic organ development	10	0.00096	0.029
tissue morphogenesis	10	0.0013	0.035
regulation of cell motion	10	0.0021	0.047
transmembrane receptor protein tyrosine kinase signaling pathway	10	0.0057	0.09
inner ear development	9	1.9e-05	0.0015
ear development	9	7.4e-05	0.0042
embryonic organ morphogenesis	9	0.00074	0.024
regulation of neuron differentiation	9	0.00074	0.024
gland development	9	0.00082	0.025
anterior/posterior pattern formation	9	0.001	0.031
regulation of neurogenesis	9	0.003	0.06
regulation of nervous system development	9	0.0072	0.11
regulation of locomotion	9	0.0072	0.11
muscle organ development	9	0.012	0.16
negative regulation of cell differentiation	9	0.014	0.17
regulation of anatomical structure morphogenesis	9	0.015	0.18
morphogenesis of an epithelium	8	0.00069	0.023
eye development	8	0.0032	0.061
cell fate commitment	8	0.0043	0.073
regulation of cell migration	8	0.012	0.15
response to nutrient levels	8	0.026	0.26
response to extracellular stimulus	8	0.043	0.36
actin cytoskeleton organization	8	0.048	0.39
embryonic limb morphogenesis	7	0.0017	0.04
embryonic appendage morphogenesis	7	0.0017	0.04
positive regulation of cell motion	7	0.0031	0.06
limb morphogenesis	7	0.0033	0.061
appendage morphogenesis	7	0.0033	0.061
limb development	7	0.004	0.069
appendage development	7	0.004	0.069
camera-type eye development	7	0.0048	0.08
skeletal system morphogenesis	7	0.006	0.092
epithelial cell differentiation	7	0.015	0.18
regulation of cell adhesion	7	0.015	0.18
sex differentiation	7	0.023	0.25
forebrain development	7	0.024	0.25
extracellular structure organization	7	0.032	0.3
negative regulation of neuron differentiation	6	0.00011	0.0055
inner ear morphogenesis	6	0.0013	0.035
ear morphogenesis	6	0.0027	0.054
regeneration	6	0.0033	0.061
response to cytokine stimulus	6	0.0059	0.093
positive regulation of cell migration	6	0.0097	0.13
positive regulation of locomotion	6	0.014	0.17
axon guidance	6	0.02	0.22
development of primary sexual characteristics	6	0.038	0.34
tube morphogenesis	6	0.038	0.34
metanephros development	5	0.0038	0.067
odontogenesis	5	0.0079	0.11
positive regulation of cell adhesion	5	0.011	0.15
regulation of angiogenesis	5	0.013	0.17
epithelial tube morphogenesis	5	0.017	0.19
regulation of epithelial cell proliferation	5	0.02	0.22
embryonic skeletal system development	5	0.026	0.26
adult behavior	5	0.037	0.33
positive regulation of angiogenesis	4	0.0062	0.095
ureteric bud development	4	0.014	0.18
positive regulation of epithelial cell proliferation	4	0.022	0.24
neuron fate commitment	4	0.023	0.25
negative regulation of transcription factor activity	4	0.028	0.27
regulation of cell-substrate adhesion	4	0.029	0.28
mesenchymal cell differentiation	4	0.038	0.34
negative regulation of DNA binding	4	0.038	0.34
mesenchymal cell development	4	0.038	0.34
mesenchyme development	4	0.04	0.35
adult locomotory behavior	4	0.044	0.37
neurofilament cytoskeleton organization	3	0.0056	0.09
glial cell migration	3	0.0056	0.09
antigen processing and presentation of peptide antigen via MHC class I	3	0.025	0.25
response to progesterone stimulus	3	0.034	0.31
intermediate filament cytoskeleton organization	3	0.034	0.31
intermediate filament-based process	3	0.04	0.35
branching involved in ureteric bud morphogenesis	3	0.04	0.35
negative regulation of mitotic cell cycle	3	0.04	0.35
ureteric bud morphogenesis	3	0.04	0.35
axon transport of mitochondrion	2	0.043	0.36
Molecular Function
Term	Count	P-Value	Benjamini
binding	197	0.0011	0.1
protein binding	142	0.00053	0.063
DNA binding	44	0.046	0.65
transcription regulator activity	41	9.7e-05	0.016
transcription factor activity	34	3.4e-06	0.0017
sequence-specific DNA binding	25	6.8e-06	0.0017
receptor binding	21	0.03	0.6
identical protein binding	19	0.005	0.3
peptidase activity	15	0.037	0.66
protein homodimerization activity	11	0.022	0.6
transcription repressor activity	10	0.038	0.66
enzyme inhibitor activity	9	0.041	0.66
growth factor activity	8	0.0086	0.41
peptidase inhibitor activity	7	0.023	0.58
kinase binding	7	0.044	0.65
growth factor binding	6	0.018	0.58
transmembrane receptor protein tyrosine kinase activity	5	0.016	0.58
cysteine-type endopeptidase activity	5	0.02	0.59
exopeptidase activity	5	0.025	0.58
basic amino acid transmembrane transporter activity	3	0.003	0.22
insulin-like growth factor binding	3	0.049	0.66
arginine transmembrane transporter activity	2	0.028	0.61
platelet-derived growth factor receptor activity	2	0.042	0.66
Pathway (Kegg)
Term	Count	P-Value	Benjamini
Focal adhesion	11	0.00099	0.092
MAPK signaling pathway	11	0.0078	0.23
Cell adhesion molecules (CAMs)	8	0.0042	0.18
Melanoma	5	0.024	0.45
ECM-receptor interaction	5	0.041	0.56
Amyotrophic lateral sclerosis (ALS)	4	0.049	0.56

## Sheet: Comparison 2
UPREGULATED					DOWNREGULATED
Biological Process					Biological Process
Term	Count	P-Value	Benjamini		Term	Count	P-Value	Benjamini
cellular process	261	0.00073	0.81		regulation of cellular process	176	0.032	0.41
cellular metabolic process	172	0.0062	0.53		macromolecule metabolic process	154	0.011	0.21
regulation of metabolic process	101	0.0091	0.5		cellular macromolecule metabolic process	150	0.00074	0.033
regulation of cellular metabolic process	99	0.0049	0.53		cellular nitrogen compound metabolic process	107	0.0052	0.13
regulation of primary metabolic process	97	0.0021	0.7		nitrogen compound metabolic process	107	0.013	0.22
regulation of macromolecule metabolic process	93	0.0071	0.48		nucleobase, nucleoside, nucleotide and nucleic acid metabolic process	105	0.0009	0.036
cellular biosynthetic process	93	0.029	0.66		response to stimulus	105	0.0023	0.075
developmental process	89	0.011	0.53		cellular component organization	92	3.1e-06	0.00022
regulation of cellular biosynthetic process	86	0.0057	0.54		signal transduction	89	0.0017	0.061
regulation of biosynthetic process	86	0.0068	0.53		organelle organization	68	7.1e-10	1.4e-07
regulation of macromolecule biosynthetic process	83	0.006	0.54		cell surface receptor linked signal transduction	59	0.01	0.2
regulation of nitrogen compound metabolic process	83	0.0065	0.53		cell cycle	53	3.4e-12	2.6e-09
regulation of nucleobase, nucleoside, nucleotide and nucleic acid metabolic process	81	0.011	0.54		system process	53	0.002	0.069
regulation of gene expression	81	0.015	0.58		neurological system process	49	0.00016	0.0085
multicellular organismal development	79	0.031	0.66		sensory perception	45	1.1e-07	1e-05
regulation of transcription	78	0.0046	0.53		cognition	45	2.6e-06	0.00021
anatomical structure development	75	0.0073	0.48		cell cycle process	44	5.3e-12	2.7e-09
system development	68	0.016	0.56		G-protein coupled receptor protein signaling pathway	44	0.00075	0.032
positive regulation of biological process	64	0.004	0.57		cell cycle phase	40	7.3e-14	1.1e-10
transcription	60	0.036	0.67		cellular response to stimulus	39	3.5e-05	0.0022
positive regulation of cellular process	59	0.0044	0.54		macromolecule localization	39	0.0059	0.14
cellular developmental process	53	0.012	0.54		cellular localization	38	0.00086	0.035
regulation of transcription, DNA-dependent	53	0.024	0.63		sensory perception of chemical stimulus	37	4.4e-10	9.5e-08
regulation of RNA metabolic process	53	0.035	0.66		establishment of localization in cell	36	0.0007	0.032
organ development	52	0.025	0.63		sensory perception of smell	35	4.1e-10	1e-07
cell differentiation	50	0.021	0.61		DNA metabolic process	35	2.5e-08	2.5e-06
catabolic process	44	0.0032	0.64		cellular component biogenesis	34	0.025	0.36
anatomical structure morphogenesis	41	0.0068	0.51		M phase	33	6.2e-12	2.4e-09
cellular catabolic process	38	0.0026	0.7		mitotic cell cycle	33	1.4e-10	4.2e-08
regulation of transcription from RNA polymerase II promoter	28	0.0069	0.5		cellular response to stress	33	3e-06	0.00023
macromolecular complex subunit organization	27	0.0095	0.51		RNA metabolic process	33	0.018	0.28
macromolecular complex assembly	26	0.008	0.48		chromosome organization	31	1e-06	9e-05
regulation of cell proliferation	26	0.049	0.69		protein localization	31	0.022	0.33
organic acid metabolic process	25	0.0018	0.75		response to DNA damage stimulus	30	1.2e-08	1.3e-06
positive regulation of nitrogen compound metabolic process	24	0.019	0.59		intracellular transport	29	0.0014	0.054
positive regulation of macromolecule biosynthetic process	24	0.022	0.62		establishment of protein localization	29	0.012	0.22
positive regulation of cellular biosynthetic process	24	0.035	0.67		protein transport	28	0.019	0.29
positive regulation of biosynthetic process	24	0.04	0.67		cellular macromolecule catabolic process	27	0.018	0.28
carboxylic acid metabolic process	23	0.0071	0.49		macromolecule catabolic process	27	0.04	0.47
oxoacid metabolic process	23	0.0071	0.49		DNA repair	26	1.1e-08	1.3e-06
cellular ketone metabolic process	23	0.0089	0.5		nuclear division	24	1.6e-09	2.7e-07
positive regulation of transcription	22	0.015	0.57		mitosis	24	1.6e-09	2.7e-07
positive regulation of gene expression	22	0.021	0.61		M phase of mitotic cell cycle	24	2.3e-09	3.5e-07
positive regulation of nucleobase, nucleoside, nucleotide and nucleic acid metabolic process	22	0.041	0.67		organelle fission	24	3.5e-09	4.9e-07
protein complex assembly	19	0.035	0.66		cell division	23	1.5e-06	0.00012
protein complex biogenesis	19	0.035	0.66		cytoskeleton organization	20	0.0064	0.15
negative regulation of nitrogen compound metabolic process	19	0.044	0.68		microtubule-based process	18	8.6e-05	0.005
cellular lipid metabolic process	19	0.049	0.69		regulation of cellular component organization	18	0.038	0.46
cell proliferation	17	0.037	0.66		regulation of cell cycle	17	0.0046	0.13
monocarboxylic acid metabolic process	16	0.0033	0.61		intracellular protein transport	16	0.028	0.38
positive regulation of cell communication	15	0.016	0.56		chromosome segregation	15	4.4e-09	5.5e-07
chordate embryonic development	15	0.017	0.57		regulation of organelle organization	13	0.0047	0.13
embryonic development ending in birth or egg hatching	15	0.019	0.59		DNA replication	12	0.0048	0.13
protein kinase cascade	15	0.039	0.67		protein targeting	12	0.012	0.22
positive regulation of signal transduction	14	0.016	0.57		regulation of cell cycle process	11	0.00031	0.016
fatty acid metabolic process	12	0.0051	0.52		microtubule cytoskeleton organization	11	0.0022	0.074
negative regulation of developmental process	12	0.032	0.65		nucleocytoplasmic transport	11	0.0034	0.11
regulation of response to stress	12	0.045	0.67		nuclear transport	11	0.0038	0.11
response to steroid hormone stimulus	11	0.011	0.53		M phase of meiotic cell cycle	10	0.00044	0.022
negative regulation of cell differentiation	11	0.024	0.64		meiosis	10	0.00044	0.022
mitochondrion organization	10	0.0039	0.59		meiotic cell cycle	10	0.00051	0.025
coenzyme metabolic process	10	0.0075	0.47		microtubule-based movement	10	0.0012	0.049
cofactor metabolic process	10	0.032	0.66		regulation of mitotic cell cycle	10	0.009	0.18
regulation of defense response	9	0.015	0.58		response to radiation	10	0.043	0.49
cellular amino acid derivative metabolic process	9	0.033	0.66		mitotic sister chromatid segregation	8	1.6e-05	0.0011
lipid catabolic process	9	0.041	0.67		sister chromatid segregation	8	1.9e-05	0.0013
in utero embryonic development	9	0.045	0.67		double-strand break repair	8	0.00055	0.026
carboxylic acid catabolic process	8	0.012	0.55		mRNA transport	8	0.004	0.12
organic acid catabolic process	8	0.012	0.55		cell cycle checkpoint	8	0.0052	0.13
protein import	8	0.028	0.66		organelle localization	8	0.0055	0.13
leukocyte differentiation	8	0.028	0.66		nucleic acid transport	8	0.0073	0.16
protein localization in organelle	8	0.046	0.67		RNA transport	8	0.0073	0.16
mitochondrial transport	7	0.0044	0.57		establishment of RNA localization	8	0.0073	0.16
lymphocyte differentiation	7	0.028	0.65		RNA localization	8	0.0086	0.18
response to estrogen stimulus	7	0.031	0.66		interphase of mitotic cell cycle	8	0.01	0.2
aging	7	0.037	0.66		interphase	8	0.012	0.22
sulfur metabolic process	7	0.045	0.67		nucleobase, nucleoside, nucleotide and nucleic acid transport	8	0.016	0.27
fatty acid catabolic process	6	0.0012	0.74		regulation of cytoskeleton organization	8	0.039	0.46
stress-activated protein kinase signaling pathway	6	0.013	0.54		regulation of mitosis	7	0.0018	0.063
lipid modification	6	0.019	0.59		regulation of nuclear division	7	0.0018	0.063
cellular lipid catabolic process	6	0.028	0.66		cell projection assembly	7	0.013	0.23
response to glucocorticoid stimulus	6	0.031	0.66		DNA recombination	7	0.035	0.44
regulation of endopeptidase activity	6	0.037	0.67		regulation of DNA metabolic process	7	0.049	0.53
response to corticosteroid stimulus	6	0.042	0.67		regulation of mitotic metaphase/anaphase transition	6	0.00012	0.0069
regulation of peptidase activity	6	0.044	0.68		protein import into nucleus	6	0.049	0.52
response to molecule of bacterial origin	6	0.044	0.68		sister chromatid cohesion	5	8.2e-05	0.005
fatty acid beta-oxidation	5	0.0033	0.57		cilium assembly	5	0.0037	0.11
lipid oxidation	5	0.011	0.53		centrosome organization	5	0.0061	0.14
fatty acid oxidation	5	0.011	0.53		mRNA export from nucleus	5	0.0068	0.15
sulfur compound biosynthetic process	5	0.025	0.64		cilium morphogenesis	5	0.0068	0.15
peptide metabolic process	5	0.031	0.65		microtubule organizing center organization	5	0.0084	0.18
response to estradiol stimulus	5	0.032	0.66		RNA export from nucleus	5	0.015	0.25
JNK cascade	5	0.043	0.68		regulation of microtubule cytoskeleton organization	5	0.016	0.27
placenta development	5	0.045	0.67		mitotic cell cycle checkpoint	5	0.017	0.28
regulation of cellular amine metabolic process	4	0.0027	0.64		regulation of microtubule-based process	5	0.026	0.36
response to fungus	4	0.016	0.57		nucleotide-excision repair	5	0.038	0.46
glutathione metabolic process	4	0.024	0.63		mitotic cell cycle spindle assembly checkpoint	4	0.0018	0.063
negative regulation of protein amino acid phosphorylation	4	0.034	0.66		negative regulation of mitotic metaphase/anaphase transition	4	0.0018	0.063
positive regulation of B cell activation	4	0.037	0.66		spindle checkpoint	4	0.0023	0.074
protein localization in mitochondrion	4	0.04	0.67		negative regulation of nuclear division	4	0.0023	0.074
protein targeting to mitochondrion	4	0.04	0.67		negative regulation of mitosis	4	0.0023	0.074
leukocyte activation during immune response	4	0.046	0.67		chromosome localization	4	0.0046	0.12
cell activation during immune response	4	0.046	0.67		establishment of chromosome localization	4	0.0046	0.12
regulation of B cell apoptosis	3	0.013	0.54		centrosome cycle	4	0.0091	0.18
response to exogenous dsRNA	3	0.024	0.64		negative regulation of cell cycle process	4	0.019	0.3
regulation of lymphocyte apoptosis	3	0.028	0.65		telomere maintenance	4	0.026	0.37
toll-like receptor signaling pathway	3	0.038	0.66		telomere organization	4	0.029	0.38
regulation of mature B cell apoptosis	2	0.044	0.68		mitotic sister chromatid cohesion	3	0.0051	0.13
cyanate metabolic process	2	0.044	0.68		centromere complex assembly	3	0.0075	0.16
cyanate catabolic process	2	0.044	0.68		centrosome duplication	3	0.017	0.28
negative regulation of mature B cell apoptosis	2	0.044	0.68		metaphase plate congression	3	0.026	0.36
					G2/M transition DNA damage checkpoint	3	0.035	0.44
Molecular Function					mitotic spindle organization	3	0.046	0.5
Term	Count	P-Value	Benjamini		response to X-ray	3	0.046	0.5
binding	295	0.0046	0.52		phosphoinositide phosphorylation	3	0.046	0.5
protein binding	205	0.0042	0.59		mitotic chromosome movement towards spindle pole	2	0.046	0.51
DNA binding	66	0.025	0.87		negative regulation of cell division	2	0.046	0.51
transcription regulator activity	51	0.0023	0.78
manganese ion binding	9	0.021	0.89		Molecular Function
protein kinase binding	8	0.044	0.87		Term	Count	P-Value	Benjamini
oxidoreductase activity, acting on the CH-OH group of donors, NAD or NADP as acceptor	7	0.028	0.86		catalytic activity	139	0.0029	0.055
oxidoreductase activity, acting on CH-OH group of donors	7	0.043	0.91		nucleotide binding	83	1.1e-06	3.5e-05
transferase activity, transferring sulfur-containing groups	5	0.039	0.9		purine nucleotide binding	82	2.3e-09	1.3e-07
steroid dehydrogenase activity, acting on the CH-OH group of donors, NAD or NADP as acceptor	4	0.021	0.86		ribonucleotide binding	80	1.6e-09	1e-07
steroid dehydrogenase activity	4	0.03	0.86		purine ribonucleotide binding	80	1.6e-09	1e-07
thiosulfate sulfurtransferase activity	3	0.0028	0.59		nucleoside binding	77	5.3e-11	4.8e-09
sulfurtransferase activity	3	0.0095	0.7		adenyl nucleotide binding	76	4.9e-11	5.6e-09
arsenite transmembrane transporter activity	2	0.044	0.89		purine nucleoside binding	76	1e-10	7.5e-09
trans-2-enoyl-CoA reductase (NADPH) activity	2	0.044	0.89		hydrolase activity	75	0.00024	0.0061
					ATP binding	74	1.6e-11	7.2e-09
Pathway (Kegg)					adenyl ribonucleotide binding	74	3e-11	4.5e-09
Term	Count	P-Value	Benjamini		nucleoside-triphosphatase activity	44	2.7e-09	1.4e-07
MAPK signaling pathway	14	0.013	0.84		pyrophosphatase activity	44	8.6e-09	3.9e-07
Pathways in cancer	15	0.029	0.87		hydrolase activity, acting on acid anhydrides, in phosphorus-containing anhydrides	44	9.8e-09	4e-07
Systemic lupus erythematosus	7	0.034	0.79		hydrolase activity, acting on acid anhydrides	44	1.1e-08	4.3e-07
					transmembrane receptor activity	42	0.012	0.16
					G-protein coupled receptor activity	40	1.7e-05	0.00049
					olfactory receptor activity	36	2.1e-11	4.8e-09
					transferase activity, transferring phosphorus-containing groups	33	0.012	0.16
					enzyme regulator activity	27	0.046	0.36
					phosphotransferase activity, alcohol group as acceptor	24	0.045	0.36
					ATPase activity	23	4.4e-06	0.00013
					enzyme binding	19	0.04	0.34
					protein serine/threonine kinase activity	17	0.027	0.26
					helicase activity	16	4.2e-07	1.5e-05
					ATPase activity, coupled	16	0.00098	0.022
					motor activity	11	0.0011	0.024
					microtubule motor activity	10	4.5e-05	0.0012
					ATP-dependent helicase activity	10	0.00029	0.0069
					purine NTP-dependent helicase activity	10	0.00029	0.0069
					protein C-terminus binding	10	0.0038	0.067
					chromatin binding	9	0.017	0.2
					Ras GTPase binding	8	0.0038	0.069
					tubulin binding	8	0.0063	0.1
					small GTPase binding	8	0.0067	0.1
					GTPase binding	8	0.01	0.14
					isomerase activity	8	0.027	0.27
					DNA-dependent ATPase activity	7	0.0015	0.03
					microtubule binding	7	0.0049	0.081
					protein transporter activity	7	0.012	0.16
					ubiquitin-specific protease activity	4	0.013	0.16
					small conjugating protein-specific protease activity	4	0.015	0.18
					ubiquitin binding	4	0.021	0.22
					small conjugating protein binding	4	0.023	0.24
					DNA-directed DNA polymerase activity	4	0.032	0.3
					peptidyl-prolyl cis-trans isomerase activity	4	0.047	0.36
					protein prenyltransferase activity	3	0.012	0.15
					Ran GTPase binding	3	0.027	0.27
					prenyltransferase activity	3	0.036	0.32
					mannosidase activity	3	0.041	0.35
					phosphatidylinositol binding	3	0.047	0.35
					glycoprotein endo-alpha-1,2-mannosidase activity	2	0.043	0.35
					Pathway (Kegg)
					Term	Count	P-Value	Benjamini
					Olfactory transduction	33	7.3e-11	8.1e-09
					Homologous recombination	5	0.0039	0.19
					Pathway (Biocarta)
					Term	Count	P-Value	Benjamini
					ATM Signaling Pathway	4	0.013	0.75
					Role of BRCA1, BRCA2 and ATR in Cancer Susceptibility	4	0.02	0.64
					Sumoylation by RanBP2 Regulates Transcriptional Repression	3	0.031	0.66
					D4-GDI Signaling Pathway	3	0.042	0.67
